# Supplementary material for: TSS-EMOTE, a refined protocol for a more complete and less biased global mapping of transcription start sites in bacterial pathogens
Source: BMC Genomics. 2016 Nov 2;17:849. doi: 10.1186/s12864-016-3211-3 (PMC5094136; doi:10.1186/s12864-016-3211-3)
Supplement: Additional file 1: Table S1. — Re-detection of previously identified TSSs. (XLSX 13 kb) [file 12864_2016_3211_MOESM1_ESM.xlsx]

## Sheet: Sheet1
Position mapped previously (given in nucleotide numbering of the S. aureus MW2 genomic sequence)	Strand	Gene	Exact (RPMI)	Within 5 bp (RMPI)	Exact (All)	Within 5 bp (All)	Reference number(s) in the main manuscript	Comment and reference
101032	-	spa	Yes	Yes	Yes	Yes	29	This position is identical to the upper band observed by Gao and coworkers (Gao et al. 2004), and fits perfectly in terms of distance to the -10 element (the published position is 101026, but this appears to be a typo, since the corresponding primer extension band does not disappear when the promoter is deleted).
617618	-	RsaOI	Yes	Yes	Yes	Yes	35	Bohn et al. 2010
627561	+	RsaA	Yes	Yes	Yes	Yes	35	Bohn et al. 2010
663474	-	SarA-P1	No	Yes	No	Yes	26	Bayer et al. 1996
663737	-	SarA-P3	Yes	Yes	Yes	Yes	26	Bayer et al 1996
664038	-	SarA-P2	Yes	Yes	Yes	Yes	26	Bayer et al. 1996
665944	+	SACOL0678	No	Yes	No	Yes	5	Pane-Farre et al. 2006
665945	+	SACOL0678	Yes	Yes	Yes	Yes	5	Pane-Farre et al. 2006
726384	-	SACOL0742	Yes	Yes	Yes	Yes	5	Pane-Farre et al. 2006
752794	-	saeR	Yes	Yes	Yes	Yes	36	Jeong et al. 2011
753916	-	saeP	No	Yes	No	Yes	27	Steinhuber et al. 2003
825010	+	RsaH	No	No	No	No	33, 35	Is induced in stationary phase, and down-regulated in early exponential phase (Geissmann et al. 2009; Bohn et al. 2010)
851752	-	sec	No	No	No	No	25	Toxin. Was only detected by in vitro transcription (Rao et al. 1995).
860002	+	vwb	Yes	Yes	Yes	Yes	31	Harraghy et al. 2008
861876	+	emp	Yes	Yes	Yes	Yes	31	Harraghy et al. 2008
877031	+	RsaOM	Yes	Yes	Yes	Yes	35	Bohn et al. 2010
898110	+	dlt	Yes	Yes	Yes	Yes	30	Koprivnjak et al. 2006
975352	+	RsaE	Yes	Yes	Yes	Yes	33, 35	Geissmann et al. 2009; Bohn et al. 2010
1136952	+	efb	No	Yes	No	Yes	34	Nygaard et al. 2010
1141551	-	hla	No	Yes	No	Yes	34	Nygaard et al. 2010
1374110	+	RsaOQ	Yes	Yes	Yes	Yes	35	Bohn et al. 2010
1626778	-	SA1374	No	No	No	No	2	Not expressed unless sigH is overexpressed (Morikawa et al. 2003).
1671439	-	SA1418	No	No	No	No	2	Not expressed unless sigH is overexpressed (Morikawa et al. 2003).
1860278	-	rot, P(a)	Yes	Yes	Yes	Yes	32	Hsieh et al 2008
2045684	-	eap	No	No	No	Yes	31	Harraghy et al. 2008
2046019	+	trunc.-hlb	No	No	No	No	34	SaeR-dependent expression (Nygaard et al. 2010)
2092007	-	SAUSA300_1975	No	No	No	No	34	SaeR-dependent expression (Nygaard et al. 2010)
2107944	+	agr-P2c	Yes	Yes	Yes	Yes	25	Rao et al. 1995
2108030	+	agrB	No	No	Yes	Yes	34	Nygaard et al. 2010
2108031	+	agr-P2a	No	No	Yes	Yes	25	Rao et al. 1995
2147986	-	SACOL2056 (rsbV)	Yes	Yes	Yes	Yes	5	Pane-Farre et al. 2006
2206982	-	rpoE	Yes	Yes	Yes	Yes	37	Weiss et al. 2014
2367698	-	SACOL2293	No	Yes	No	Yes	5	Pane-Farre et al. 2006
2367710	-	SACOL2293	No	Yes	No	Yes	5	Pane-Farre et al. 2006
2379653	-	RsaI	Yes	Yes	Yes	Yes	33	Geissmann et al. 2009
2489515	+	sbi	Yes	Yes	Yes	Yes	34	Nygaard et al. 2010
2621290	-	RsaOU	Yes	Yes	Yes	Yes	35	Bohn et al. 2010
2624045	-	cidB	No	No	No	No	28	Expression depends on strain and growth-phase (Rice et al. 2004)
2624177	-	cidB	No	No	No	No	28	Expression depends on strain and growth-phase (Rice et al. 2004)
22263322	+	SprF	Yes	Yes	Yes	Yes	35	Bohn et al. 2010
