# Supplementary material for: TSS-EMOTE, a refined protocol for a more complete and less biased global mapping of transcription start sites in bacterial pathogens
Source: BMC Genomics. 2016 Nov 2;17:849. doi: 10.1186/s12864-016-3211-3 (PMC5094136; doi:10.1186/s12864-016-3211-3)
Supplement: Additional file 3: Table S2. — List of identified TSSs. Note that this table includes two sheets for A. baumannii, corresponding to two published reference genomes (ATCC 17978, and ATCC 17978-mff). (XLSX 3099 kb) [file 12864_2016_3211_MOESM3_ESM.xlsx]

## Sheet: Description
column name	description
seqname	Name of the reference sequence.
position	Position of the TSS on the reference sequence.
strand	Strand of the TSS.
nuc	Nucleotide at the TSS position.
pval1*	p-value of replicate 1. This value is computed by the beta-binomial model and reflects our confidence in stating that +RppH condition is enriched in read count over -RppH condition.
pval2*	p-value of replicate 2. This value is computed by the beta-binomial model and reflects our confidence in stating that +RppH condition is enriched in read count over -RppH condition.
fisher_pval*	Result of combining p-values of the replicates with Fisher's method.
FDR*	False Discovery Rate that adjust the Fisher's p-values for multiple testing.
isTSS*	Yes when the position is considered a TSS, i.e. when FDR is below 0.01
is_inside_an_ORF	Number of ORFs the TSS position overlap (strand specific).
following_ORF_ID	Identifier of the first ORF following the TSS position (strand specific).
following_ORF_name	Name of the first ORF following the TSS position (strand specific).
following_ORF_old_name	Old name of the ORF.
following_ORF_distance	Distance between the TSS position and the following ORF (strand specific).
following_ORF_is_in_sigB_regulon	Yes if the following_ORF_ID is part of the sigmaB regulon (as defined in Bischoff et al. 2004, S. aureus only mapped from N315 strain to MW2)
nearest_ncRNA_name	Name of the nearest ncRNA, not strand specific due to lack of strand information in Sassi et al. 2015 (for S. aureus only).
nearest_ncRNA_distance	Distance between the TSS position and the nearest ncRNA, not strand specific due to lack of strand information in Sassi et al. 2015 (for S. aureus only).
surrounding_seq	The 50bp sequence arround TSS position from -45 to +5. Uppercase letters mark identified elements (TATAAT, TTGACA, and 5 first nucleotide in the transcripts)
TATAAT_seq	The sequence that best match with pattern TATAAT arround position -11.
TATAAT_pos	Position of the TATAAT best match.
TATAAT_err	Number of mismatch between the best TATAAT pattern match and the actual sequence
TTGACA_seq	The sequence that best match with pattern TTGACA arround position -37.
TTGACA_pos	Position of the TTGACA best match.
TTGACA_err	Number of mismatch between the best TTGACA pattern match and the actual sequence
TSS_cluster_ID	An identifier of the TSS clusters found
TSS_cluster_size	Size of the TSS clusters
is_rTSS	Yes when the TSS is the rTSS of the cluster (i.e. the representative TSS)
*Columns marked with a star appear several time in the sheet "S. aureus, all conditions", with a suffix identifing the condition it refers to: MH_30C, MH_37C, MHagar_37C, RPMI_37C

## Sheet: S. aureus, RPMI medium
seqname	position	strand	nuc	pval1	pval2	fisher_pval	FDR	is_inside_an_ORF	following_ORF_ID	following_ORF_name	following_ORF_old_name	following_ORF_distance	following_ORF_is_in_sigB_regulon	nearest_ncRNA_name	nearest_ncRNA_distance	surrounding_seq	TATAAT_seq	TATAAT_pos	TATAAT_err	TTGACA_seq	TTGACA_pos	TTGACA_err	TSS_cluster_ID	TSS_cluster_size	is_rTSS
Name of the reference sequence.	Position of the TSS on the reference sequence.	Strand of the TSS.	Nucleotide at the TSS position.	p-value of replicate 1. This value is computed by the beta-binomial model and reflects our confidence in stating that +RppH condition is enriched in read count over -RppH condition.	p-value of replicate 2. This value is computed by the beta-binomial model and reflects our confidence in stating that +RppH condition is enriched in read count over -RppH condition.	Result of combining p-values of the replicates with Fisher's method.	False Discovery Rate that adjust the Fisher's p-values for multiple testing.	Number of ORFs the TSS position overlap (strand specific).	Identifier of the first ORF following the TSS position (strand specific).	Name of the first ORF following the TSS position (strand specific).	Old name of the ORF.	Distance between the TSS position and the following ORF (strand specific).	Yes if the following_ORF_ID is part of the sigmaB regulon (as defined in Bischoff et al. 2004, S. aureus only mapped from N315 strain to MW2)	Name of the nearest ncRNA, not strand specific due to lack of strand information in Sassi et al. 2015 (for S. aureus only).	Distance between the TSS position and the nearest ncRNA, not strand specific due to lack of strand information in Sassi et al. 2015 (for S. aureus only).	The 50bp sequence arround TSS position from -45 to +5. Uppercase letters mark identified elements (TATAAT, TTGACA, and 5 first nucleotide in the transcripts)	The sequence that best match with pattern TATAAT arround position -11.	Position of the TATAAT best match.	Number of mismatch between the best TATAAT pattern match and the actual sequence	The sequence that best match with pattern TTGACA arround position -37.	Position of the TTGACA best match.	Number of mismatch between the best TTGACA pattern match and the actual sequence	An identifier of the TSS clusters found	Size of the TSS clusters	Yes when the TSS is the rTSS of the cluster (i.e. the representative TSS)
NC_003923	312	Plus	G	0.00023948	0.268426	0.000684752	0.00200116	0	MW_RS00005	MW_RS00005	MW0001	204	No	srn_0010_sRNA412	1	tcacaggtatTTGACAtatagagaactgaaaaagTATAATtgtgtGGATA	TATAAT	-10	0	TTGACA	-34	0	1	3	No
NC_003923	313	Plus	G	0	0	1.39155e-58	4.73331e-57	0	MW_RS00005	MW_RS00005	MW0001	203	No	srn_0010_sRNA412	0	cacaggtatTTGACAtatagagaactgaaaaagTATAATtgtgtgGATAA	TATAAT	-11	0	TTGACA	-35	0	1	3	Yes
NC_003923	314	Plus	A	5.81149e-07	0.0124761	1.4314e-07	6.2735e-07	0	MW_RS00005	MW_RS00005	MW0001	202	No	srn_0010_sRNA412	0	acaggtatTTGACAtatagagaactgaaaaagTATAATtgtgtggATAAG	TATAAT	-12	0	TTGACA	-36	0	1	3	No
NC_003923	2130	Plus	U	0.000604746	0.645072	0.00345208	0.008798	0	MW_RS00010	MW_RS00010	MW0002	25	No	srn_0010_sRNA412	1617	cacctactactaTTACTAagaacttaaaacctaTATAATtatataTAAAC	TATAAT	-11	0	TTACTA	-32	3	2	1	Yes
NC_003923	3649	Plus	A	1.46755e-06	0.00600375	1.72227e-07	7.4825e-07	0	MW_RS00015	MW_RS00015	MW0003	29	No	srn_0010_sRNA412	3136	ctctattttaaATGAAAtttgtgacaaaaaaaggTATAATatattAATGA	TATAAT	-10	0	ATGAAA	-33	2	3	3	No
NC_003923	3650	Plus	A	0	0	1.39155e-58	4.73331e-57	0	MW_RS00015	MW_RS00015	MW0003	28	No	srn_0010_sRNA412	3137	tctatTTTAAAtgaaatttgtgacaaaaaaaggTATAATatattaATGAC	TATAAT	-11	0	TTTAAA	-39	2	3	3	Yes
NC_003923	3652	Plus	G	7.03199e-10	0.173154	2.90145e-09	1.41284e-08	0	MW_RS00015	MW_RS00015	MW0003	26	No	srn_0010_sRNA412	3139	tatTTTAAAtgaaatttgtgacaaaaaaaggTATAATatattaatGACAT	TATAAT	-13	0	TTTAAA	-41	2	3	3	No
NC_003923	4128	Plus	G	0.00746536	0.0299821	0.00210502	0.00560026	1	MW_RS00025	gyrB	MW0005	905	No	srn_0010_sRNA412	3615	aaggaaCTCATAcgttttaatgctgattatgcTAAAATagaaggtGAGCT	TAAAAT	-12	1	CTCATA	-38	3	4	1	Yes
NC_003923	10855	Plus	A	2.2091e-07	0.225493	8.87428e-07	3.63148e-06	0	MW_RS00040	MW_RS00040	MW0008	37	No	srn_0030_Teg35	1636	cgtaaaaccattGTTTCAataaaaatgaaaacgTATACTtcaagaAGGAT	TATACT	-11	1	GTTTCA	-32	3	5	1	Yes
NC_003923	12473	Plus	A	4.996e-15	0.0640175	1.1731e-14	7.57411e-14	0	MW_RS00045	MW_RS00045	MW0009	312	No	srn_0030_Teg35	18	aaatcgttacTTGAAAaagcaaatatagtttgcTATATTaaaaatAACTT	TATATT	-11	1	TTGAAA	-34	1	6	1	Yes
NC_003923	14672	Plus	A	2.36324e-05	0.0299821	1.07417e-05	3.98412e-05	0	MW_RS00050	MW_RS00050	MW0010	51	No	srn_0040_Sau6817	314	tctaacgttaTTGCTTgtgatatagaactgtatTAGACTaggtatATTAT	TAGACT	-11	2	TTGCTT	-34	3	7	1	Yes
NC_003923	15797	Plus	A	7.36167e-12	4.83208e-09	1.62859e-18	1.21327e-17	0	MW_RS00060	MW_RS00060	MW0012	310	No	srn_0050_Teg1	10	ctgaaaatcaTTGAACagatatttaaacttaggTAAACTgttagtAATCA	TAAACT	-11	2	TTGAAC	-34	2	8	1	Yes
NC_003923	17355	Plus	C	0	0.000579863	4.49569e-32	4.2593e-31	0	MW_RS00065	MW_RS00065	MW0013	13	No	srn_0050_Teg1	1319	caatctataaaTTGTTAaattccattaaagaggtTAAAATaatagCTATA	TAAAAT	-10	1	TTGTTA	-33	2	9	2	No
NC_003923	17357	Plus	A	0	1.40065e-09	1.26709e-37	1.86008e-36	0	MW_RS00065	MW_RS00065	MW0013	11	No	srn_0050_Teg1	1321	atctataaaTTGTTAaattccattaaagaggttaaAATAATagctATAGT	AATAAT	-9	1	TTGTTA	-35	2	9	2	Yes
NC_003923	18121	Plus	G	4.64073e-14	0.000125738	2.3739e-16	1.65532e-15	1	MW_RS00070	MW_RS00070	MW0014	200	No	srn_0050_Teg1	2085	ccagagcattctTTTAAActtccaacttgtgtTATCATtagtaatGTATA	TATCAT	-12	1	TTTAAA	-32	2	10	1	Yes
NC_003923	18978	Plus	G	0.000604746	0.0299821	0.00021609	0.00067782	1	MW_RS00075	MW_RS00075	MW0015	1307	No	srn_0060_Sau65	2748	tgTTATTAgtcgatgggcaactgagtataataTATTCTttaaaagGTATA	TATTCT	-12	2	TTATTA	-42	3	11	1	Yes
NC_003923	20066	Plus	G	1.56541e-14	0.00361124	2.17145e-15	1.45173e-14	1	MW_RS00075	MW_RS00075	MW0015	219	No	srn_0060_Sau65	1660	caGTAACAgttgcacaagcagcagatgaactGTTAAGtttagaagGTATT	GTTAAG	-13	3	GTAACA	-42	2	12	1	Yes
NC_003923	22410	Plus	A	0	0	1.39155e-58	4.73331e-57	0	MW_RS00085	MW_RS00085	MW0017	32	No	srn_0060_Sau65	625	tcgatttttaTTTGCAttatggtctcgatattggTAGAATatcaaATGGT	TAGAAT	-10	1	TTTGCA	-34	2	13	4	Yes
NC_003923	22411	Plus	U	0	5.17138e-07	4.37253e-35	5.22979e-34	0	MW_RS00085	MW_RS00085	MW0017	31	No	srn_0060_Sau65	626	cgatttttaTTTGCAttatggtctcgatattggTAGAATatcaaaTGGTT	TAGAAT	-11	1	TTTGCA	-35	2	13	4	No
NC_003923	22412	Plus	G	0	3.66374e-15	3.78529e-43	1.18363e-41	0	MW_RS00085	MW_RS00085	MW0017	30	No	srn_0060_Sau65	627	gatttttaTTTGCAttatggtctcgatattggTAGAATatcaaatGGTTA	TAGAAT	-12	1	TTTGCA	-36	2	13	4	No
NC_003923	22413	Plus	G	0	0	1.39155e-58	4.73331e-57	0	MW_RS00085	MW_RS00085	MW0017	29	No	srn_0060_Sau65	628	atttttaTTTGCAttatggtctcgatattggTAGAATatcaaatgGTTAA	TAGAAT	-13	1	TTTGCA	-37	2	13	4	No
NC_003923	24142	Plus	U	0.000150701	0.00804794	1.77347e-05	6.40748e-05	0	MW_RS00090	MW_RS00090	MWtRNA01	13	No	srn_0070_sRNA4	838	aaaaaatatcTTGTCAtggcaagattggctgtgcTATAATctatcTTGTG	TATAAT	-10	0	TTGTCA	-34	1	14	2	No
NC_003923	24144	Plus	G	1.40554e-13	0.0108215	5.34171e-14	3.36475e-13	0	MW_RS00090	MW_RS00090	MWtRNA01	11	No	srn_0070_sRNA4	836	aaaatatcTTGTCAtggcaagattggctgtgcTATAATctatcttGTGCT	TATAAT	-12	0	TTGTCA	-36	1	14	2	Yes
NC_003923	24785	Plus	A	0	6.37119e-11	5.96052e-39	9.55464e-38	0	MW_RS00100	MW_RS00100	MW0018	144	No	srn_0070_sRNA4	195	atTGGAAAatagaattaatagcttataaatggTAAATTatataatAGGTT	TAAATT	-12	2	TGGAAA	-42	2	15	1	Yes
NC_003923	24902	Plus	A	3.51427e-10	0.0464788	4.22032e-10	2.16863e-09	0	MW_RS00100	MW_RS00100	MW0018	27	No	srn_0070_sRNA4	78	acacaaacaTAAACGataaagaacaaaaaatgaTAAAATaatattAATGA	TAAAAT	-11	1	TAAACG	-35	3	16	1	Yes
NC_003923	28780	Plus	G	0.000524269	0.237923	0.00124602	0.00344783	1	MW_RS00115	MW_RS00115	MW0021	17	No	srn_0080_Teg107	1006	ccgcgTTGGTAtgtagaatatgatggcgaatggTATGTTtataacGATGG	TATGTT	-11	2	TTGGTA	-39	2	17	1	Yes
NC_003923	34470	Plus	A	0.000150701	0.645072	0.000995327	0.00282478	0	MW_RS00135	MW_RS00135	MW0025	19	No	srn_0100_sRNA6	294	atataaataAGTACAtattgaagaaaatgagaCATAATatattttATAAT	CATAAT	-12	1	AGTACA	-35	3	18	1	Yes
NC_003923	37136	Plus	C	8.99313e-09	0.0394689	8.0783e-09	3.83719e-08	0	MW_RS00150	MW_RS00150	MW0028	227	No	srn_0170_Teg9as	640	atctgaaatagTTCATAcagaagactcctttttgtTAAAATtataCTATA	TAAAAT	-9	1	TTCATA	-33	2	19	2	No
NC_003923	37138	Plus	A	0	0.000241289	1.89188e-32	1.85804e-31	0	MW_RS00150	MW_RS00150	MW0028	225	No	srn_0170_Teg9as	642	ctgaaatagTTCATAcagaagactcctttttgtTAAAATtatactATAAA	TAAAAT	-11	1	TTCATA	-35	2	19	2	Yes
NC_003923	38250	Plus	A	0	1.74305e-14	1.77369e-42	4.98709e-41	0	MW_RS00155	MW_RS00155	MW0029	37	No	srn_0170_Teg9as	1754	tctttttaaTGGAAAtaaaagtgcgattaatgtGATAATacagttACGTT	GATAAT	-11	1	TGGAAA	-35	2	20	1	Yes
NC_003923	41690	Plus	G	8.59313e-14	0.000570503	1.89008e-15	1.26605e-14	0	MW_RS00170	MW_RS00170	MW0032	17	No	srn_0170_Teg9as	5194	atTACAAAtgtagtatttatgtcaaaataatgtTATAATttttgtGATAT	TATAAT	-11	0	TACAAA	-42	3	21	1	Yes
NC_003923	46095	Plus	A	0	0.00276378	2.09961e-31	1.90137e-30	0	MW_RS00220	MW_RS00220	MW0042	5720	No	srn_0170_Teg9as	9599	gatgatagggttGTGTCTctgcttccttatataTATTATttatttATAAA	TATTAT	-11	1	GTGTCT	-32	3	22	1	Yes
NC_003923	52765	Plus	A	0.000150701	0.173154	0.00030149	0.000933108	1	MW_RS00225	MW_RS00225	MW0043	717	No	srn_0110_Teg5as	6886	caactttatctaTTGAACaaaatatgttgaaagtTAAAATtgattATTAT	TAAAAT	-10	1	TTGAAC	-32	2	23	2	No
NC_003923	52768	Plus	A	1.41025e-09	0.00334887	1.27886e-10	6.72003e-10	1	MW_RS00225	MW_RS00225	MW0043	714	No	srn_0110_Teg5as	6883	ctttatctaTTGAACaaaatatgttgaaagtTAAAATtgattattATAAA	TAAAAT	-13	1	TTGAAC	-35	2	23	2	Yes
NC_003923	52903	Plus	A	2.33209e-06	0.225493	8.12901e-06	3.04587e-05	0	MW_RS00225	MW_RS00225	MW0043	579	No	srn_0110_Teg5as	6748	agaaatagtttTTCACTgaaaatatttatagaTATAATtaaaattAATTA	TATAAT	-12	0	TTCACT	-33	2	24	2	Yes
NC_003923	52908	Plus	A	0.00023948	0.268426	0.000684752	0.00200116	0	MW_RS00225	MW_RS00225	MW0043	574	No	srn_0110_Teg5as	6743	tagtttttcaCTGAAAatatttatagatataatTAAAATtaattaATATT	TAAAAT	-11	1	CTGAAA	-34	2	24	2	No
NC_003923	53596	Plus	A	3.70594e-06	0.645072	3.33344e-05	0.000117276	1	MW_RS00240	MW_RS00240	MW0046	3257	No	srn_0110_Teg5as	6055	tacgtataGTGCTTttgcaaatactgaaggtggTACTATatatttAGGAA	TACTAT	-11	2	GTGCTT	-36	4	25	1	Yes
NC_003923	53751	Plus	A	0.000797962	0.0464788	0.000415471	0.00126125	1	MW_RS00240	MW_RS00240	MW0046	3102	No	srn_0110_Teg5as	5900	aagtTAGTCAaaatattttatcaaataaagatgtTAAAATtgttaATATT	TAAAAT	-10	1	TAGTCA	-40	2	26	2	Yes
NC_003923	53753	Plus	A	0.00242677	0.0720523	0.00168762	0.00456292	1	MW_RS00240	MW_RS00240	MW0046	3100	No	srn_0110_Teg5as	5898	gtTAGTCAaaatattttatcaaataaagatgtTAAAATtgttaatATTGA	TAAAAT	-12	1	TAGTCA	-42	2	26	2	No
NC_003923	54303	Plus	A	0.000717443	0.173154	0.00124146	0.00343792	1	MW_RS00240	MW_RS00240	MW0046	2550	No	srn_0110_Teg5as	5348	taaacgTGTATAgtttttttgaaaaagtattgaTAAAATtaactgATAAC	TAAAAT	-11	1	TGTATA	-38	3	27	1	Yes
NC_003923	57316	Plus	G	0	5.37348e-14	5.40745e-42	1.23223e-40	0	MW_RS00245	MW_RS00245	MW0047	37	No	srn_0110_Teg5as	2335	aggttttttgtaTTTATGctttcaaatgtgtgaTATACTttgtttGTTGA	TATACT	-11	1	TTTATG	-32	3	28	1	Yes
NC_003923	61498	Plus	A	0.000797962	0.111697	0.000920301	0.0026225	0	MW_RS00265	MW_RS00265	MW0051	25	No	srn_3570_sRNA284	428	aaaTTTATAtattaaaagttgtttttgttgtttTATAATtaagttAATGA	TATAAT	-11	0	TTTATA	-41	2	29	1	Yes
NC_003923	65297	Plus	A	0.00152713	0.268426	0.00360713	0.00910004	0	MW_RS00295	MW_RS00295	MW0056	23	No	srn_0250_Sau6372	1533	ctagaggtatTTGACAagttccatccaactgttTAAAATacccctACAGG	TAAAAT	-11	1	TTGACA	-34	0	30	1	Yes
NC_003923	67686	Plus	G	1.48715e-05	0.0811216	1.76471e-05	6.38905e-05	1	MW_RS00305	MW_RS00305	MW0058	85	Yes	srn_3540_sRNA280	1442	gtcagtcagGTGTTAgaagttcaattgcagtgggTATATTggaaaGCAAA	TATATT	-10	1	GTGTTA	-35	3	31	2	No
NC_003923	67687	Plus	C	0	0.000898915	6.92991e-32	6.43439e-31	1	MW_RS00305	MW_RS00305	MW0058	84	Yes	srn_3540_sRNA280	1441	tcagtcagGTGTTAgaagttcaattgcagtgggTATATTggaaagCAAAG	TATATT	-11	1	GTGTTA	-36	3	31	2	Yes
NC_003923	73351	Plus	A	0.000961004	0.268426	0.00238939	0.00630153	0	MW_RS00340	MW_RS00340	MW0064	72	No	srn_0250_Sau6372	3678	aatcaTAGTCAtaactcctttcgatttaccttTATAATaatatttAATAT	TATAAT	-12	0	TAGTCA	-39	2	32	1	Yes
NC_003923	73364	Plus	U	9.35843e-06	0.173154	2.32256e-05	8.30097e-05	0	MW_RS00340	MW_RS00340	MW0064	59	No	srn_0250_Sau6372	3691	actcctttcgaTTTACCtttataataatatttaaTATATTattatTAAAT	TATATT	-10	1	TTTACC	-33	2	33	3	No
NC_003923	73365	Plus	A	0	0.000100404	7.96041e-33	7.94105e-32	0	MW_RS00340	MW_RS00340	MW0064	58	No	srn_0250_Sau6372	3692	ctcctttcgaTTTACCtttataataatatttaaTATATTattattAAATC	TATATT	-11	1	TTTACC	-34	2	33	3	Yes
NC_003923	73370	Plus	A	0.0061282	0.0720523	0.00385263	0.00957731	0	MW_RS00340	MW_RS00340	MW0064	53	No	srn_0250_Sau6372	3697	ttcgaTTTACCtttataataatatttaatatatTATTATtaaatcAGAAT	TATTAT	-11	1	TTTACC	-39	2	33	3	No
NC_003923	76148	Plus	A	2.36324e-05	0.000374052	1.72764e-07	7.50114e-07	0	MW_RS00355	MW_RS00355	MW0067	291	No	srn_0250_Sau6372	6475	gtaaattcgTTGTTTtaaagtaaaggtccttgTAGTATaggaaaaAGTGG	TAGTAT	-12	2	TTGTTT	-35	3	34	1	Yes
NC_003923	77219	Plus	A	0.000524269	0.268426	0.00138879	0.00383072	0	MW_RS00360	MW_RS00360	MW0068	89	No	srn_0250_Sau6372	7546	aggatTTTACAaacatttgttgaataaatatGGTAATgataatatATGAA	GGTAAT	-13	2	TTTACA	-39	1	35	1	Yes
NC_003923	77274	Plus	A	2.30135e-07	0.161956	6.74804e-07	2.79584e-06	0	MW_RS00360	MW_RS00360	MW0068	34	No	srn_0250_Sau6372	7601	ttgaaaaaacaCTAATAtgattaaattatttgtTAAAATggcattAAGTA	TAAAAT	-11	1	CTAATA	-33	3	36	1	Yes
NC_003923	79949	Plus	A	0	2.70561e-09	2.42979e-37	3.45069e-36	1	MW_RS00365	MW_RS00365	MW0069	568	No	srn_0260_Teg15as	9397	aaacctatgTTCACGatagctaaccaaatcgctTATAATaataaaATGGT	TATAAT	-11	0	TTCACG	-35	2	37	1	Yes
NC_003923	81179	Plus	A	1.48715e-05	0.00139352	3.87367e-07	1.63407e-06	0	MW_RS00370	MW_RS00370	MW0070	25	No	srn_0260_Teg15as	8167	aaatTTTACAcatatttttatttaaaaaagatgTATAATtaatgtATTAA	TATAAT	-11	0	TTTACA	-40	1	38	1	Yes
NC_003923	81249	Plus	A	0.000150701	0.00600375	1.34952e-05	4.97106e-05	1	MW_RS00375	MW_RS00375	MW0071	1165	No	srn_0260_Teg15as	8097	taTGAAAAagtgtattaagactttgtttttaagTATCATtttagtAGTGA	TATCAT	-11	1	TGAAAA	-42	3	39	1	Yes
NC_003923	84208	Plus	G	8.75718e-11	0.00216026	5.73134e-12	3.23077e-11	0	MW_RS00385	MW_RS00385	MW0073	74	No	srn_0260_Teg15as	5138	ttaaatTTAATAgattgcttgtataatttttGATAATattaaagtGAAAT	GATAAT	-13	1	TTAATA	-38	2	40	1	Yes
NC_003923	87292	Plus	A	0.00746536	0.0124761	0.000957594	0.00272543	0	MW_RS00405	MW_RS00405	MW0077	26	No	srn_0260_Teg15as	2054	cacgaatTTCAAAtatattgctgtaaaataatgTAAAATaaacgtATTCA	TAAAAT	-11	1	TTCAAA	-37	2	41	1	Yes
NC_003923	89669	Plus	G	0.000150701	0.416118	0.000669549	0.00196084	0	MW_RS00410	MW_RS00410	MW0078	37	Yes	srn_0260_Teg15as	78	aaaaaattaaTGGTTAacatctctgttgttggcaaTATAAAtaatGATTA	TATAAA	-9	1	TGGTTA	-34	3	42	1	Yes
NC_003923	97442	Plus	A	2.2091e-07	0.0720523	3.01722e-07	1.28492e-06	0	MW_RS00435	MW_RS00435	MW0083	165	No	srn_0280_sRNA16	2129	taaATAATAtctagtatttataattaaaatgataTATTATttattATAGT	TATTAT	-10	1	ATAATA	-41	3	43	2	No
NC_003923	97444	Plus	A	0	1.50346e-05	1.22055e-33	1.29149e-32	0	MW_RS00435	MW_RS00435	MW0083	163	No	srn_0280_sRNA16	2127	aataaTATCTAgtatttataattaaaatgataTATTATttattatAGTTA	TATTAT	-12	1	TATCTA	-39	4	43	2	Yes
NC_003923	97523	Plus	U	0.000380558	0.173154	0.000700297	0.00204146	0	MW_RS00435	MW_RS00435	MW0083	84	No	srn_0280_sRNA16	2048	taaaaattcgaTTGCCTgtcacatataggagtgtTACATTttaaaTATGT	TACATT	-10	2	TTGCCT	-33	2	44	2	No
NC_003923	97524	Plus	A	2.498e-14	0	2.53293e-42	6.6399e-41	0	MW_RS00435	MW_RS00435	MW0083	83	No	srn_0280_sRNA16	2047	aaaaattcgaTTGCCTgtcacatataggagtgtTACATTttaaatATGTG	TACATT	-11	2	TTGCCT	-34	2	44	2	Yes
NC_003923	105703	Plus	A	1.35247e-12	5.64592e-06	3.08597e-16	2.14327e-15	0	MW_RS00465	MW_RS00465	MW0089	74	No	srn_0280_sRNA16	5759	tataattatTTGACAtataaatgcataaaaaaTATAATcctaattACTTG	TATAAT	-12	0	TTGACA	-35	0	45	1	Yes
NC_003923	117158	Plus	A	5.81149e-07	0.268426	2.60098e-06	1.02236e-05	0	MW_RS00515	MW_RS00515	MW0098	32	No	srn_0300_sRNA18	3497	tgtatTTTGCAtataaaaattaaataaaataaggTATATTaaggtAAAGT	TATATT	-10	1	TTTGCA	-39	2	46	1	Yes
NC_003923	117436	Plus	G	2.33209e-06	0.00276378	1.28005e-07	5.63139e-07	1	MW_RS00520	MW_RS00520	MW0099	211	No	srn_0300_sRNA18	3775	tgtaatcggaggTGCACTttttattgtttatgcTATTATtgcactGTGTT	TATTAT	-11	1	TGCACT	-32	3	47	1	Yes
NC_003923	118457	Plus	A	0	0.000374052	2.91643e-32	2.82841e-31	0	MW_RS00525	MW_RS00525	MW0100	28	No	srn_0300_sRNA18	4796	ctacctttgTTGTACtattcaaatgaagaggagTAAAATgtaattAAAGG	TAAAAT	-11	1	TTGTAC	-35	3	48	1	Yes
NC_003923	118900	Plus	G	2.33209e-06	0.00334887	1.53604e-07	6.70262e-07	1	MW_RS00530	MW_RS00530		505	No	srn_0300_sRNA18	5239	catgaacaaTTTAAAaaattcaatcatggcggTAAAATtatcaatGCAAC	TAAAAT	-12	1	TTTAAA	-35	2	49	1	Yes
NC_003923	125488	Plus	G	0.00152713	0.0464788	0.000749054	0.00216011	0	MW_RS00560	MW_RS00560	MW0107	27	No	srn_0310_Sau6873	6238	aataataattaTTGCAAaacacacccgaaattaatTATTATaaaaGTATA	TATTAT	-9	1	TTGCAA	-33	2	50	2	No
NC_003923	125490	Plus	A	0.0164404	0	1.21964e-30	1.04995e-29	0	MW_RS00560	MW_RS00560	MW0107	25	No	srn_0310_Sau6873	6236	taataattaTTGCAAaacacacccgaaattaatTATTATaaaagtATATT	TATTAT	-11	1	TTGCAA	-35	2	50	2	Yes
NC_003923	126451	Plus	G	5.88912e-06	0.268426	2.26964e-05	8.12432e-05	0	MW_RS00565	MW_RS00565	MW0108	31	No	srn_0310_Sau6873	5275	aaaaattttGTTGCAtttcttttgtaatcgtatGATAATgtaaatGTAAT	GATAAT	-11	1	GTTGCA	-35	3	51	1	Yes
NC_003923	130170	Plus	G	0	1.25258e-06	1.04801e-34	1.20391e-33	1	MW_RS00590	MW_RS00590	MW0112	366	No	srn_0310_Sau6873	1556	gtaATCACAtttcaatcttcgtcatttctatgaTATTCTttgcagGTAGC	TATTCT	-11	2	ATCACA	-41	2	52	1	Yes
NC_003923	130268	Plus	A	0.0061282	0.0193406	0.00119002	0.00330466	1	MW_RS00590	MW_RS00590	MW0112	268	No	srn_0310_Sau6873	1458	gatcttaatATGACAggtgtggctattggttttTATAATttaattATTAA	TATAAT	-11	0	ATGACA	-35	1	53	1	Yes
NC_003923	130503	Plus	A	0.000380558	0.645072	0.00228604	0.0060726	0	MW_RS00590	MW_RS00590	MW0112	33	No	srn_0310_Sau6873	1223	tagaTATAAAttcgcgagatatattcgtattTATAGTaaaattaaATAAA	TATAGT	-13	1	TATAAA	-40	3	54	2	No
NC_003923	130505	Plus	A	0	0.0720523	5.23877e-30	4.39062e-29	0	MW_RS00590	MW_RS00590	MW0112	31	No	srn_0310_Sau6873	1221	gatataaattcGCGAGAtatattcgtatttatagTAAAATtaaatAAAGA	TAAAAT	-10	1	GCGAGA	-33	3	54	2	Yes
NC_003923	137882	Plus	A	4.07998e-05	0.0464788	2.68815e-05	9.51981e-05	0	MW_RS00625	MW_RS00625	MW0119	34	No	srn_0330_Sau6527	241	aaaaccTTGATTacaacagacttcaaataaataTATAATagaaatAAGAA	TATAAT	-11	0	TTGATT	-38	2	55	1	Yes
NC_003923	144169	Plus	A	0.000514081	0.0567573	0.000333856	0.00102149	1	MW_RS00665	MW_RS00665	MW0125	2132	Yes	srn_9330_sRNA273	2430	aaaaagtgatgaTTGTCTgtgaccctggtatggTAGAATtcggttATACA	TAGAAT	-11	1	TTGTCT	-32	2	56	1	Yes
NC_003923	145578	Plus	A	2.36324e-05	0.268426	8.22636e-05	0.000274068	0	MW_RS00665	MW_RS00665	MW0125	723	Yes	srn_9330_sRNA273	3839	gtaattaattgTTTAAAcgatatgtaatatgtaaaTACTATatatATAAT	TACTAT	-9	2	TTTAAA	-33	2	57	1	Yes
NC_003923	160229	Plus	G	0.029568	0.0124761	0.00328498	0.00839409	1	MW_RS00735	MW_RS00735	MW0139	993	No	srn_0360_Teg17as	1237	ttagatagtatTTTACCatttttaaaaaaagggAATACTattattGTAGA	AATACT	-11	2	TTTACC	-33	2	58	1	Yes
NC_003923	163502	Plus	A	1.4291e-08	0.00804794	2.74721e-09	1.3396e-08	0	MW_RS00750	MW_RS00750	MW0142	73	No	srn_0370_sRNA22	162	ctgattatTTTATAaaatgtaaacgcttactaTATAATgtgaatcATATC	TATAAT	-12	0	TTTATA	-36	2	59	1	Yes
NC_003923	167318	Plus	A	5.19429e-12	7.2623e-10	1.81168e-19	1.37165e-18	0	MW_RS00765	MW_RS00765	MW0145	25	No	srn_2020_sRNA171	384	ctcaatatccTTGTAAtccgataagaattatagTAATATtttttcAACCA	TAATAT	-11	2	TTGTAA	-34	2	60	2	Yes
NC_003923	167319	Plus	A	0.000604746	0.0394689	0.000277902	0.000865479	0	MW_RS00765	MW_RS00765	MW0145	24	No	srn_2020_sRNA171	385	tcaatatccTTGTAAtccgataagaattatagtAATATTttttcaACCAT	AATATT	-11	2	TTGTAA	-35	2	60	2	No
NC_003923	171911	Plus	G	0	4.49162e-07	3.80411e-35	4.56558e-34	0	MW_RS00790	MW_RS00790	MW0150	33	No	srn_0380_Teg140	3370	aatcgttatcaTTGAAAaagtgttaataaggtgTATAATgaaaatGTGAA	TATAAT	-11	0	TTGAAA	-33	1	61	1	Yes
NC_003923	173717	Plus	A	3.07197e-05	0.00186847	1.01442e-06	4.13176e-06	0	MW_RS00800	MW_RS00800	MW0152	171	No	srn_0380_Teg140	1564	acgcaattaTTGATAaatttcattcatttggAATAATatatagtcATATA	AATAAT	-13	1	TTGATA	-35	1	62	2	Yes
NC_003923	173719	Plus	A	0.0061282	0.0720523	0.00385263	0.00957731	0	MW_RS00800	MW_RS00800	MW0152	169	No	srn_0380_Teg140	1562	gcaattaTTGATAaatttcattcatttggaataaTATATAgtcatATAGT	TATATA	-10	2	TTGATA	-37	1	62	2	No
NC_003923	180303	Plus	A	0.00242677	0.173154	0.0036872	0.00926518	1	MW_RS00810	MW_RS00810	MW0154	2470	No	srn_0400_Sau22	277	aaggctttgTTGAATcaaaggaaaatgaacaaTATGATgatttacATGGC	TATGAT	-12	1	TTGAAT	-35	2	63	1	Yes
NC_003923	183057	Plus	A	0	0	1.39155e-58	4.73331e-57	1	MW_RS00855	MW_RS00855		10065	No	srn_0410_sRNA25	435	acaatcgtgaTGGACAgcccatctatgtgagctTATCATatagttATCCT	TATCAT	-11	1	TGGACA	-34	1	64	1	Yes
NC_003923	200027	Plus	G	0.00110239	0.0261789	0.000330528	0.00101264	1	MW_RS00890	MW_RS00890	MW0169	788	No	srn_0450_sRNA28	383	ctaTTTGCAcagttattcacggtagatatattgTACTATcgatttGTAGC	TACTAT	-11	2	TTTGCA	-41	2	65	1	Yes
NC_003923	200788	Plus	A	0	0.161956	1.16443e-29	9.73569e-29	0	MW_RS00890	MW_RS00890	MW0169	27	No	srn_0450_sRNA28	1144	taaAAAACAaacatttttcattaaagtttatgaTATATTtagagcAATAG	TATATT	-11	1	AAAACA	-41	3	66	1	Yes
NC_003923	202594	Plus	C	0.000380558	0.0464788	0.00021124	0.000665001	1	MW_RS00900	MW_RS00900	MW0171	1882	No	srn_0450_sRNA28	2950	ttcaaaaaacgTTAAAAagggcgttaaagatagTAAAATtgatatCTTAA	TAAAAT	-11	1	TTAAAA	-33	2	67	2	No
NC_003923	202595	Plus	U	0.000225133	0.0299821	8.71148e-05	0.000288165	1	MW_RS00900	MW_RS00900	MW0171	1881	No	srn_0450_sRNA28	2951	tcaaaaaacgTTAAAAagggcgttaaagatagTAAAATtgatatcTTAAT	TAAAAT	-12	1	TTAAAA	-34	2	67	2	Yes
NC_003923	206861	Plus	A	1.66533e-15	0.111697	6.92351e-15	4.52886e-14	1	MW_RS00920	MW_RS00920	MW0175	428	No	srn_0460_Teg39	4310	tgcatTTGGTGcaaaaagtcgagatattgaacTACAATttttaatAGAGA	TACAAT	-12	1	TTGGTG	-39	3	68	1	Yes
NC_003923	206980	Plus	C	0.000604746	0.268426	0.0015788	0.00429702	1	MW_RS00920	MW_RS00920	MW0175	309	No	srn_0460_Teg39	4191	atgtaTTAACAccagattatattaaaagtgtagTAAGTTtgagttCTGTC	TAAGTT	-11	3	TTAACA	-39	1	69	1	Yes
NC_003923	207131	Plus	U	0.00973833	0.0124761	0.00121686	0.00337382	0	MW_RS00920	MW_RS00920	MW0175	158	No	srn_0460_Teg39	4040	aatTTAAAAtggtaaaagtactgaagactaatTATCATattaaacTGACT	TATCAT	-12	1	TTAAAA	-41	2	70	2	No
NC_003923	207132	Plus	G	0.000225133	0.0299821	8.71148e-05	0.000288165	0	MW_RS00920	MW_RS00920	MW0175	157	No	srn_0460_Teg39	4039	atTTAAAAtggtaaaagtactgaagactaatTATCATattaaactGACTA	TATCAT	-13	1	TTAAAA	-42	2	70	2	Yes
NC_003923	207270	Plus	G	0	0.0128946	9.59727e-31	8.29266e-30	0	MW_RS00920	MW_RS00920	MW0175	19	No	srn_0460_Teg39	3901	aacatattacttTTAAGAtgtaaaaaaatattaTATAATatttttGAGAA	TATAAT	-11	0	TTAAGA	-32	2	71	1	Yes
NC_003923	207301	Plus	A	0.000380558	0.268426	0.00104083	0.00293834	1	MW_RS00925	MW_RS00925	MW0176	247	No	srn_0460_Teg39	3870	tatataatatttTTGAGAaggaggtggaaggccTATGCTaaaattACATA	TATGCT	-11	2	TTGAGA	-32	1	72	1	Yes
NC_003923	218828	Plus	C	0.0109754	0.00334887	0.000412072	0.00125147	1	MW_RS00980	MW_RS00980	MW0188	2690	No	srn_0470_Sau6292	1487	atgtattagtgtTTGGCAtggatattcagcaggcTATAGAtgaacCTAGA	TATAGA	-10	2	TTGGCA	-32	1	73	1	Yes
NC_003923	221490	Plus	C	3.06422e-14	0.00114178	1.36069e-15	9.1761e-15	0	MW_RS00980	MW_RS00980	MW0188	28	No	srn_0480_Sau6717	1185	gtgcatttaattATGAAAtagttgatttagaataTATACTtaataCCCAA	TATACT	-10	1	ATGAAA	-32	2	74	3	No
NC_003923	221491	Plus	C	0	3.66374e-15	3.78529e-43	1.18363e-41	0	MW_RS00980	MW_RS00980	MW0188	27	No	srn_0480_Sau6717	1184	tgcatttaattATGAAAtagttgatttagaataTATACTtaatacCCAAA	TATACT	-11	1	ATGAAA	-33	2	74	3	Yes
NC_003923	221492	Plus	C	1.48715e-05	0.00804794	2.02727e-06	8.0548e-06	0	MW_RS00980	MW_RS00980	MW0188	26	No	srn_0480_Sau6717	1183	gcatttaattATGAAAtagttgatttagaataTATACTtaataccCAAAA	TATACT	-12	1	ATGAAA	-34	2	74	3	No
NC_003923	239246	Plus	A	5.96777e-05	0.000241289	2.744e-07	1.17386e-06	1	MW_RS01055	MW_RS01055		781	No	srn_0540_sRNA34	917	ttTAGGTActgtcgatggaccgggattaagataTATATTatttacACAAG	TATATT	-11	1	TAGGTA	-42	3	75	1	Yes
NC_003923	239571	Plus	A	0.00152713	0.268426	0.00360713	0.00910004	1	MW_RS01055	MW_RS01055		456	No	srn_0540_sRNA34	592	cattttgaagaATTACAaaaacatacagacttgaTATTATtagatATAAA	TATTAT	-10	1	ATTACA	-33	2	76	1	Yes
NC_003923	240233	Plus	A	1.46755e-06	0.0193406	5.21613e-07	2.17797e-06	0	MW_RS01060	MW_RS01060	MW0204	26	No	srn_0540_sRNA34	0	aatttttaTTGACCctgagtaatgaaaaatatTAAGATgaaacttAATAT	TAAGAT	-12	2	TTGACC	-36	1	77	1	Yes
NC_003923	243287	Plus	A	1.09703e-09	4.17794e-05	1.45355e-12	8.52445e-12	1	MW_RS01110	MW_RS01110	MW0212	10384	No	srn_0540_sRNA34	2949	atattCTGAAAgcgaagaaagaacagcatatggTAAAATagattcACTTG	TAAAAT	-11	1	CTGAAA	-39	2	78	1	Yes
NC_003923	253644	Plus	A	0	1.56261e-08	1.37591e-36	1.85216e-35	0	MW_RS01110	MW_RS01110	MW0212	27	No	srn_0560_Sau6009	1842	taTTAAAAtatggaaaatccatcaatattaaatTAAAATagttttATTAT	TAAAAT	-11	1	TTAAAA	-42	2	79	1	Yes
NC_003923	261986	Plus	A	0.000717443	0.00344409	3.4373e-05	0.000120686	0	MW_RS01155	MW_RS01155	MW0219	495	No	srn_0590_sRNA37	219	tgacaTTAATGtaaaaatattttgtaataaggTAATATctaaaatAGGGT	TAATAT	-12	2	TTAATG	-39	3	80	1	Yes
NC_003923	270646	Plus	A	4.07141e-12	0.335172	3.86464e-11	2.09193e-10	0	MW_RS01195	MW_RS01195	MW0227	258	No	srn_0630_Sau6931	891	cacTTAATAagataaatttattataatatatggTAAAATgatggcAGTAA	TAAAAT	-11	1	TTAATA	-41	2	81	1	Yes
NC_003923	275320	Plus	G	0.00152713	0.268426	0.00360713	0.00910004	0	MW_RS01215	MW_RS01215	MW0230	60	No	srn_4610_sRNA377	209	tgtaatgGTTAAAtgtattttatgatgaaatgcTATAATaggcatGGTTA	TATAAT	-11	0	GTTAAA	-37	3	82	1	Yes
NC_003923	276640	Plus	A	1.00245e-10	0.000570503	1.80106e-12	1.05007e-11	0	MW_RS01220	MW_RS01220	MW0231	185	No	srn_0650_sRNA42	367	tataaataataaACGAAAtgtttgcttgtatgtTATTATttgtgtATGAA	TATTAT	-11	1	ACGAAA	-32	3	83	1	Yes
NC_003923	278419	Plus	U	0.00023948	0.00216026	8.00558e-06	3.00123e-05	1	MW_RS01230	MW_RS01230	MW0233	162	No	srn_0660_Sau6526	691	tcgaagtggTTCAAAagatttccaagatgttgTAGACTtatacatTCAAT	TAGACT	-12	2	TTCAAA	-35	2	84	1	Yes
NC_003923	279877	Plus	G	2.73773e-05	0.0298784	1.22833e-05	4.53662e-05	1	MW_RS01235	MW_RS01235	MW0234	425	No	srn_0670_Sau6994	1067	agcaagataTTGCGAaaaaaataacgcggttgTATTATttaaaatGCATC	TATTAT	-12	1	TTGCGA	-35	2	85	1	Yes
NC_003923	279976	Plus	A	0	0.0193406	1.43165e-30	1.2204e-29	1	MW_RS01235	MW_RS01235	MW0234	326	No	srn_0670_Sau6994	968	tgTTGACGtttctgactttagagaagttaatgaTATACTgttcatAACAG	TATACT	-11	1	TTGACG	-42	1	86	1	Yes
NC_003923	280173	Plus	A	0	2.42961e-12	2.35237e-40	4.28279e-39	1	MW_RS01235	MW_RS01235	MW0234	129	No	srn_0670_Sau6994	771	tgcaatcatTTGACGcattaatggacgccttgGACAATgaagattATGAA	GACAAT	-12	2	TTGACG	-35	1	87	1	Yes
NC_003923	283061	Plus	A	0	0	1.39155e-58	4.73331e-57	0	MW_RS01245	MW_RS01245	MW0236	24	No	srn_0680_Sau6807	205	attTATTCAtgaattttacatgcactattatgaTAAAATaaacatAATTA	TAAAAT	-11	1	TATTCA	-41	3	88	1	Yes
NC_003923	285854	Plus	A	0.0061282	0.0464788	0.00261009	0.00675831	1	MW_RS01260	MW_RS01260	MW0239	277	No	srn_0690_sRNA44	1192	tcctatgccTGGATCagtaatcggtttagtatTATTATttgtattATTAT	TATTAT	-12	1	TGGATC	-35	3	89	1	Yes
NC_003923	287747	Plus	A	0.000961004	0.268426	0.00238939	0.00630153	0	MW_RS01270	MW_RS01270	MW0241	46	No	srn_2840_sRNA226	2361	gtatcggcgTTTACAaattgaaccggtccaatTATAATtggaggtAAGTA	TATAAT	-12	0	TTTACA	-35	1	90	1	Yes
NC_003923	297075	Plus	A	0.000380558	0.418983	0.00155362	0.00424507	0	MW_RS01330	MW_RS01330	MW0251	504	No	srn_0710_sRNA46	1848	ctaccgATGATGagcagtgcagtgatgtccgaTATAATtaatagaAGAGA	TATAAT	-12	0	ATGATG	-38	3	91	1	Yes
NC_003923	297521	Plus	G	0.0061282	0.0464788	0.00261009	0.00675831	0	MW_RS01330	MW_RS01330	MW0251	58	No	srn_0710_sRNA46	1402	tatcaaTTAATTgcttgtatgattgaattttTATAGTatgtttaaGTGAA	TATAGT	-13	1	TTAATT	-38	3	92	2	Yes
NC_003923	297523	Plus	G	0.00164959	0.173154	0.00261662	0.00677272	0	MW_RS01330	MW_RS01330	MW0251	56	No	srn_0710_sRNA46	1400	tcaattaattgcTTGTATgattgaatttttatagTATGTTtaagtGAAAC	TATGTT	-10	2	TTGTAT	-32	3	92	2	No
NC_003923	298849	Plus	A	0.000380558	0.115114	0.000483449	0.00144187	0	MW_RS01335	MW_RS01335	MW0252	48	No	srn_0710_sRNA46	74	attaaatccTTTACTcagttgtctaattctttTAGTATgtgcagtACAGT	TAGTAT	-12	2	TTTACT	-35	2	93	1	Yes
NC_003923	317944	Plus	A	2.24105e-09	0.000898915	5.62666e-11	3.02038e-10	1	MW_RS01420	MW_RS01420	MW0269	1267	No	srn_0750_sRNA50	1695	tgaaaaaatgATGACTcagggcgcttcttgtgaTTACATgacagtAGCTG	TTACAT	-11	3	ATGACT	-34	2	94	1	Yes
NC_003923	318025	Plus	A	0.00152713	0.173154	0.00244278	0.00641322	1	MW_RS01420	MW_RS01420	MW0269	1186	No	srn_0750_sRNA50	1614	agaagaagctaTAGAGAttgcagcactagctggTATGGTagttttATCTT	TATGGT	-11	2	TAGAGA	-33	2	95	1	Yes
NC_003923	330342	Plus	G	3.87143e-08	0.0783147	6.24997e-08	2.8135e-07	0	MW_RS01495	MW_RS01495	MW0284	30	No	srn_0760_sRNA51	4720	ttcatagtaTAGCAAtattaaataaatgcattTATAATtttaactGTATT	TATAAT	-12	0	TAGCAA	-35	3	96	1	Yes
NC_003923	331418	Plus	A	0	1.25258e-06	1.04801e-34	1.20391e-33	0	MW_RS01505	MW_RS01505	MW0285	94	Yes	srn_0760_sRNA51	5796	tccataaaTTTGCTtttaatataaaaagttcgggTATAATgaaggATAAG	TATAAT	-10	0	TTTGCT	-36	3	97	2	Yes
NC_003923	331420	Plus	A	5.88912e-06	0.000374052	4.61131e-08	2.09204e-07	0	MW_RS01505	MW_RS01505	MW0285	92	Yes	srn_0760_sRNA51	5798	cataaatTTGCTTttaatataaaaagttcgggTATAATgaaggatAAGTG	TATAAT	-12	0	TTGCTT	-37	3	97	2	No
NC_003923	333397	Plus	U	0	0.000898915	6.92991e-32	6.43439e-31	0	MW_RS01515	MW_RS01515	MW0287	62	No	srn_0760_sRNA51	7775	gaaatattccGTGAAAtataatattttttgtagTAAAATggcctcTAAGT	TAAAAT	-11	1	GTGAAA	-34	2	98	2	Yes
NC_003923	333398	Plus	A	0	0.0214046	1.58226e-30	1.34715e-29	0	MW_RS01515	MW_RS01515	MW0287	61	No	srn_0760_sRNA51	7776	aaatattccGTGAAAtataatattttttgtagTAAAATggcctctAAGTA	TAAAAT	-12	1	GTGAAA	-35	2	98	2	No
NC_003923	333771	Plus	A	5.73486e-08	0.225493	2.47818e-07	1.06275e-06	1	MW_RS01520	MW_RS01520	MW0288	1062	No	srn_0770_Teg18as	8100	atatgcatTAGTTAtagcagccgcgtgcggtggtaTGGATTtattACCAG	TGGATT	-9	3	TAGTTA	-36	3	99	1	Yes
NC_003923	342837	Plus	G	2.44137e-08	0.00334887	1.98078e-09	9.71989e-09	0	MW_RS01555	MW_RS01555	MW0295	38	No	srn_0770_Teg18as	100	agtaaaaagcaTTGATAaaaattatcttaatgaTATATTgtaaatGACTT	TATATT	-11	1	TTGATA	-33	1	100	1	Yes
NC_003923	343332	Plus	A	0.00242677	0.00804794	0.00023131	0.000723285	1	MW_RS01565	MW_RS01565	MW0297	2073	No	srn_0770_Teg18as	595	ggctTTGATTatattggcacgacgttacatggcTATACTagttatACGCA	TATACT	-11	1	TTGATT	-40	2	101	1	Yes
NC_003923	345350	Plus	U	0.0061282	0.0299821	0.00176424	0.00473702	0	MW_RS01565	MW_RS01565	MW0297	55	No	srn_0790_Sau6657	204	tgtagtctTAATCAaaaaataatatatgtcatgtTATATTgaaggTGCAG	TATATT	-10	1	TAATCA	-36	3	102	3	No
NC_003923	345351	Plus	G	0	7.04992e-14	7.07535e-42	1.55872e-40	0	MW_RS01565	MW_RS01565	MW0297	54	No	srn_0790_Sau6657	203	gtagtctTAATCAaaaaataatatatgtcatgtTATATTgaaggtGCAGT	TATATT	-11	1	TAATCA	-37	3	102	3	Yes
NC_003923	345353	Plus	A	2.21146e-10	2.01242e-05	1.51517e-13	9.3581e-13	0	MW_RS01565	MW_RS01565	MW0297	52	No	srn_0790_Sau6657	201	agtcTTAATCaaaaaataatatatgtcatgtTATATTgaaggtgcAGTTG	TATATT	-13	1	TTAATC	-40	3	102	3	No
NC_003923	350038	Plus	G	0	8.18684e-09	7.26159e-37	1.00069e-35	0	MW_RS01585	MW_RS01585	MW0300	82	No	srn_0800_sRNA55	0	ggcgaaAAGATAtaaaagttaattgaaaaacgtTATCATatacgtGGGTA	TATCAT	-11	1	AAGATA	-38	3	103	1	Yes
NC_003923	350625	Plus	A	0.000604746	0.111697	0.00071619	0.00208257	1	MW_RS01590	MW_RS01590	MW0301	530	No	srn_0810_sRNA56	18	caaccacacaTTGATCattttccagaaatgtggtTATTAAgtagtAGCGC	TATTAA	-10	2	TTGATC	-34	2	104	1	Yes
NC_003923	353601	Plus	G	0.000604746	0.0299821	0.00021609	0.00067782	1	MW_RS01610	MW_RS01610	MW0305	937	Yes	srn_0820_sRNA57	272	caacagatGTGATAcaaagcggtagaaatgattTAACATtgaatgGTAAA	TAACAT	-11	2	GTGATA	-36	2	105	1	Yes
NC_003923	354395	Plus	G	0	3.43975e-06	2.84322e-34	3.15697e-33	0	MW_RS01610	MW_RS01610	MW0305	143	Yes	srn_0830_sRNA58	124	taTTTATAgcgtttgtgtttctaaatgattgGGTATTtgaaaatgGTTAA	GGTATT	-13	3	TTTATA	-42	2	106	1	Yes
NC_003923	359891	Plus	G	8.87449e-10	0.0464788	1.02754e-09	5.13253e-09	0	MW_RS01635	MW_RS01635	MW0310	27	No	srn_0840_Sau5974	5213	gatattcatgTTGACAatttaaaaatgtcgcagTATATTtagttaGACAT	TATATT	-11	1	TTGACA	-34	0	107	2	Yes
NC_003923	359892	Plus	A	0.000604746	0.268426	0.0015788	0.00429702	0	MW_RS01635	MW_RS01635	MW0310	26	No	srn_0840_Sau5974	5214	atattcatgTTGACAatttaaaaatgtcgcagTATATTtagttagACATC	TATATT	-12	1	TTGACA	-35	0	107	2	No
NC_003923	361323	Plus	A	5.80874e-11	7.57163e-07	1.70045e-15	1.14122e-14	1	MW_RS01645	MW_RS01645	MW0312	583	No	srn_0840_Sau5974	6645	ctcattTAGACTtgtgcaatttccagaacttatTATCATgggattATGTG	TATCAT	-11	1	TAGACT	-38	2	108	1	Yes
NC_003923	361882	Plus	G	0.000380558	0.416118	0.00154409	0.00422232	0	MW_RS01645	MW_RS01645	MW0312	24	No	srn_0850_sRNA59	6507	ggaagtgtatttTTCGAAtaaaaaataaataTATGATacgattatGAAAA	TATGAT	-13	1	TTCGAA	-32	3	109	1	Yes
NC_003923	364046	Plus	A	4.524e-05	0.00216026	1.6752e-06	6.70559e-06	0	MW_RS01655	MW_RS01655	MW0314	53	Yes	srn_0850_sRNA59	4343	agtacaaacataTTTTTAtttgcagaaaagggGTAAATggcatatAACTA	GTAAAT	-12	3	TTTTTA	-32	3	110	1	Yes
NC_003923	364085	Plus	A	1.83187e-14	0.000241289	1.81049e-16	1.27392e-15	0	MW_RS01655	MW_RS01655	MW0314	14	Yes	srn_0850_sRNA59	4304	gcatATAACTatcttttttatgtaagttggtaTAAAATttatactAATAG	TAAAAT	-12	1	ATAACT	-40	3	111	1	Yes
NC_003923	367999	Plus	A	1.267e-11	0.000898915	3.77053e-13	2.27439e-12	0	MW_RS01675	MW_RS01675	MW0318	41	No	srn_0850_sRNA59	390	aaatTTAAGAtacaaggcgtaatattaatatgtTATTATtatgatAATTT	TATTAT	-11	1	TTAAGA	-40	2	112	1	Yes
NC_003923	369898	Plus	A	0.00242677	0.00519149	0.000154735	0.000496304	1	MW_RS01690	MW_RS01690	MW0321	1015	No	srn_0850_sRNA59	1378	agatcCGGAAAaagatgcgtatgaattttatggTAAAGTgcaaccAGGCA	TAAAGT	-11	2	CGGAAA	-39	3	113	1	Yes
NC_003923	374372	Plus	A	0	3.39943e-05	2.73202e-33	2.83487e-32	0	MW_RS01710	MW_RS01710	MW0325	15	No	srn_0850_sRNA59	5852	acaaatatagTTGTCAaaaagacaaatatcattTACAGTgtaattAAGGA	TACAGT	-11	2	TTGTCA	-34	1	114	1	Yes
NC_003923	376177	Plus	A	5.65923e-09	0.00334887	4.86861e-10	2.48164e-09	1	MW_RS01740	MW_RS01740	MW0330	2681	No	srn_0850_sRNA59	7657	tgacgctACGAAAatcataatgcgaggtgaagTATAATgaaaggtATGTT	TATAAT	-12	0	ACGAAA	-37	3	115	1	Yes
NC_003923	376336	Plus	G	5.34017e-13	1.00799e-08	2.56605e-19	1.93648e-18	1	MW_RS01740	MW_RS01740	MW0330	2522	No	srn_0850_sRNA59	7816	gctggggttatgTTAATCacacccattactgatAATATTaaacatGAAAA	AATATT	-11	2	TTAATC	-32	3	116	1	Yes
NC_003923	376369	Plus	A	0.00385639	0.111697	0.00376902	0.00942999	1	MW_RS01740	MW_RS01740	MW0330	2489	No	srn_0850_sRNA59	7849	aatatTAAACAtgaaaaagactcaagatggatgTATTATgtatctACTTT	TATTAT	-11	1	TAAACA	-39	2	117	1	Yes
NC_003923	376533	Plus	A	0	7.2623e-10	6.61746e-38	9.85973e-37	1	MW_RS01740	MW_RS01740	MW0330	2325	No	srn_0850_sRNA59	8013	gattggtattATGTCAggtttaatgagttttggTATCATaggggcATACT	TATCAT	-11	1	ATGTCA	-34	2	118	1	Yes
NC_003923	376844	Plus	A	2.271e-08	0.000898915	5.2291e-10	2.65568e-09	0	MW_RS01740	MW_RS01740	MW0330	2014	No	srn_0850_sRNA59	8324	caatattcTTGGTGtgaagctagtcattgaaaTAATATttagagcAGGTG	TAATAT	-12	2	TTGGTG	-36	3	119	1	Yes
NC_003923	378631	Plus	G	0	8.43395e-07	7.08987e-35	8.29491e-34	0	MW_RS01740	MW_RS01740	MW0330	227	No	srn_0860_RsaOB	8616	tgataatttgTGGTAAatcaaagcataattttgTACTATagatgaGGATG	TACTAT	-11	2	TGGTAA	-34	3	120	2	Yes
NC_003923	378632	Plus	G	0	0.0160445	1.19066e-30	1.02626e-29	0	MW_RS01740	MW_RS01740	MW0330	226	No	srn_0860_RsaOB	8615	gataatttgTGGTAAatcaaagcataattttgtacTATAGAtgagGATGA	TATAGA	-9	2	TGGTAA	-35	3	120	2	No
NC_003923	378726	Plus	U	3.65708e-07	0.000155648	1.39967e-09	6.94161e-09	0	MW_RS01740	MW_RS01740	MW0330	132	No	srn_0860_RsaOB	8521	cgtttccgaTTGCCCaaacaaattacatcattgTATAATatgattTGTTA	TATAAT	-11	0	TTGCCC	-35	2	121	2	No
NC_003923	378727	Plus	G	0	2.42961e-12	2.35237e-40	4.28279e-39	0	MW_RS01740	MW_RS01740	MW0330	131	No	srn_0860_RsaOB	8520	gtttccgaTTGCCCaaacaaattacatcattgTATAATatgatttGTTAA	TATAAT	-12	0	TTGCCC	-36	2	121	2	Yes
NC_003923	378837	Plus	A	0.0154752	0.0299821	0.00402534	0.00995343	0	MW_RS01740	MW_RS01740	MW0330	21	No	srn_0860_RsaOB	8410	gtggcgtaTTGGTTcattagacgtattagtaaTAAAATtgtatatATCAT	TAAAAT	-12	1	TTGGTT	-36	3	122	1	Yes
NC_003923	379116	Plus	A	9.35843e-06	0.0193406	2.99095e-06	1.16709e-05	1	MW_RS01770	MW_RS01770	MW0336	8760	No	srn_0860_RsaOB	8131	gaaaggtggcTTGCCAgaaacagtacctgcattTACAGTgaataaAGTAT	TACAGT	-11	2	TTGCCA	-34	1	123	1	Yes
NC_003923	380564	Plus	A	6.66134e-16	6.47674e-05	1.96691e-18	1.45752e-17	0	MW_RS01770	MW_RS01770	MW0336	7312	No	srn_0860_RsaOB	6683	ctctttTTCCCAtgcttctatatgcgcacgtgtTACAATgaaatcATTGT	TACAAT	-11	1	TTCCCA	-38	2	124	1	Yes
NC_003923	383516	Plus	A	0	1.05739e-07	9.10838e-36	1.14851e-34	0	MW_RS01770	MW_RS01770	MW0336	4360	No	srn_0860_RsaOB	3731	atgattTTCTCTttgctgtacacgggttgtgttaTAAAATaagacATTCC	TAAAAT	-10	1	TTCTCT	-38	3	125	1	Yes
NC_003923	387850	Plus	A	0	2.69506e-05	2.17219e-33	2.2777e-32	0	MW_RS01770	MW_RS01770	MW0336	26	No	srn_0860_RsaOB	181	tggttaatggTTGTCTgactcatttagaatacaTAAAATatatttAACTG	TAAAAT	-11	1	TTGTCT	-34	2	126	1	Yes
NC_003923	388745	Plus	U	3.09937e-11	7.23411e-06	8.30343e-15	5.4112e-14	0	MW_RS01775	MW_RS01775	MW0337	133	No	srn_0860_RsaOB	1076	taaatcgtaggtATGGTAaatagttacacaatttTATATAataacTCTTT	TATATA	-10	2	ATGGTA	-32	3	127	4	No
NC_003923	388746	Plus	C	5.27023e-13	5.21213e-07	1.20146e-17	8.78176e-17	0	MW_RS01775	MW_RS01775	MW0337	132	No	srn_0860_RsaOB	1077	aaatcgtaggtaTGGTAAatagttacacaattttaTATAATaactCTTTG	TATAAT	-9	0	TGGTAA	-32	3	127	4	Yes
NC_003923	388747	Plus	U	5.31097e-07	0.0299821	3.01836e-07	1.28492e-06	0	MW_RS01775	MW_RS01775	MW0337	131	No	srn_0860_RsaOB	1078	aatcgtaggtaTGGTAAatagttacacaattttaTATAATaactcTTTGT	TATAAT	-10	0	TGGTAA	-33	3	127	4	No
NC_003923	388750	Plus	G	5.88912e-06	0.0811216	7.43079e-06	2.79325e-05	0	MW_RS01775	MW_RS01775	MW0337	128	No	srn_0860_RsaOB	1081	cgtaggtATGGTAaatagttacacaattttaTATAATaactctttGTGCA	TATAAT	-13	0	ATGGTA	-37	3	127	4	No
NC_003923	388850	Plus	A	0	4.17794e-05	3.34906e-33	3.42923e-32	0	MW_RS01775	MW_RS01775	MW0337	28	No	srn_0860_RsaOB	1181	ctttcgtaggTTGGAAgtatataaaaatatgaaTACAATattgatATATC	TACAAT	-11	1	TTGGAA	-34	2	128	1	Yes
NC_003923	389314	Plus	G	2.33209e-06	0.0464788	1.84674e-06	7.35848e-06	1	MW_RS01780	MW_RS01780	MW0338	475	No	srn_9050_sRNA62	1000	tttgaAAGTCAatttgatgtaggtgattatgtTAAAATaaacaatGGTGG	TAAAAT	-12	1	AAGTCA	-39	3	129	1	Yes
NC_003923	389778	Plus	A	0	0.00139352	1.06818e-31	9.78766e-31	0	MW_RS01780	MW_RS01780	MW0338	11	No	srn_9050_sRNA62	536	ttataatcataGTGAAAacggtgtttagtagttTATAATacatggAGGTC	TATAAT	-11	0	GTGAAA	-33	2	130	1	Yes
NC_003923	389828	Plus	G	3.65708e-07	0.0464788	3.2109e-07	1.36107e-06	1	MW_RS01785	MW_RS01785	MW0339	176	No	srn_9050_sRNA62	486	atatttaATGGCGtcaaaatatggaataaatgaTATAGTagaaatGAAAA	TATAGT	-11	1	ATGGCG	-37	3	131	1	Yes
NC_003923	391190	Plus	A	0.00152713	0.173154	0.00244278	0.00641322	0	MW_RS01795	MW_RS01795	MW0341	432	No	srn_0870_Teg38as	205	gcggaatcaaTTGTTCgcctcttttaattatgcgTATAATttattAAAAG	TATAAT	-10	0	TTGTTC	-34	3	132	1	Yes
NC_003923	391539	Plus	U	0.000380558	0.00216026	1.23409e-05	4.55308e-05	0	MW_RS01795	MW_RS01795	MW0341	83	No	srn_0870_Teg38as	554	tttgaattattaTTGTAAaaagtaatggcgcatgaTATAATtcttTATTG	TATAAT	-9	0	TTGTAA	-32	2	133	5	No
NC_003923	391540	Plus	A	0	7.04992e-14	7.07535e-42	1.55872e-40	0	MW_RS01795	MW_RS01795	MW0341	82	No	srn_0870_Teg38as	555	ttgaattattaTTGTAAaaagtaatggcgcatgaTATAATtctttATTGT	TATAAT	-10	0	TTGTAA	-33	2	133	5	No
NC_003923	391541	Plus	U	0	0	1.39155e-58	4.73331e-57	0	MW_RS01795	MW_RS01795	MW0341	81	No	srn_0870_Teg38as	556	tgaattattaTTGTAAaaagtaatggcgcatgaTATAATtctttaTTGTG	TATAAT	-11	0	TTGTAA	-34	2	133	5	Yes
NC_003923	391542	Plus	U	0	0	1.39155e-58	4.73331e-57	0	MW_RS01795	MW_RS01795	MW0341	80	No	srn_0870_Teg38as	557	gaattattaTTGTAAaaagtaatggcgcatgaTATAATtctttatTGTGA	TATAAT	-12	0	TTGTAA	-35	2	133	5	No
NC_003923	391543	Plus	G	5.54001e-14	0	5.57335e-42	1.2577e-40	0	MW_RS01795	MW_RS01795	MW0341	79	No	srn_0870_Teg38as	558	aattattaTTGTAAaaagtaatggcgcatgaTATAATtctttattGTGAG	TATAAT	-13	0	TTGTAA	-36	2	133	5	No
NC_003923	391618	Plus	A	9.75269e-05	0.00407865	6.25998e-06	2.37491e-05	0	MW_RS01795	MW_RS01795	MW0341	4	No	srn_0870_Teg38as	633	tgttttaagaTTGATAagccgtatagaccacAAGGAGgtgcaaatATAAA	AAGGAG	-13	4	TTGATA	-34	1	134	1	Yes
NC_003923	391624	Plus	U	0.00121218	0.0720523	0.000903594	0.00257911	1	MW_RS01800	MW_RS01800	MW0342	315	No	srn_0870_Teg38as	639	aagaTTGATAagccgtatagaccacaaggaggtgcAAATATaaaaTGAGA	AAATAT	-9	3	TTGATA	-40	1	135	1	Yes
NC_003923	391631	Plus	A	0.000225133	0.309918	0.000737516	0.00213656	1	MW_RS01800	MW_RS01800	MW0342	308	No	srn_0870_Teg38as	646	ataagccgtaTAGACCacaaggaggtgcaaataTAAAATgagaacATATG	TAAAAT	-11	1	TAGACC	-34	2	136	1	Yes
NC_003923	391766	Plus	A	0.00152713	0.0720523	0.00111296	0.00312175	1	MW_RS01800	MW_RS01800	MW0342	173	No	srn_0870_Teg38as	781	aggtgcagaagtTTTAGAagcaaaagactggggTAAACGtcgcctAGCTT	TAAACG	-11	3	TTTAGA	-32	2	137	1	Yes
NC_003923	396372	Plus	C	1.83187e-14	0.00804794	5.52163e-15	3.63573e-14	0	MW_RS01830	MW_RS01830	MW0347	56	Yes	srn_0890_sRNA71	1748	tttGTAATAattatgaataaaattaaaaacaaggGGTAATacaatCTATA	GGTAAT	-10	2	GTAATA	-41	3	138	3	No
NC_003923	396374	Plus	A	0	0	1.39155e-58	4.73331e-57	0	MW_RS01830	MW_RS01830	MW0347	54	Yes	srn_0890_sRNA71	1746	tgtaataattaTGAATAaaattaaaaacaaggGGTAATacaatctATATA	GGTAAT	-12	2	TGAATA	-33	3	138	3	Yes
NC_003923	396376	Plus	A	0	9.04832e-14	9.05838e-42	1.93162e-40	0	MW_RS01830	MW_RS01830	MW0347	52	Yes	srn_0890_sRNA71	1744	taataattatgaATAAAAttaaaaacaaggggtaaTACAATctatATAGC	TACAAT	-9	1	ATAAAA	-32	3	138	3	No
NC_003923	397656	Plus	A	1.06581e-14	0	1.08979e-42	3.10169e-41	0	MW_RS01840	MW_RS01840	MW0349	39	Yes	srn_0890_sRNA71	464	aataatTTGAATttgttttagaattgtaaataaggGGTACTacttAGAAT	GGTACT	-9	3	TTGAAT	-38	2	139	4	Yes
NC_003923	397658	Plus	A	2.498e-14	0	2.53293e-42	6.6399e-41	0	MW_RS01840	MW_RS01840	MW0349	37	Yes	srn_0890_sRNA71	462	taatTTGAATttgttttagaattgtaaataaggggTACTACttagAATAA	TACTAC	-9	3	TTGAAT	-40	2	139	4	No
NC_003923	397659	Plus	A	2.03282e-13	1.49436e-13	1.81525e-24	1.4433e-23	0	MW_RS01840	MW_RS01840	MW0349	36	Yes	srn_0890_sRNA71	461	aatTTGAATttgttttagaattgtaaataaggGGTACTacttagaATAAC	GGTACT	-12	3	TTGAAT	-41	2	139	4	No
NC_003923	397661	Plus	A	0	4.55193e-09	4.0642e-37	5.66794e-36	0	MW_RS01840	MW_RS01840	MW0349	34	Yes	srn_0890_sRNA71	459	tttgaatttgtTTTAGAattgtaaataaggggTACTACttagaatAACGC	TACTAC	-12	3	TTTAGA	-33	2	139	4	No
NC_003923	404638	Plus	A	5.27023e-13	0.0720523	1.21142e-12	7.11644e-12	0	MW_RS01880	MW_RS01880	MW0358	43	No	srn_0910_sRNA73	2340	agcaaataaTTGCTAtaaaaaagtttggacgtgTACAATtgcaatATGAA	TACAAT	-11	1	TTGCTA	-35	2	140	1	Yes
NC_003923	410549	Plus	A	3.35065e-13	0.173154	1.82629e-12	1.063e-11	0	MW_RS01910	MW_RS01910	MW0364	329	No	srn_0930_Teg76	25	cctaagcagttaTTGAAAaaatgccgaaaatttgcTATTATcgttAAATA	TATTAT	-9	1	TTGAAA	-32	1	141	3	No
NC_003923	410550	Plus	A	1.31117e-13	0.268426	1.12547e-12	6.6283e-12	0	MW_RS01910	MW_RS01910	MW0364	328	No	srn_0930_Teg76	24	ctaagcagttaTTGAAAaaatgccgaaaatttgcTATTATcgttaAATAA	TATTAT	-10	1	TTGAAA	-33	1	141	3	No
NC_003923	410551	Plus	A	0	0	1.39155e-58	4.73331e-57	0	MW_RS01910	MW_RS01910	MW0364	327	No	srn_0930_Teg76	23	taagcagttaTTGAAAaaatgccgaaaatttgcTATTATcgttaaATAAT	TATTAT	-11	1	TTGAAA	-34	1	141	3	Yes
NC_003923	410582	Plus	A	0.000380558	0.0124761	6.29463e-05	0.000212864	0	MW_RS01910	MW_RS01910	MW0364	296	No	srn_0930_Teg76	0	gctattatcgTTAAATaatttacataaactcaTATAATctaaagaATATG	TATAAT	-12	0	TTAAAT	-34	3	142	1	Yes
NC_003923	412391	Plus	G	0.0061282	0.0464788	0.00261009	0.00675831	1	MW_RS01920	MW_RS01920	MW0366	371	No	srn_0930_Teg76	1593	agaaaaataATGTTAtatacggcatggtcgtgtTATTACttatatGTGGT	TATTAC	-11	2	ATGTTA	-35	3	143	1	Yes
NC_003923	412570	Plus	G	0.000150701	0.111697	0.000201862	0.000636916	1	MW_RS01920	MW_RS01920	MW0366	192	No	srn_0930_Teg76	1772	caaaacaaTTTATTaattatcgctgtatcagTAGGATtaggtactGGTAT	TAGGAT	-13	2	TTTATT	-36	3	144	1	Yes
NC_003923	412733	Plus	A	0	1.27542e-06	1.06689e-34	1.22158e-33	0	MW_RS01920	MW_RS01920	MW0366	29	No	srn_0930_Teg76	1935	gaataaagtaTAAACAaacggaagaaaatgtgaAATAATataactAATTA	AATAAT	-11	1	TAAACA	-34	2	145	1	Yes
NC_003923	416231	Plus	A	0	1.56652e-12	1.5236e-40	2.81805e-39	0	MW_RS01930	MW_RS01930	MW0368	75	No	srn_0940_Sau6356	743	tgaattacaaTTGACAattgacaccccttagATTAATattaatttATTAG	ATTAAT	-13	2	TTGACA	-34	0	146	1	Yes
NC_003923	419781	Plus	C	6.66134e-16	0.00804794	2.18554e-16	1.52856e-15	0	MW_RS01950	MW_RS01950	MW0373	76	No	srn_0940_Sau6356	4293	ttatttgatttaTTTACTtgtatattgtaaatggtTAAAATgagtCTATA	TAAAAT	-9	1	TTTACT	-32	2	147	2	No
NC_003923	419783	Plus	A	0	0	1.39155e-58	4.73331e-57	0	MW_RS01950	MW_RS01950	MW0373	74	No	srn_0940_Sau6356	4295	atttgatttaTTTACTtgtatattgtaaatggtTAAAATgagtctATAGA	TAAAAT	-11	1	TTTACT	-34	2	147	2	Yes
NC_003923	420783	Plus	A	9.43912e-13	0.000114704	4.08851e-15	2.70742e-14	0	MW_RS01960	MW_RS01960	MW0374	511	No	srn_0940_Sau6356	5295	ggaattatatTTGAAAattaataacacttagattAATATTaatttATCAG	AATATT	-10	2	TTGAAA	-34	1	148	1	Yes
NC_003923	420965	Plus	G	0.000961004	0.111697	0.00108838	0.00305897	0	MW_RS01960	MW_RS01960	MW0374	329	No	srn_0940_Sau6356	5477	gttcaTTGTTAttgttttatgttttaggaaatgTGCTATtgaaagGTTTA	TGCTAT	-11	3	TTGTTA	-39	2	149	1	Yes
NC_003923	421152	Plus	U	2.36324e-05	0.000898915	3.96557e-07	1.67081e-06	0	MW_RS01960	MW_RS01960	MW0374	142	No	srn_0960_Teg147	5359	aacttagaaTGTATAtctatccttaaatagtTGTAGTactattgaTCTTT	TGTAGT	-13	2	TGTATA	-35	3	150	3	No
NC_003923	421153	Plus	C	9.23507e-07	0.00804794	1.46546e-07	6.41877e-07	0	MW_RS01960	MW_RS01960	MW0374	141	No	srn_0960_Teg147	5358	actTAGAATgtatatctatccttaaatagttgtagTACTATtgatCTTTA	TACTAT	-9	2	TAGAAT	-41	3	150	3	Yes
NC_003923	421154	Plus	U	0.000380558	0.0299821	0.000141267	0.00045499	0	MW_RS01960	MW_RS01960	MW0374	140	No	srn_0960_Teg147	5357	cttagaaTGTATAtctatccttaaatagttgtagTACTATtgatcTTTAA	TACTAT	-10	2	TGTATA	-37	3	150	3	No
NC_003923	421220	Plus	G	0	3.66374e-15	3.78529e-43	1.18363e-41	0	MW_RS01960	MW_RS01960	MW0374	74	No	srn_0960_Teg147	5291	gaaAAGATAttgtattttaacaacatttcaattTATAATatatttGTATG	TATAAT	-11	0	AAGATA	-41	3	151	1	Yes
NC_003923	425339	Plus	A	1.28786e-14	0.0571915	2.64011e-14	1.68585e-13	0	MW_RS01985	MW_RS01985	MW0377	110	No	srn_0960_Teg147	1172	aaaattacagTTTACAtgtaacgttgtgcaaTATATTctgtatatAGAAG	TATATT	-13	1	TTTACA	-34	1	152	1	Yes
NC_003923	426493	Plus	A	3.90826e-07	0.00519149	4.26403e-08	1.93954e-07	0	MW_RS01995	MW_RS01995	MW0379	92	No	srn_0960_Teg147	18	tttaaaatcgTTGAAAtgatattcaagttgtGATAATatatcggtACAGA	GATAAT	-13	1	TTGAAA	-34	1	153	1	Yes
NC_003923	426631	Plus	A	0.000380558	0.268426	0.00104083	0.00293834	1	MW_RS02010	MW_RS02010	MW0382	2597	No	srn_0960_Teg147	63	atggaaaaagTAGCCAttttagtagatggtggaTACTATagaaagATAAG	TACTAT	-11	2	TAGCCA	-34	2	154	1	Yes
NC_003923	426749	Plus	A	2.07885e-05	0.00519149	1.83921e-06	7.33264e-06	1	MW_RS02010	MW_RS02010	MW0382	2479	No	srn_0960_Teg147	181	acTTAAAAgagacacatttcaaagaagaaataTATAATaaattatACAGA	TATAAT	-12	0	TTAAAA	-42	2	155	1	Yes
NC_003923	429468	Plus	A	1.12485e-10	0.000646144	2.2715e-12	1.31337e-11	1	MW_RS02015	MW_RS02015	MW0383	726	No	srn_0970_Sau18	1783	agatagatttaTTGATTttatatacaatggacaaTATAATaaaatATCTT	TATAAT	-10	0	TTGATT	-33	2	156	1	Yes
NC_003923	430477	Plus	A	0.00385639	0.0299821	0.00116376	0.00324079	1	MW_RS02020	MW_RS02020	MW0384	703	No	srn_0970_Sau18	774	gttaATAATAttgctttaattggcaaagataagcAACATTatcatACGGG	AACATT	-10	3	ATAATA	-40	3	157	1	Yes
NC_003923	435862	Plus	A	5.51065e-11	0.111697	1.65044e-10	8.64003e-10	0	MW_RS02050	MW_RS02050	MW0388	334	No	srn_0990_sRNA87	1102	ataacatattgcTTAGCTtcttttttgttttgtTATGATgaaaaaAGGAG	TATGAT	-11	1	TTAGCT	-32	3	158	1	Yes
NC_003923	443463	Plus	G	2.36324e-05	0.0567573	1.94783e-05	7.01562e-05	0	MW_RS02085	MW_RS02085	MW0394	60	No	srn_1020_sRNA90	2463	gtaagtttaATGTGAagcacgaccattgctcatTATAATgaatgaGGATT	TATAAT	-11	0	ATGTGA	-35	3	159	1	Yes
NC_003923	449901	Plus	G	0.00353489	0.111697	0.00348917	0.0088828	0	MW_RS02120	MW_RS02120	MW0401	73	No	srn_1050_sRNA93	1031	tgtattaaaTTGAATaagttagttttgtttgataaCATAAAagttGAATA	CATAAA	-9	2	TTGAAT	-35	2	160	1	Yes
NC_003923	453449	Plus	A	0.000604746	0.0720523	0.000481096	0.00143547	1	MW_RS02150	MW_RS02150		1452	No	srn_1060_Teg149	1312	caaataaaTTGAAGtgagggtatatatatggcTAAAATtccagttACGGT	TAAAAT	-12	1	TTGAAG	-36	2	161	1	Yes
NC_003923	455934	Plus	U	2.271e-08	0.000100404	6.34042e-11	3.39568e-10	0	MW_RS02155	MW_RS02155	MW0407	283	No	srn_1080_RsaX05	0	agctcatgaatTTGACAtgaagcagaaatttaatTATATTttatgTTATA	TATATT	-10	1	TTGACA	-33	0	162	2	No
NC_003923	455936	Plus	A	0	2.01994e-08	1.77341e-36	2.36444e-35	0	MW_RS02155	MW_RS02155	MW0407	281	No	srn_1080_RsaX05	0	ctcatgaatTTGACAtgaagcagaaatttaatTATATTttatgttATAAG	TATATT	-12	1	TTGACA	-35	0	162	2	Yes
NC_003923	458176	Plus	A	9.23507e-07	0.0124761	2.22128e-07	9.55519e-07	1	MW_RS02165	MW_RS02165	MW0409	2405	No	srn_1090_Teg19as	811	tcATCACTatgatgtacgtccgatgagtgatgcAATAATagatgaACAAG	AATAAT	-11	1	ATCACT	-42	3	163	1	Yes
NC_003923	458910	Plus	A	3.75543e-05	0.00519149	3.20723e-06	1.24799e-05	1	MW_RS02165	MW_RS02165	MW0409	1671	No	srn_1090_Teg19as	77	cagaaaATGATAacgctaatcagccacattcagTATTATtaaatgACACA	TATTAT	-11	1	ATGATA	-38	2	164	1	Yes
NC_003923	459251	Plus	A	0.0061282	0.0720523	0.00385263	0.00957731	1	MW_RS02165	MW_RS02165	MW0409	1330	No	srn_1090_Teg19as	0	atgtcaTCGATGttttacacatttaaattgatgAAAAATaatgttATGCC	AAAAAT	-11	2	TCGATG	-38	3	165	1	Yes
NC_003923	459625	Plus	G	0	5.10425e-05	4.08138e-33	4.13655e-32	1	MW_RS02165	MW_RS02165	MW0409	956	No	srn_1090_Teg19as	0	ggcTTGTGGtggcgcatcaagcggttttaatgcTAAGTTattagcGATGA	TAAGTT	-11	3	TTGTGG	-41	3	166	1	Yes
NC_003923	460117	Plus	G	0.00385639	0.0720523	0.0025531	0.00663787	1	MW_RS02165	MW_RS02165	MW0409	464	No	srn_1090_Teg19as	0	tggtccggcgcTTGTGGcacaatggattaattTACAATattatgcGTCGA	TACAAT	-12	1	TTGTGG	-33	3	167	1	Yes
NC_003923	460514	Plus	A	0	0.00881254	6.59258e-31	5.73909e-30	0	MW_RS02165	MW_RS02165	MW0409	67	No	srn_1090_Teg19as	0	atgttctagcTTCTTAaaatatactaaaaatgaTAAACTtaatgtAATAG	TAAACT	-11	2	TTCTTA	-34	3	168	1	Yes
NC_003923	461186	Plus	A	1.97018e-06	0.0188009	6.7086e-07	2.78281e-06	0	MW_RS02175	MW_RS02175	MW0410	440	No	srn_1090_Teg19as	0	catatttgttgcGAGACAtgcccactatccttttaCATAAAgagtATATG	CATAAA	-9	2	GAGACA	-32	2	169	1	Yes
NC_003923	461579	Plus	A	0.0061282	0.0720523	0.00385263	0.00957731	0	MW_RS02175	MW_RS02175	MW0410	47	No	srn_1090_Teg19as	115	attTTGATAttgtcggtaaagtgaaatttgtggCACATTgatattATGGA	CACATT	-11	3	TTGATA	-41	1	170	1	Yes
NC_003923	463487	Plus	A	0.00152713	0.173154	0.00244278	0.00641322	0	MW_RS02190	MW_RS02190	MW0413	40	No	srn_1090_Teg19as	2023	gcaggtgtaTTGCATgttatttacatacatgtTAGAGTgttacttAAACA	TAGAGT	-12	2	TTGCAT	-35	3	171	1	Yes
NC_003923	465004	Plus	C	0.000380558	0.111697	0.000470376	0.00140709	0	MW_RS02195	MW_RS02195	MW0414	77	No	srn_1090_Teg19as	3540	acttagataaTTGCAAaataacaaaatgtcgttTATAATtcttatCTGAA	TATAAT	-11	0	TTGCAA	-34	2	172	1	Yes
NC_003923	467377	Plus	A	8.87449e-10	0.00084877	2.17795e-11	1.19581e-10	0	MW_RS02205	MW_RS02205	MW0416	41	No	srn_1100_Sau6054	3925	gcaaattgtaTTGACGatatatgcaattttacaTATAATgcttttATTCC	TATAAT	-11	0	TTGACG	-34	1	173	1	Yes
NC_003923	469152	Plus	A	5.88912e-06	0.00139352	1.61e-07	7.01656e-07	1	MW_RS02220	MW_RS02220	MW0419	1165	No	srn_1100_Sau6054	2150	atgaTATATAgtgaagattttgaaaggaattgaTAGAATgaaaagATTGA	TAGAAT	-11	1	TATATA	-40	3	174	1	Yes
NC_003923	470160	Plus	G	1.23787e-09	0.111697	3.27715e-09	1.58802e-08	0	MW_RS02220	MW_RS02220	MW0419	157	No	srn_1100_Sau6054	1142	aatttagataTTGTAAaatctaataagttgtAATAATtttaagggGTAAT	AATAAT	-13	1	TTGTAA	-34	2	175	1	Yes
NC_003923	470259	Plus	G	4.84102e-12	2.87054e-06	5.5328e-16	3.80851e-15	0	MW_RS02220	MW_RS02220	MW0419	58	No	srn_1100_Sau6054	1043	tcaaacaTCAACCtattatacataataaaatcgTATAATgatgtaGTATT	TATAAT	-11	0	TCAACC	-37	3	176	1	Yes
NC_003923	471879	Plus	A	0	6.48875e-10	5.91991e-38	8.89645e-37	0	MW_RS02230	MW_RS02230	MW0421	45	No	srn_1100_Sau6054	433	ctaacgtTTTGCGctataactactcatatatgaTAACATaattgtACAGT	TAACAT	-11	2	TTTGCG	-37	3	177	1	Yes
NC_003923	472029	Plus	A	0.000343837	0.190761	0.000697365	0.00203717	1	MW_RS02235	MW_RS02235	MW0422	280	No	srn_1100_Sau6054	583	aaggaaTCGCGAaaagtattatttcccaggtggTAAAATagaagaAGGGG	TAAAAT	-11	1	TCGCGA	-38	3	178	1	Yes
NC_003923	472317	Plus	A	0.00152713	0.0464788	0.000749054	0.00216011	2	MW_RS02255	MW_RS02255	MW0426	3724	No	srn_1100_Sau6054	871	tgCTGTCAaagtttggattgaaacgtatggtGGTAAAcatgacaaATAAT	GGTAAA	-13	3	CTGTCA	-42	2	179	1	Yes
NC_003923	472948	Plus	A	1.4482e-07	7.23411e-06	2.99464e-11	1.63393e-10	0	MW_RS02255	MW_RS02255	MW0426	3093	No	srn_1100_Sau6054	1502	ctagtgaacaaTTGACAtatatccacaggtcgctTAACTTaagttATATT	TAACTT	-10	3	TTGACA	-33	0	180	2	Yes
NC_003923	472950	Plus	A	0.000343837	0.00216026	1.12255e-05	4.15695e-05	0	MW_RS02255	MW_RS02255	MW0426	3091	No	srn_1100_Sau6054	1504	agtgaacaaTTGACAtatatccacaggtcgcttaaCTTAAGttatATTGC	CTTAAG	-9	3	TTGACA	-35	0	180	2	No
NC_003923	475997	Plus	A	0	3.37496e-11	3.17886e-39	5.31563e-38	0	MW_RS02255	MW_RS02255	MW0426	44	No	srn_1100_Sau6054	4551	ttttatatatTGAACAgataaattttttagatTATAGTaattatcATTAA	TATAGT	-12	1	TGAACA	-34	2	181	1	Yes
NC_003923	481420	Plus	G	0.000150701	0.00804794	1.77347e-05	6.40748e-05	1	MW_RS02265	MW_RS02265	MWtRNA03	870	No	srn_1110_Sau57	3260	caaacgcagTTGTTAaatggagaaattgatgaTATAACaataactGCAAA	TATAAC	-12	1	TTGTTA	-35	2	182	1	Yes
NC_003923	482030	Plus	A	0.0458397	0.00804794	0.00328517	0.00839409	0	MW_RS02265	MW_RS02265	MWtRNA03	260	No	srn_1110_Sau57	2650	cagTAGATCagtatttagcgagtaaagtttgtgTATAATctttgtATGGA	TATAAT	-11	0	TAGATC	-41	3	183	1	Yes
NC_003923	483959	Plus	A	1.48715e-05	0.416118	8.04037e-05	0.000268384	1	MW_RS02275	MW_RS02275	MW0429	384	No	srn_1110_Sau57	721	agcattTGGAGCatggtttgtctataaacgtcgTAAAATggttaaAGAAG	TAAAAT	-11	1	TGGAGC	-38	3	184	1	Yes
NC_003923	484230	Plus	G	0.000380558	0.309918	0.00118476	0.00329663	1	MW_RS02275	MW_RS02275	MW0429	113	No	srn_1110_Sau57	450	attGTGACAgctattgctattgttgtaccatgTATACTaacaattGTGAT	TATACT	-12	1	GTGACA	-41	1	185	1	Yes
NC_003923	485743	Plus	A	9.11331e-08	0.00804794	1.61599e-08	7.53231e-08	1	MW_RS02280	MW_RS02280	MW0430	265	No	srn_1120_sRNA97	393	aagagtctatttTCTATAcgtatcaaaaattaaTACAATtaagacATACG	TACAAT	-11	1	TCTATA	-32	3	186	1	Yes
NC_003923	485764	Plus	A	0	3.02408e-08	2.64279e-36	3.48359e-35	1	MW_RS02280	MW_RS02280	MW0430	244	No	srn_1120_sRNA97	414	atcaaaaaTTAATAcaattaagacatacgcatgaTATTATtacgtATGGA	TATTAT	-10	1	TTAATA	-36	2	187	2	Yes
NC_003923	485766	Plus	G	0	0.000579863	4.49569e-32	4.2593e-31	1	MW_RS02280	MW_RS02280	MW0430	242	No	srn_1120_sRNA97	416	caaaaaTTAATAcaattaagacatacgcatgaTATTATtacgtatGGAGA	TATTAT	-12	1	TTAATA	-38	2	187	2	No
NC_003923	486797	Plus	U	2.60732e-07	0.120899	5.75992e-07	2.39642e-06	0	MW_RS02285	MW_RS02285		343	No	4.5S	11	gaTTTATActtgcaattaactattaaaatatagTAATATatatctTGCCG	TAATAT	-11	2	TTTATA	-42	2	188	4	No
NC_003923	486798	Plus	G	0	1.17018e-13	1.16847e-41	2.41057e-40	0	MW_RS02285	MW_RS02285		342	No	4.5S	10	atttatacTTGCAAttaactattaaaatatagtaaTATATAtcttGCCGT	TATATA	-9	2	TTGCAA	-36	2	188	4	Yes
NC_003923	486800	Plus	C	1.85962e-13	3.11113e-05	2.3542e-16	1.64323e-15	0	MW_RS02285	MW_RS02285		340	No	4.5S	8	ttatacttgcaaTTAACTattaaaatatagtaataTATATCttgcCGTGC	TATATC	-9	2	TTAACT	-32	2	188	4	No
NC_003923	486801	Plus	G	6.64926e-05	0.3259	0.000254396	0.000792629	0	MW_RS02285	MW_RS02285		339	No	4.5S	7	tatacTTGCAAttaactattaaaatatagtaataTATATCttgccGTGCT	TATATC	-10	2	TTGCAA	-39	2	188	4	No
NC_003923	487329	Plus	A	0	0	1.39155e-58	4.73331e-57	0	MW_RS02290	MW_RS02290	MW0432	50	No	4.5S	267	aaagaaatgatgGTGAAAtgagggggagtatctTACAATagaattATTAA	TACAAT	-11	1	GTGAAA	-32	2	189	1	Yes
NC_003923	487949	Plus	G	1.39163e-10	0.00804794	3.19391e-11	1.73857e-10	0	MW_RS02295	MW_RS02295	MW0433	23	No	4.5S	887	attgttcaaTTAAGAagtaaaggtattatcatgcTATAATgagagGTAAT	TATAAT	-10	0	TTAAGA	-35	2	190	2	No
NC_003923	487951	Plus	A	0	0	1.39155e-58	4.73331e-57	0	MW_RS02295	MW_RS02295	MW0433	21	No	4.5S	889	tgttcaaTTAAGAagtaaaggtattatcatgcTATAATgagaggtAATTG	TATAAT	-12	0	TTAAGA	-37	2	190	2	Yes
NC_003923	489705	Plus	A	1.48715e-05	0.0464788	1.04959e-05	3.8992e-05	0	MW_RS02300	MW_RS02300	MW0434	54	No	srn_1140_Sau82	327	atgaagaGTGATAcatgacaagcgatataatcgTATGTAtaatgaAAGAA	TATGTA	-11	3	GTGATA	-37	2	191	6	No
NC_003923	489706	Plus	A	1.66533e-15	0.00186847	1.28546e-16	9.09998e-16	0	MW_RS02300	MW_RS02300	MW0434	53	No	srn_1140_Sau82	326	tgaagaGTGATAcatgacaagcgatataatcgTATGTAtaatgaaAGAAA	TATGTA	-12	3	GTGATA	-38	2	191	6	No
NC_003923	489707	Plus	G	0	1.7385e-05	1.40883e-33	1.48396e-32	0	MW_RS02300	MW_RS02300	MW0434	52	No	srn_1140_Sau82	325	gaagagtgatacATGACAagcgatataatcgtatgTATAATgaaaGAAAC	TATAAT	-9	0	ATGACA	-32	1	191	6	No
NC_003923	489708	Plus	A	0	2.16883e-07	1.85264e-35	2.27438e-34	0	MW_RS02300	MW_RS02300	MW0434	51	No	srn_1140_Sau82	324	aagagtgatacATGACAagcgatataatcgtatgTATAATgaaagAAACA	TATAAT	-10	0	ATGACA	-33	1	191	6	Yes
NC_003923	489709	Plus	A	0.000923217	0.111697	0.00104972	0.00296225	0	MW_RS02300	MW_RS02300	MW0434	50	No	srn_1140_Sau82	323	agagtgatacATGACAagcgatataatcgtatgTATAATgaaagaAACAT	TATAAT	-11	0	ATGACA	-34	1	191	6	No
NC_003923	489710	Plus	A	0.00389072	0.0298784	0.00116943	0.00325528	0	MW_RS02300	MW_RS02300	MW0434	49	No	srn_1140_Sau82	322	gagtgatacATGACAagcgatataatcgtatgTATAATgaaagaaACATC	TATAAT	-12	0	ATGACA	-35	1	191	6	No
NC_003923	491303	Plus	U	0.000380558	0.740586	0.00258562	0.0067174	0	MW_RS02315	MW_RS02315	MWrRNA01	230	No	srn_4160_Sau25	123	aattTTTACTgttgttaagcagtttgaaagcctgTATAGTatttaTTTGT	TATAGT	-10	1	TTTACT	-40	2	192	2	No
NC_003923	491306	Plus	G	2.67564e-14	6.23534e-05	6.99618e-17	4.978e-16	0	MW_RS02315	MW_RS02315	MWrRNA01	227	No	srn_4160_Sau25	120	ttttactgTTGTTAagcagtttgaaagcctgTATAGTatttatttGTTGA	TATAGT	-13	1	TTGTTA	-36	2	192	2	Yes
NC_003923	498671	Plus	A	0	1.40422e-11	1.33494e-39	2.29841e-38	1	MW_RS02335	MW_RS02335	MW0437	71	No	srn_1330_sRNA118	1624	ttTTCAAAggagaaacaataactgaaaatatgaTAGAATtagtaaATGAA	TAGAAT	-11	1	TTCAAA	-42	2	193	1	Yes
NC_003923	498842	Plus	A	1.4291e-08	5.10425e-05	2.11151e-11	1.16025e-10	1	MW_RS02340	MW_RS02340	MW0438	545	No	srn_1330_sRNA118	1795	attaataaagtTTACCAtagattagtaaaagatTATGATgtcattATGAC	TATGAT	-11	1	TTACCA	-33	2	194	1	Yes
NC_003923	499266	Plus	C	0	0	1.39155e-58	4.73331e-57	1	MW_RS02340	MW_RS02340	MW0438	121	No	srn_1330_sRNA118	2219	acgaaaaagtaaTTGAAGgttaccaagaaatcattCATAATgaatCACAA	CATAAT	-9	1	TTGAAG	-32	2	195	3	Yes
NC_003923	499267	Plus	A	0.00973833	0.00804794	0.000819318	0.00234528	1	MW_RS02340	MW_RS02340	MW0438	120	No	srn_1330_sRNA118	2220	cgaaaaagtaaTTGAAGgttaccaagaaatcattCATAATgaatcACAAC	CATAAT	-10	1	TTGAAG	-33	2	195	3	No
NC_003923	499269	Plus	A	0	2.14834e-09	1.93428e-37	2.76956e-36	1	MW_RS02340	MW_RS02340	MW0438	118	No	srn_1330_sRNA118	2222	aaaaagtaaTTGAAGgttaccaagaaatcattCATAATgaatcacAACGG	CATAAT	-12	1	TTGAAG	-35	2	195	3	No
NC_003923	499371	Plus	A	2.88951e-08	0.00084877	6.2371e-10	3.15841e-09	0	MW_RS02340	MW_RS02340	MW0438	16	No	srn_1330_sRNA118	2324	atcaaactatcATCAAAtatttagaaaagatatgaTATAATtgttAGAAG	TATAAT	-9	0	ATCAAA	-33	3	196	3	No
NC_003923	499373	Plus	A	6.7074e-09	0.00440817	7.46408e-10	3.76063e-09	0	MW_RS02340	MW_RS02340	MW0438	14	No	srn_1330_sRNA118	2326	caaactatcATCAAAtatttagaaaagatatgaTATAATtgttagAAGAG	TATAAT	-11	0	ATCAAA	-35	3	196	3	No
NC_003923	499374	Plus	A	2.09832e-14	4.4226e-05	3.94599e-17	2.8308e-16	0	MW_RS02340	MW_RS02340	MW0438	13	No	srn_1330_sRNA118	2327	aaactatcATCAAAtatttagaaaagatatgaTATAATtgttagaAGAGG	TATAAT	-12	0	ATCAAA	-36	3	196	3	Yes
NC_003923	503054	Plus	A	7.43849e-15	1.7385e-05	5.75362e-18	4.24101e-17	1	MW_RS02375	MW_RS02375	MW0444	212	No	srn_1180_Sau83	3373	agtatattaTGGATAgtcattttgtatatattgTAAAATgtagtgATGGA	TAAAAT	-11	1	TGGATA	-35	2	197	1	Yes
NC_003923	504093	Plus	A	5.96777e-05	0.0193406	1.69346e-05	6.15346e-05	1	MW_RS02385	MW_RS02385	MW0445	297	No	srn_1180_Sau83	2334	ctgaagaACGACAacttaaaacgaatgaagtaTATAATatttatcATCAA	TATAAT	-12	0	ACGACA	-37	2	198	1	Yes
NC_003923	504261	Plus	A	8.65974e-15	5.41789e-14	2.99928e-26	2.43185e-25	0	MW_RS02385	MW_RS02385	MW0445	129	No	srn_1180_Sau83	2166	ataaaaaaatgATGACAtcgacgttttttaatgTAAAATaaatacATTGA	TAAAAT	-11	1	ATGACA	-33	1	199	1	Yes
NC_003923	504367	Plus	G	2.17016e-05	0.0273028	9.08852e-06	3.39808e-05	0	MW_RS02385	MW_RS02385	MW0445	23	No	srn_1180_Sau83	2060	tcgcgtccgTTGAAAtgcatagaaatcttagaTATTATttgaagtGAGAC	TATTAT	-12	1	TTGAAA	-35	1	200	1	Yes
NC_003923	505055	Plus	G	9.48341e-05	0.225493	0.000251328	0.000783419	1	MW_RS02390	MW_RS02390	MW0446	1339	No	srn_1180_Sau83	1372	aaccaggacttgCTGATTtggctgtttctcgtaCATCATttaattGGGGT	CATCAT	-11	2	CTGATT	-32	3	201	1	Yes
NC_003923	505624	Plus	A	0.000225133	0.00276378	9.51367e-06	3.54943e-05	1	MW_RS02390	MW_RS02390	MW0446	770	No	srn_1180_Sau83	803	atggaagctATGGCTttagaaacagtgaaaagcTACACTgaaagcATGGA	TACACT	-11	2	ATGGCT	-35	3	202	1	Yes
NC_003923	507421	Plus	G	0.000150701	0.0720523	0.000134976	0.000435936	1	MW_RS02400	MW_RS02400	MW0448	463	No	srn_1190_sRNA104	24	taCTGAGCgtgttaaacgagctgttgaatgtgaTACGATtgaaacGAATG	TACGAT	-11	2	CTGAGC	-42	3	203	1	Yes
NC_003923	507544	Plus	A	0.000961004	0.416118	0.00352876	0.00894441	1	MW_RS02400	MW_RS02400	MW0448	340	No	srn_1190_sRNA104	147	agatccagatTTCCCAggagataaaattagaagTACAATtactgaACATG	TACAAT	-11	1	TTCCCA	-34	2	204	1	Yes
NC_003923	507900	Plus	A	0.00164959	0.0567573	0.00096212	0.00273719	1	MW_RS02405	MW_RS02405	MW0449	974	No	srn_1190_sRNA104	503	ctttagaagATGAATgaggaagtgaaaatgttgGATAATaaagatATTGC	GATAAT	-11	1	ATGAAT	-35	3	205	1	Yes
NC_003923	508856	Plus	U	5.38059e-10	3.47112e-06	6.52078e-14	4.09634e-13	0	MW_RS02405	MW_RS02405	MW0449	18	No	srn_1210_sRNA106	134	aaattttgtTTGACGaaaacgctgcaaatatggTATTATgtaactTGTAG	TATTAT	-11	1	TTGACG	-35	1	206	2	No
NC_003923	508857	Plus	G	7.93809e-14	0	7.95731e-42	1.72318e-40	0	MW_RS02405	MW_RS02405	MW0449	17	No	srn_1210_sRNA106	133	aattttgtTTGACGaaaacgctgcaaatatggTATTATgtaacttGTAGC	TATTAT	-12	1	TTGACG	-36	1	206	2	Yes
NC_003923	509421	Plus	A	0	5.84177e-12	5.6048e-40	9.86926e-39	0	MW_RS02410	ipk	MW0450	26	No	srn_1210_sRNA106	225	aaTTAAAAtgtcaaatattaattctctttatgtTAAAATcatcatATTAA	TAAAAT	-11	1	TTAAAA	-42	2	207	1	Yes
NC_003923	509880	Plus	G	0.000604746	0.00804794	6.44047e-05	0.000217268	1	MW_RS02415	MW_RS02415	MW0451	429	No	srn_1220_sRNA107	141	agtaaaatcGGGACAgatattccgttttgtattTATAATaaaactGCACT	TATAAT	-11	0	GGGACA	-35	2	208	1	Yes
NC_003923	510293	Plus	A	0.00385639	0.0720523	0.0025531	0.00663787	1	MW_RS02415	MW_RS02415	MW0451	16	No	srn_1220_sRNA107	88	agTTAACGgttgttgtaatgaagtgtacttagtTAGACTattaggATAGA	TAGACT	-11	2	TTAACG	-42	2	209	1	Yes
NC_003923	511006	Plus	G	0	0.000374052	2.91643e-32	2.82841e-31	1	MW_RS02420	MW_RS02420	MW0452	144	Yes	srn_1220_sRNA107	801	ttaatgaatgagTTTAAAgcccatgtaaaaggggTATCAGtacttGTAGA	TATCAG	-10	2	TTTAAA	-32	2	210	2	No
NC_003923	511008	Plus	A	3.94129e-14	0	3.97843e-42	9.66606e-41	1	MW_RS02420	MW_RS02420	MW0452	142	Yes	srn_1220_sRNA107	803	aatgaatgagTTTAAAgcccatgtaaaaggggTATCAGtacttgtAGAAT	TATCAG	-12	2	TTTAAA	-34	2	210	2	Yes
NC_003923	512218	Plus	G	0	0.000898915	6.92991e-32	6.43439e-31	1	MW_RS02435	glmU	MW0454	30	No	srn_1230_sRNA108	802	ttttatatgTTGAAAgagtattgcagattaaatTATAATaatgacGAAGT	TATAAT	-11	0	TTGAAA	-35	1	211	1	Yes
NC_003923	513720	Plus	G	0	5.84088e-13	5.73845e-41	1.09031e-39	0	MW_RS02440	MW_RS02440	MW0455	27	No	srn_1230_sRNA108	509	tgaTTCGCAtagtaatggagttacattttataTATAATagtaattGCGTA	TATAAT	-12	0	TTCGCA	-41	2	212	1	Yes
NC_003923	514762	Plus	C	1.30696e-06	0.801859	1.54775e-05	5.65938e-05	0	MW_RS02450	MW_RS02450	MW0456	100	No	srn_1230_sRNA108	1551	ttaaaaggcgtTTGACGaacatattccaaacgtgTATAATagtttCGTTC	TATAAT	-10	0	TTGACG	-33	1	213	2	No
NC_003923	514763	Plus	G	4.13801e-07	0.959694	6.25031e-06	2.37253e-05	0	MW_RS02450	MW_RS02450	MW0456	99	No	srn_1230_sRNA108	1552	taaaaggcgtTTGACGaacatattccaaacgtgTATAATagtttcGTTCG	TATAAT	-11	0	TTGACG	-34	1	213	2	Yes
NC_003923	514844	Plus	A	0.0061282	0.0273028	0.00162224	0.00440323	0	MW_RS02450	MW_RS02450	MW0456	18	No	srn_1230_sRNA108	1633	aacgatgatgTTGATGggtaagtgaggtgctcgtTTTGAGcaaaaATGAA	TTTGAG	-10	3	TTGATG	-34	2	214	1	Yes
NC_003923	519053	Plus	G	0.0061282	0.0299821	0.00176424	0.00473702	1	MW_RS02465	MW_RS02465	MW0459	841	No	srn_1240_sRNA109	205	aacgATGTTAagttttatcaataatgaatatgaTATTTTagtaacGACGA	TATTTT	-11	2	ATGTTA	-40	3	215	1	Yes
NC_003923	520519	Plus	A	1.46755e-06	0.0720523	1.80417e-06	7.20119e-06	1	MW_RS02470	MW_RS02470	MW0460	901	No	srn_1240_sRNA109	1169	atttaTTTAGTagcgcaccgaccttttaagttTAAAATggtaaatAACAC	TAAAAT	-12	1	TTTAGT	-39	3	216	1	Yes
NC_003923	520629	Plus	G	0.0061282	0.0193406	0.00119002	0.00330466	1	MW_RS02470	MW_RS02470	MW0460	791	No	srn_1240_sRNA109	1279	aatcgtaattttATGGCAagtgattgatagtgtTACTATtattaaGTCAC	TACTAT	-11	2	ATGGCA	-32	2	217	1	Yes
NC_003923	521122	Plus	A	2.5957e-13	0.0128946	1.14907e-13	7.13487e-13	1	MW_RS02470	MW_RS02470	MW0460	298	No	srn_1240_sRNA109	1772	agtggcattaTTGGTGcgagcattagtactgttgTATCATtaattATATT	TATCAT	-10	1	TTGGTG	-34	3	218	2	No
NC_003923	521124	Plus	A	0	0	1.39155e-58	4.73331e-57	1	MW_RS02470	MW_RS02470	MW0460	296	No	srn_1240_sRNA109	1774	tggcattaTTGGTGcgagcattagtactgttgTATCATtaattatATTCG	TATCAT	-12	1	TTGGTG	-36	3	218	2	Yes
NC_003923	521634	Plus	G	0.000961004	0.111697	0.00108838	0.00305897	1	MW_RS02475	MW_RS02475	MW0461	976	No	srn_1250_sRNA110	1996	gtttatgaAGCACAtgaccaatttgaagatgtcTATAATgatattGTGGC	TATAAT	-11	0	AGCACA	-36	3	219	1	Yes
NC_003923	522287	Plus	G	1.75285e-06	0.0955597	2.78091e-06	1.0894e-05	1	MW_RS02475	MW_RS02475	MW0461	323	No	srn_1250_sRNA110	1343	gttcgaagctaTTGACAatgaagatgattggcaTATGATtgaagaGCTAG	TATGAT	-11	1	TTGACA	-33	0	220	1	Yes
NC_003923	523353	Plus	G	0	3.36217e-07	2.85728e-35	3.47105e-34	0	MW_RS02485	MW_RS02485	MW0463	35	No	srn_1250_sRNA110	277	cgagtaTAGACAttgtgaaaaaatccaaacaaggaTATAATaaggGAAAA	TATAAT	-9	0	TAGACA	-38	1	221	3	Yes
NC_003923	523354	Plus	A	0	0.000579863	4.49569e-32	4.2593e-31	0	MW_RS02485	MW_RS02485	MW0463	34	No	srn_1250_sRNA110	276	gagtaTAGACAttgtgaaaaaatccaaacaaggaTATAATaagggAAAAT	TATAAT	-10	0	TAGACA	-39	1	221	3	No
NC_003923	523355	Plus	A	0.00023948	0.111697	0.000308391	0.000951087	0	MW_RS02485	MW_RS02485	MW0463	33	No	srn_1250_sRNA110	275	agtaTAGACAttgtgaaaaaatccaaacaaggaTATAATaagggaAAATC	TATAAT	-11	0	TAGACA	-40	1	221	3	No
NC_003923	523784	Plus	A	0.00242677	0.0464788	0.00113808	0.00317815	1	MW_RS02490	MW_RS02490	MW0464	185	No	srn_1250_sRNA110	0	aatcaaacGTCAAAcagaatctagacgcggtggCAAAGGttcaagACGTT	CAAAGG	-11	4	GTCAAA	-36	3	222	1	Yes
NC_003923	524920	Plus	A	2.60902e-14	0	2.64437e-42	6.90607e-41	1	MW_RS02495	MW_RS02495	MW0465	349	No	srn_1260_Sau62	218	cacggataaaTGGATAattcaaattgcatatggTAAATTaataatAATGG	TAAATT	-11	2	TGGATA	-34	2	223	1	Yes
NC_003923	525872	Plus	A	8.65974e-15	0	8.87257e-43	2.66674e-41	0	MW_RS02500	MW_RS02500	MW0466	193	No	srn_1270_Teg44	27	gttattATTACTatgcgtttgagaaataatagtgTAGACTcaaaaATATG	TAGACT	-10	2	ATTACT	-38	3	224	3	Yes
NC_003923	525873	Plus	U	9.60911e-05	0.0464788	5.94853e-05	0.000201845	0	MW_RS02500	MW_RS02500	MW0466	192	No	srn_1270_Teg44	26	ttaTTATTActatgcgtttgagaaataatagtgTAGACTcaaaaaTATGA	TAGACT	-11	2	TTATTA	-41	3	224	3	No
NC_003923	525874	Plus	A	1.74305e-13	2.49911e-13	2.58732e-24	2.05249e-23	0	MW_RS02500	MW_RS02500	MW0466	191	No	srn_1270_Teg44	25	tattATTACTatgcgtttgagaaataatagtgTAGACTcaaaaatATGAA	TAGACT	-12	2	ATTACT	-40	3	224	3	No
NC_003923	526029	Plus	U	2.09832e-13	0.0193406	1.38542e-13	8.58712e-13	0	MW_RS02500	MW_RS02500	MW0466	36	No	srn_1270_Teg44	0	aagctcaATTACTagcttataaaacatgtcaTATGTTacaattttTGTTA	TATGTT	-13	2	ATTACT	-37	3	225	3	No
NC_003923	526032	Plus	U	0	8.07999e-07	6.79577e-35	7.9776e-34	0	MW_RS02500	MW_RS02500	MW0466	33	No	srn_1270_Teg44	0	ctcaaTTACTAgcttataaaacatgtcatatgtTACAATttttgtTAGTT	TACAAT	-11	1	TTACTA	-39	3	225	3	No
NC_003923	526033	Plus	A	0	3.66374e-15	3.78529e-43	1.18363e-41	0	MW_RS02500	MW_RS02500	MW0466	32	No	srn_1270_Teg44	0	tcaattactagcTTATAAaacatgtcatatgtTACAATttttgttAGTTT	TACAAT	-12	1	TTATAA	-32	3	225	3	Yes
NC_003923	526634	Plus	U	9.35843e-06	0.00334887	5.72847e-07	2.38475e-06	1	MW_RS02505	MW_RS02505	MW0467	1753	No	srn_1270_Teg44	508	aagaattaaTTGAAAttgttgatttcttgaaaGATAATaaaaaatTCAAA	GATAAT	-12	1	TTGAAA	-35	1	226	1	Yes
NC_003923	528324	Plus	A	0	0	1.39155e-58	4.73331e-57	0	MW_RS02505	MW_RS02505	MW0467	63	No	srn_1270_Teg44	2198	aacaaGTTACTtcattatttagaatgatgggtgTAGAATaagtacAATTG	TAGAAT	-11	1	GTTACT	-39	3	227	1	Yes
NC_003923	529330	Plus	A	0	3.39943e-05	2.73202e-33	2.83487e-32	0	MW_RS02510	MW_RS02510	MW0468	117	No	srn_1280_sRNA112	2981	tacgctaaaatgTTTATTtttagcggtttagTGAAATgtagaactAAATA	TGAAAT	-13	2	TTTATT	-32	3	228	1	Yes
NC_003923	529352	Plus	G	0.00023948	0.115114	0.000316996	0.00097461	0	MW_RS02510	MW_RS02510	MW0468	95	No	srn_1280_sRNA112	2959	gcggtttaGTGAAAtgtagaactaaatagttgTATAATccttagtGATTT	TATAAT	-12	0	GTGAAA	-36	2	229	1	Yes
NC_003923	529392	Plus	C	0	3.66374e-15	3.78529e-43	1.18363e-41	0	MW_RS02510	MW_RS02510	MW0468	55	No	srn_1280_sRNA112	2919	ttagtgattTTGTTTgctttctagaatttatttgaTAAAATaattCTATA	TAAAAT	-9	1	TTGTTT	-35	3	230	3	Yes
NC_003923	529394	Plus	A	1.15463e-13	5.41789e-14	3.837e-25	3.06476e-24	0	MW_RS02510	MW_RS02510	MW0468	53	No	srn_1280_sRNA112	2917	agtgattttgtTTGCTTtctagaatttatttgaTAAAATaattctATATC	TAAAAT	-11	1	TTGCTT	-33	3	230	3	No
NC_003923	529396	Plus	A	5.58456e-10	1.12145e-05	2.11082e-13	1.29339e-12	0	MW_RS02510	MW_RS02510	MW0468	51	No	srn_1280_sRNA112	2915	tgattttgTTTGCTttctagaatttatttgaTAAAATaattctatATCCG	TAAAAT	-13	1	TTTGCT	-36	3	230	3	No
NC_003923	529560	Plus	A	0	2.16827e-13	2.15173e-41	4.2625e-40	1	MW_RS02515	MW_RS02515	MW0469	1035	No	srn_1280_sRNA112	2751	atgtagtagATGACAatgcagcagatgtttatgTAAAATtggaatATCAA	TAAAAT	-11	1	ATGACA	-35	1	231	1	Yes
NC_003923	530519	Plus	G	5.96777e-05	0.0720523	5.74336e-05	0.000195454	0	MW_RS02515	MW_RS02515	MW0469	76	No	srn_1280_sRNA112	1792	acatttttCTGATAaaaatatccagtgaatgataaGATAATaaacGTACA	GATAAT	-9	1	CTGATA	-36	2	232	1	Yes
NC_003923	531070	Plus	A	9.23507e-07	0.0783147	1.26149e-06	5.10228e-06	1	MW_RS02520	MW_RS02520	MW0470	306	No	srn_1280_sRNA112	1241	ttaacatctttgTTAGCAcaagcacatcaagcTAAAATagctggtATACC	TAAAAT	-12	1	TTAGCA	-32	2	233	1	Yes
NC_003923	531298	Plus	G	1.39163e-10	0.000100404	4.59718e-13	2.74924e-12	1	MW_RS02520	MW_RS02520	MW0470	78	No	srn_1280_sRNA112	1013	gatgaaGTAACTgcagctacgactgcatatggTATTATgaaaggcGTTAG	TATTAT	-12	1	GTAACT	-38	3	234	1	Yes
NC_003923	531650	Plus	A	0	0	1.39155e-58	4.73331e-57	1	MW_RS02525	MW_RS02525	MW0471	88	No	srn_1280_sRNA112	661	gctgaacgtaTTGCAAatcgtataaattcacaaTATAATcgtgtaATGGA	TATAAT	-11	0	TTGCAA	-34	2	235	1	Yes
NC_003923	532331	Plus	G	0	4.66649e-06	3.84298e-34	4.20017e-33	0	MW_RS02530	MW_RS02530		277	No	srn_1280_sRNA112	0	ttatcTCTAAAtgcatttgatttcgaattagtaTATGATgatttaGTATG	TATGAT	-11	1	TCTAAA	-39	3	236	2	Yes
NC_003923	532333	Plus	A	2.10976e-12	7.65598e-05	6.03478e-15	3.95866e-14	0	MW_RS02530	MW_RS02530		275	No	srn_1280_sRNA112	0	atcTCTAAAtgcatttgatttcgaattagtaTATGATgatttagtATGTG	TATGAT	-13	1	TCTAAA	-41	3	236	2	No
NC_003923	532351	Plus	A	0	0	1.39155e-58	4.73331e-57	0	MW_RS02530	MW_RS02530		257	No	srn_1280_sRNA112	0	ttTCGAATtagtatatgatgatttagtatgtgtTAGAATtaagttATTTC	TAGAAT	-11	1	TCGAAT	-42	3	237	1	Yes
NC_003923	532549	Plus	A	0	3.3451e-13	3.30508e-41	6.38403e-40	0	MW_RS02530	MW_RS02530		59	No	srn_1280_sRNA112	77	cagaaattgcTTTATTacatttacaagctcttgTAAAATtaaaaaAGTGA	TAAAAT	-11	1	TTTATT	-34	3	238	2	Yes
NC_003923	532550	Plus	G	2.91989e-14	2.80618e-10	4.43762e-22	3.46901e-21	0	MW_RS02530	MW_RS02530		58	No	srn_1280_sRNA112	78	agaaattgctttATTACAtttacaagctcttgTAAAATtaaaaaaGTGAT	TAAAAT	-12	1	ATTACA	-32	2	238	2	No
NC_003923	532567	Plus	A	0	0	1.39155e-58	4.73331e-57	0	MW_RS02530	MW_RS02530		41	No	srn_1280_sRNA112	95	atttacaagctcTTGTAAaattaaaaaagtgaTAAAATtgatgttATGAA	TAAAAT	-12	1	TTGTAA	-32	2	239	1	Yes
NC_003923	534580	Plus	A	0	1.28218e-10	1.19057e-38	1.86978e-37	0	MW_RS02540	MW_RS02540	MWrRNA04	218	No	srn_9210_sRNA114	0	agaatgtgtATGGTTttgtacatatgtgtatgaTAGAATactaaaAGTGT	TAGAAT	-11	1	ATGGTT	-35	4	240	3	No
NC_003923	534581	Plus	G	0	0	1.39155e-58	4.73331e-57	0	MW_RS02540	MW_RS02540	MWrRNA04	217	No	srn_9210_sRNA114	0	gaatgtgtatggTTTTGTacatatgtgtatgaTAGAATactaaaaGTGTT	TAGAAT	-12	1	TTTTGT	-32	4	240	3	Yes
NC_003923	534583	Plus	G	1.48715e-05	0.268426	5.36162e-05	0.000183267	0	MW_RS02540	MW_RS02540	MWrRNA04	215	No	srn_9210_sRNA114	0	atgtgtatggttTTGTACatatgtgtatgatagAATACTaaaagtGTTAT	AATACT	-11	2	TTGTAC	-32	3	240	3	No
NC_003923	534680	Plus	G	0	0.00183125	1.39872e-31	1.27995e-30	0	MW_RS02540	MW_RS02540	MWrRNA04	118	No	srn_9210_sRNA114	60	attaaaagtgTTGACTttatcaattgaatgaAGTAATatataaaaGTCGT	AGTAAT	-13	2	TTGACT	-34	1	241	1	Yes
NC_003923	534784	Plus	A	0.000604746	0.0720523	0.000481096	0.00143547	0	MW_RS02540	MW_RS02540	MWrRNA04	14	No	srn_9210_sRNA114	164	taaaaTTAACTattgcaccttattaattaagcgtgTATCATgaatAAGTA	TATCAT	-9	1	TTAACT	-39	2	242	3	No
NC_003923	534786	Plus	G	0	0	1.39155e-58	4.73331e-57	0	MW_RS02540	MW_RS02540	MWrRNA04	12	No	srn_9210_sRNA114	166	aaaTTAACTattgcaccttattaattaagcgtgTATCATgaataaGTAAG	TATCAT	-11	1	TTAACT	-41	2	242	3	Yes
NC_003923	534788	Plus	A	0	2.14834e-09	1.93428e-37	2.76956e-36	0	MW_RS02540	MW_RS02540	MWrRNA04	10	No	srn_9210_sRNA114	168	attaactaTTGCACcttattaattaagcgtgTATCATgaataagtAAGTT	TATCAT	-13	1	TTGCAC	-36	3	242	3	No
NC_003923	535651	Plus	A	0.00023948	0.111697	0.000308391	0.000951087	1	MW_RS02585	MW_RS02585	MWrRNA05	121	No	srn_4160_Sau25	15	ctTTGCACgcaggaggtcagcggttcgatcccgcTAGTCTccaccATTTA	TAGTCT	-10	3	TTGCAC	-42	3	243	1	Yes
NC_003923	548134	Plus	A	0	0	1.39155e-58	4.73331e-57	0	MW_RS02625	MW_RS02625	MW0474	28	No	srn_1330_sRNA118	1666	attttgtaccttTTTAAAtatcagtttatacatTACAATgtatttAATCA	TACAAT	-11	1	TTTAAA	-32	2	244	2	Yes
NC_003923	548135	Plus	A	5.65923e-09	0.00407865	5.88407e-10	2.9818e-09	0	MW_RS02625	MW_RS02625	MW0474	27	No	srn_1330_sRNA118	1667	ttttgtaccttTTTAAAtatcagtttatacatTACAATgtatttaATCAA	TACAAT	-12	1	TTTAAA	-33	2	244	2	No
NC_003923	549411	Plus	A	0.00152713	0.00139352	2.99215e-05	0.000105428	1	MW_RS02640	MW_RS02640	MW0477	1780	No	srn_1330_sRNA118	2943	ggtagacaagTTGACAgctttgaaacagaattaGATATTaaaggtATCGC	GATATT	-11	2	TTGACA	-34	0	245	1	Yes
NC_003923	551164	Plus	C	1.72448e-05	0.00881254	2.53784e-06	9.99795e-06	0	MW_RS02640	MW_RS02640	MW0477	27	No	srn_1330_sRNA118	4696	aaacaaattaaTTGAAAaaggtcaaaataggtcaTATAATatagtCAAAG	TATAAT	-10	0	TTGAAA	-33	1	246	2	Yes
NC_003923	551165	Plus	A	0.00242677	0.111697	0.00249734	0.00652942	0	MW_RS02640	MW_RS02640	MW0477	26	No	srn_1330_sRNA118	4697	aacaaattaaTTGAAAaaggtcaaaataggtcaTATAATatagtcAAAGA	TATAAT	-11	0	TTGAAA	-34	1	246	2	No
NC_003923	553050	Plus	A	0	2.29343e-08	2.01061e-36	2.67047e-35	1	MW_RS02655	MW_RS02655	MW0480	198	No	srn_1340_sRNA119	6513	gtttttcgcTCGCTAggtattttacaaaactgTAGAATgataactATGGA	TAGAAT	-12	1	TCGCTA	-35	3	247	1	Yes
NC_003923	555937	Plus	G	3.60638e-10	3.0102e-06	3.84915e-14	2.44001e-13	0	MW_RS02665	MW_RS02665	MW0481	251	No	srn_1340_sRNA119	3626	ggttttttgtTTGAAGatactagcaacttacgtCAAAATaaaataGGTCT	CAAAAT	-11	2	TTGAAG	-34	2	248	2	Yes
NC_003923	555938	Plus	G	1.18334e-10	0.00334887	1.17128e-11	6.51825e-11	0	MW_RS02665	MW_RS02665	MW0481	250	No	srn_1340_sRNA119	3625	gttttttgtTTGAAGatactagcaacttacgtCAAAATaaaatagGTCTA	CAAAAT	-12	2	TTGAAG	-35	2	248	2	No
NC_003923	556107	Plus	C	0.000380558	0.645072	0.00228604	0.0060726	0	MW_RS02665	MW_RS02665	MW0481	81	No	srn_1340_sRNA119	3456	aatctggtAAAACAgtttgcgttagtagtcatgtTAAAATacaaaCAAAT	TAAAAT	-10	1	AAAACA	-36	3	249	1	Yes
NC_003923	556163	Plus	G	0	1.38445e-13	1.3801e-41	2.83877e-40	0	MW_RS02665	MW_RS02665	MW0481	25	No	srn_1340_sRNA119	3400	cacatttaatTTGTCAtaatgggaatgtgcgttTAAAATagatttGTTCA	TAAAAT	-11	1	TTGTCA	-34	1	250	1	Yes
NC_003923	558819	Plus	A	0.000797962	0.00139352	1.63564e-05	5.96826e-05	0	MW_RS02675	MW_RS02675	MW0483	388	No	srn_1340_sRNA119	744	ctaatatatcaTTGAAAcaagttcattaagtgTTAAATtttagatATTAA	TTAAAT	-12	2	TTGAAA	-33	1	251	1	Yes
NC_003923	559026	Plus	A	0	1.25742e-10	1.16782e-38	1.84653e-37	0	MW_RS02675	MW_RS02675	MW0483	181	No	srn_1340_sRNA119	537	tttaaagtgTTGAAAaaacaactgctttctattTAAAATttaagcATATT	TAAAAT	-11	1	TTGAAA	-35	1	252	1	Yes
NC_003923	559058	Plus	A	0.000150701	0.173154	0.00030149	0.000933108	0	MW_RS02675	MW_RS02675	MW0483	149	No	srn_1340_sRNA119	505	ttaaaattTAAGCAtattacccaggggattatgtTATGATtaaacAATGA	TATGAT	-10	1	TAAGCA	-36	3	253	2	No
NC_003923	559059	Plus	A	0	0	1.39155e-58	4.73331e-57	0	MW_RS02675	MW_RS02675	MW0483	148	No	srn_1340_sRNA119	504	taaaatTTAAGCatattacccaggggattatgtTATGATtaaacaATGAA	TATGAT	-11	1	TTAAGC	-38	3	253	2	Yes
NC_003923	560728	Plus	G	0.00666871	0.0114131	0.000797892	0.00228865	0	MW_RS02680	MW_RS02680	MW0484	362	No	srn_1350_Teg45	0	tagtatatacTTGAATtttataacgtaaccacaTATGATaaagttGTATT	TATGAT	-11	1	TTGAAT	-34	2	254	1	Yes
NC_003923	562381	Plus	A	0.00973833	0.0464788	0.00393805	0.00976183	1	MW_RS02690	MW_RS02690	MW0486	784	No	srn_1360_Sau67	1337	atgttctgtaATGGCAtttcatgagctaggaccTACAATtgatatACATG	TACAAT	-11	1	ATGGCA	-34	2	255	1	Yes
NC_003923	562561	Plus	A	0.0141221	0.0299821	0.00371211	0.00932104	1	MW_RS02690	MW_RS02690	MW0486	604	No	srn_1360_Sau67	1157	taaatcacTAGGCAactttattttagttcacgaTATTATtaaagaAGTTG	TATTAT	-11	1	TAGGCA	-36	2	256	1	Yes
NC_003923	565528	Plus	G	0	0	1.39155e-58	4.73331e-57	0	MW_RS02710	MW_RS02710	MW0490	226	No	srn_1380_Teg46	18	actgatggtTTGACAtttgttataaattttatgTATAGTatactgGTATT	TATAGT	-11	1	TTGACA	-35	0	257	4	Yes
NC_003923	565530	Plus	A	0	7.2623e-10	6.61746e-38	9.85973e-37	0	MW_RS02710	MW_RS02710	MW0490	224	No	srn_1380_Teg46	16	tgatggtTTGACAtttgttataaattttatgTATAGTatactggtATTAT	TATAGT	-13	1	TTGACA	-37	0	257	4	No
NC_003923	565531	Plus	U	3.51427e-10	0.000898915	9.40864e-12	5.26537e-11	0	MW_RS02710	MW_RS02710	MW0490	223	No	srn_1380_Teg46	15	gatggtTTGACAtttgttataaattttatgtatagTATACTggtaTTATA	TATACT	-9	1	TTGACA	-38	0	257	4	No
NC_003923	565533	Plus	A	0	0	1.39155e-58	4.73331e-57	0	MW_RS02710	MW_RS02710	MW0490	221	No	srn_1380_Teg46	13	tggtTTGACAtttgttataaattttatgtatagTATACTggtattATAAT	TATACT	-11	1	TTGACA	-40	0	257	4	No
NC_003923	565544	Plus	A	0.000380558	0.268426	0.00104083	0.00293834	0	MW_RS02710	MW_RS02710	MW0490	210	No	srn_1380_Teg46	2	ttgTTATAAattttatgtatagtatactggtatTATAATgaataaAGGTG	TATAAT	-11	0	TTATAA	-41	3	258	1	Yes
NC_003923	565735	Plus	A	3.4263e-07	0.225493	1.34249e-06	5.40795e-06	0	MW_RS02710	MW_RS02710	MW0490	19	No	srn_1390_sRNA123	0	atcgaaataAATACAttcgaaataatactttGATAATatgttcaaAGGAT	GATAAT	-13	1	AATACA	-35	3	259	1	Yes
NC_003923	566577	Plus	G	9.48341e-05	0.111697	0.000131935	0.000426709	0	MW_RS02720	MW_RS02720	MW0492	101	No	srn_1400_sRNA124	456	taaaaaagagtaTTGATTttttaattagaaaagtGTTAAAattatGTGGT	GTTAAA	-10	3	TTGATT	-32	2	260	3	No
NC_003923	566579	Plus	G	0	2.44656e-09	2.1996e-37	3.143e-36	0	MW_RS02720	MW_RS02720	MW0492	99	No	srn_1400_sRNA124	454	aaaaagagtaTTGATTttttaattagaaaagtgtTAAAATtatgtGGTCG	TAAAAT	-10	1	TTGATT	-34	2	260	3	No
NC_003923	566580	Plus	G	0	0	1.39155e-58	4.73331e-57	0	MW_RS02720	MW_RS02720	MW0492	98	No	srn_1400_sRNA124	453	aaaagagtaTTGATTttttaattagaaaagtgtTAAAATtatgtgGTCGC	TAAAAT	-11	1	TTGATT	-35	2	260	3	Yes
NC_003923	568093	Plus	U	0	0	1.39155e-58	4.73331e-57	0	MW_RS02730	MW_RS02730	MW0494	179	No	srn_1410_Teg77	24	gtaaaaatataTTGACAataagtaatttccaagtTATATTacttaTTGTG	TATATT	-10	1	TTGACA	-33	0	261	3	Yes
NC_003923	568094	Plus	U	0	0	1.39155e-58	4.73331e-57	0	MW_RS02730	MW_RS02730	MW0494	178	No	srn_1410_Teg77	23	taaaaatataTTGACAataagtaatttccaagtTATATTacttatTGTGA	TATATT	-11	1	TTGACA	-34	0	261	3	No
NC_003923	568095	Plus	G	0	1.89737e-13	1.88543e-41	3.74562e-40	0	MW_RS02730	MW_RS02730	MW0494	177	No	srn_1410_Teg77	22	aaaaatataTTGACAataagtaatttccaagtTATATTacttattGTGAT	TATATT	-12	1	TTGACA	-35	0	261	3	No
NC_003923	569327	Plus	G	3.46766e-11	0.0567573	5.50175e-11	2.9556e-10	0	MW_RS02740	MW_RS02740	MW0496	31	No	srn_1420_Sau60	674	gggttttattcaTTTAAAgactgagtgaaatgtTATAATtataatGACGA	TATAAT	-11	0	TTTAAA	-32	2	262	1	Yes
NC_003923	569998	Plus	A	9.35843e-06	0.0124761	1.98056e-06	7.87368e-06	0	MW_RS02745	MW_RS02745	MW0497	183	No	srn_1420_Sau60	3	agtataaaagcTTGAAAtgaaatggatattctgtTATAGTtatatAATGT	TATAGT	-10	1	TTGAAA	-33	1	263	3	No
NC_003923	569999	Plus	A	3.94129e-14	0	3.97843e-42	9.66606e-41	0	MW_RS02745	MW_RS02745	MW0497	182	No	srn_1420_Sau60	2	gtataaaagcTTGAAAtgaaatggatattctgtTATAGTtatataATGTA	TATAGT	-11	1	TTGAAA	-34	1	263	3	Yes
NC_003923	570001	Plus	G	0	1.93758e-07	1.65729e-35	2.05263e-34	0	MW_RS02745	MW_RS02745	MW0497	180	No	srn_1420_Sau60	0	ataaaagcTTGAAAtgaaatggatattctgtTATAGTtatataatGTAAA	TATAGT	-13	1	TTGAAA	-36	1	263	3	No
NC_003923	575879	Plus	A	0.0018375	0.0299821	0.000595353	0.00175758	1	MW_RS02755	MW_RS02755	MW0499	1750	No	srn_1430_sRNA126	4776	atctaaagCTGGTAttacagtaggtgttgctgaTATCGTagtattACCTG	TATCGT	-11	2	CTGGTA	-36	3	264	1	Yes
NC_003923	577595	Plus	A	0	0.000382843	2.98408e-32	2.88599e-31	0	MW_RS02755	MW_RS02755	MW0499	34	No	srn_1450_Sau6057	3661	tgatttaatgTTGACGaattctcttgttcaatgtTAATATattaaAGGTT	TAATAT	-10	2	TTGACG	-34	1	265	3	No
NC_003923	577596	Plus	G	0	0.000151767	1.197e-32	1.1856e-31	0	MW_RS02755	MW_RS02755	MW0499	33	No	srn_1450_Sau6057	3660	gatttaatgTTGACGaattctcttgttcaatGTTAATatattaaaGGTTG	GTTAAT	-13	2	TTGACG	-35	1	265	3	No
NC_003923	577597	Plus	G	0	0	1.39155e-58	4.73331e-57	0	MW_RS02755	MW_RS02755	MW0499	32	No	srn_1450_Sau6057	3659	atttaatgTTGACGaattctcttgttcaatgttaaTATATTaaagGTTGA	TATATT	-9	1	TTGACG	-36	1	265	3	Yes
NC_003923	577780	Plus	A	0.00630487	0.0720523	0.00395078	0.00978657	1	MW_RS02760	MW_RS02760	MW0500	201	No	srn_1450_Sau6057	3476	gctgaagacgTTGAAGtatatttaatgactcgcgTGTTAAgccaaATCAA	TGTTAA	-10	3	TTGAAG	-34	2	266	3	No
NC_003923	577781	Plus	U	0.0018375	0.0811216	0.00146246	0.00402594	1	MW_RS02760	MW_RS02760	MW0500	200	No	srn_1450_Sau6057	3475	ctgaagacgTTGAAGtatatttaatgactcgcgtGTTAAGccaaaTCAAT	GTTAAG	-10	3	TTGAAG	-35	2	266	3	No
NC_003923	577782	Plus	C	0.0419491	0.00126054	0.000573598	0.00169767	1	MW_RS02760	MW_RS02760	MW0500	199	No	srn_1450_Sau6057	3474	tgaagacgTTGAAGtatatttaatgactcgcgtGTTAAGccaaatCAATC	GTTAAG	-11	3	TTGAAG	-36	2	266	3	Yes
NC_003923	580734	Plus	G	0.00101731	0.00334887	4.62982e-05	0.000159347	1	MW_RS02775	tuf	MW0503	617	No	srn_1450_Sau6057	522	aaagatgctaTGGAAAatggtgtcttagcaggtTATCCTttaattGATGT	TATCCT	-11	2	TGGAAA	-34	2	267	1	Yes
NC_003923	580920	Plus	G	0.000961004	0.0720523	0.00073244	0.00212274	1	MW_RS02775	tuf	MW0503	431	No	srn_1450_Sau6057	336	actaTTGAAAtgcctgaagagtacatgggtgaTATCATgggtgacGTAAC	TATCAT	-12	1	TTGAAA	-40	1	268	1	Yes
NC_003923	581177	Plus	G	7.67787e-09	0.75713	1.16049e-07	5.13456e-07	0	MW_RS02775	tuf	MW0503	174	No	srn_1450_Sau6057	79	ataatataacTTGTTTtgactagctagcctaggtTAAAATacaagGTGAG	TAAAAT	-10	1	TTGTTT	-34	3	269	3	No
NC_003923	581178	Plus	U	5.51065e-11	1.53051e-05	3.01174e-14	1.91964e-13	0	MW_RS02775	tuf	MW0503	173	No	srn_1450_Sau6057	78	taatataacttgTTTTGActagctagcctaggtTAAAATacaaggTGAGC	TAAAAT	-11	1	TTTTGA	-32	3	269	3	No
NC_003923	581179	Plus	G	8.9373e-14	7.9825e-14	4.36648e-25	3.48369e-24	0	MW_RS02775	tuf	MW0503	172	No	srn_1450_Sau6057	77	aatataacttgTTTTGActagctagcctaggtTAAAATacaaggtGAGCT	TAAAAT	-12	1	TTTTGA	-33	3	269	3	Yes
NC_003923	581245	Plus	G	2.09832e-14	0	2.13132e-42	5.85106e-41	0	MW_RS02775	tuf	MW0503	106	No	srn_1450_Sau6057	11	tctttatagtTTGATTttttggggtgaatgcatTATAAAagaattGTAAA	TATAAA	-11	1	TTGATT	-34	2	270	1	Yes
NC_003923	584130	Plus	A	0	0	1.39155e-58	4.73331e-57	0	MW_RS02785	MW_RS02785	MW0505	33	No	srn_1460_sRNA128	2121	atgataaggCTTTCAagttatgtagaattactgTATGATaaaggtATTAC	TATGAT	-11	1	CTTTCA	-35	3	271	1	Yes
NC_003923	585579	Plus	A	2.91989e-14	8.04904e-10	1.24809e-21	9.68066e-21	0	MW_RS02790	MW_RS02790	MW0506	38	Yes	srn_1460_sRNA128	3570	agcattTTAATAgtaatacatgtttatagtgtgTAGTATatgtctATACT	TAGTAT	-11	2	TTAATA	-38	2	272	2	No
NC_003923	585581	Plus	A	0	0.000570503	4.42405e-32	4.23749e-31	0	MW_RS02790	MW_RS02790	MW0506	36	Yes	srn_1460_sRNA128	3572	cattTTAATAgtaatacatgtttatagtgtgTAGTATatgtctatACTAG	TAGTAT	-13	2	TTAATA	-40	2	272	2	Yes
NC_003923	585590	Plus	A	0	1.05471e-14	1.07855e-42	3.10169e-41	0	MW_RS02790	MW_RS02790	MW0506	27	Yes	srn_1460_sRNA128	3581	agtaatacatgTTTATAgtgtgtagtatatgtcTATACTagtagtAACTA	TATACT	-11	1	TTTATA	-33	2	273	1	Yes
NC_003923	586586	Plus	A	5.96777e-05	0.0193406	1.69346e-05	6.15346e-05	0	MW_RS02795	MW_RS02795	MW0507	68	No	srn_1460_sRNA128	4577	tcttttttTTGGCAaaatttaagtgatacttgTAAAATagaacctATTAT	TAAAAT	-12	1	TTGGCA	-36	1	274	1	Yes
NC_003923	587114	Plus	A	0.000380558	0.416118	0.00154409	0.00422232	1	MW_RS02800	MW_RS02800	MW0508	1391	No	srn_1460_sRNA128	5105	gaaaATAATAataagtggttaggccattatggaTATAATgttagtAGTGA	TATAAT	-11	0	ATAATA	-40	3	275	1	Yes
NC_003923	588439	Plus	G	7.02108e-05	0.645072	0.00049831	0.00148365	0	MW_RS02800	MW_RS02800	MW0508	66	No	srn_1460_sRNA128	6430	acatgtcataTATACAagaaagcgcttttatatTATAATtattatGAAAA	TATAAT	-11	0	TATACA	-34	2	276	1	Yes
NC_003923	589541	Plus	G	0.00152713	0.173154	0.00244278	0.00641322	0	MW_RS02805	MW_RS02805	MW0509	264	No	srn_1460_sRNA128	7532	ggaatgatatTTTAAAttactctttattttaaTAAACTagtgcatGAATT	TAAACT	-12	2	TTTAAA	-34	2	277	1	Yes
NC_003923	589677	Plus	A	0	1.27542e-06	1.06689e-34	1.22158e-33	0	MW_RS02805	MW_RS02805	MW0509	128	No	srn_1460_sRNA128	7668	aacacagattacTTGTCTctgtgaaattaatacgTTTATActaaaAGATA	TTTATA	-10	3	TTGTCT	-32	2	278	3	No
NC_003923	589679	Plus	A	0	0	1.39155e-58	4.73331e-57	0	MW_RS02805	MW_RS02805	MW0509	126	No	srn_1460_sRNA128	7670	cacagattacTTGTCTctgtgaaattaatacgttTATACTaaaagATATA	TATACT	-10	1	TTGTCT	-34	2	278	3	Yes
NC_003923	589681	Plus	A	0	0	1.39155e-58	4.73331e-57	0	MW_RS02805	MW_RS02805	MW0509	124	No	srn_1460_sRNA128	7672	cagattacTTGTCTctgtgaaattaatacgttTATACTaaaagatATAGT	TATACT	-12	1	TTGTCT	-36	2	278	3	No
NC_003923	589766	Plus	U	0.000961004	0.416118	0.00352876	0.00894441	0	MW_RS02805	MW_RS02805	MW0509	39	No	srn_1460_sRNA128	7757	agaaaatttgtTGAACAgcaaaatatggattgtTATAATttaagtTAAAC	TATAAT	-11	0	TGAACA	-33	2	279	2	No
NC_003923	589767	Plus	A	5.73486e-08	0.111697	1.27255e-07	5.60196e-07	0	MW_RS02805	MW_RS02805	MW0509	38	No	srn_1460_sRNA128	7758	gaaaatttgTTGAACagcaaaatatggattgtTATAATttaagttAAACA	TATAAT	-12	0	TTGAAC	-35	2	279	2	Yes
NC_003923	593780	Plus	U	1.40866e-05	0.111697	2.2598e-05	8.10159e-05	0	MW_RS02830	MW_RS02830	MW0514	107	No	srn_1470_sRNA129	3852	caatTAGACGatagtacatactaattaaaatttgtTAGAATtacaTTATA	TAGAAT	-9	1	TAGACG	-40	2	280	2	No
NC_003923	593782	Plus	A	0	0.000256525	2.00977e-32	1.96828e-31	0	MW_RS02830	MW_RS02830	MW0514	105	No	srn_1470_sRNA129	3850	atTAGACGatagtacatactaattaaaatttgtTAGAATtacattATATG	TAGAAT	-11	1	TAGACG	-42	2	280	2	Yes
NC_003923	594374	Plus	A	2.36324e-05	0.173154	5.48598e-05	0.000187335	1	MW_RS02835	MW_RS02835	MW0515	403	No	srn_1470_sRNA129	3258	aatggtacgTTGAAAgttgttgataattatgatGCTATTgaaaacATACC	GCTATT	-11	3	TTGAAA	-35	1	281	1	Yes
NC_003923	603383	Plus	A	2.36324e-05	0.645072	0.000184327	0.000588243	0	MW_RS02850	MW_RS02850	MW0518	62	No	srn_1470_sRNA129	520	atTTAAAGtattgtgctttatctaaaaatgtatTACGATgggaatACAAA	TACGAT	-11	2	TTAAAG	-42	3	282	1	Yes
NC_003923	604834	Plus	A	8.87449e-10	0.00804794	1.90445e-10	9.91765e-10	1	MW_RS02855	MW_RS02855	MW0519	2155	No	srn_1470_sRNA129	1123	tgttaacccaTTGAAAaaatcagcaaccaacacTAAAGTtgatatAGCTG	TAAAGT	-11	2	TTGAAA	-34	1	283	1	Yes
NC_003923	612509	Plus	G	2.01763e-07	0.0838249	3.1957e-07	1.35793e-06	0	MW_RS02880	MW_RS02880	MW0524	56	No	srn_1490_Sau6477	4854	aatTTGAAAagtgttaaacattaaaaatgatgcTATATTaatggtGTATG	TATATT	-11	1	TTGAAA	-41	1	284	1	Yes
NC_003923	613269	Plus	A	0	1.54743e-11	1.46958e-39	2.51162e-38	1	MW_RS02885	MW_RS02885	MW0525	131	Yes	srn_1490_Sau6477	4094	cagccacattacTTCACAaacacccgaatgtTGAGATatatttagACGAC	TGAGAT	-13	3	TTCACA	-32	1	285	4	No
NC_003923	613271	Plus	G	0	3.37496e-11	3.17886e-39	5.31563e-38	1	MW_RS02885	MW_RS02885	MW0525	129	Yes	srn_1490_Sau6477	4092	gccacattacTTCACAaacacccgaatgttgagaTATATTtagacGACGA	TATATT	-10	1	TTCACA	-34	1	285	4	No
NC_003923	613272	Plus	A	2.498e-14	0	2.53293e-42	6.6399e-41	1	MW_RS02885	MW_RS02885	MW0525	128	Yes	srn_1490_Sau6477	4091	ccacattacTTCACAaacacccgaatgttgagaTATATTtagacgACGAA	TATATT	-11	1	TTCACA	-35	1	285	4	Yes
NC_003923	613274	Plus	G	0	4.59198e-08	3.99383e-36	5.18603e-35	1	MW_RS02885	MW_RS02885	MW0525	126	Yes	srn_1490_Sau6477	4089	acattacTTCACAaacacccgaatgttgagaTATATTtagacgacGAAGC	TATATT	-13	1	TTCACA	-37	1	285	4	No
NC_003923	613367	Plus	A	9.48341e-05	0.416118	0.000439615	0.00132416	0	MW_RS02885	MW_RS02885	MW0525	33	Yes	srn_1490_Sau6477	3996	tgaTTGCAAtgtttaattaagaaatgcctcgGGAAAGgttccaatAGAAA	GGAAAG	-13	4	TTGCAA	-41	2	286	1	Yes
NC_003923	614672	Plus	A	3.70594e-06	0.000100404	8.45087e-09	4.00598e-08	0	MW_RS02895	MW_RS02895	MW0527	23	No	srn_1490_Sau6477	2691	cgattattttTTTATTtaaataataaattatagTATAATatcaatAATAA	TATAAT	-11	0	TTTATT	-34	3	287	1	Yes
NC_003923	615821	Plus	A	0	0	1.39155e-58	4.73331e-57	0	MW_RS02900	MW_RS02900	MW0528	23	No	srn_1490_Sau6477	1542	cttataaatTTGACAaaactaattaactccgTATAATtatgaaacATACA	TATAAT	-13	0	TTGACA	-35	0	288	1	Yes
NC_003923	622794	Plus	G	1.07403e-12	3.97779e-05	1.65302e-15	1.11045e-14	0	MW_RS02935	MW_RS02935	MW0536	12	No	srn_1500_Sau6667	1505	aatgtcaTTCACTttagataagtgtgatatgtTAAAATatgtcctGAGGT	TAAAAT	-12	1	TTCACT	-37	2	289	1	Yes
NC_003923	623340	Plus	A	3.51427e-10	3.36217e-07	4.45146e-15	2.94498e-14	1	MW_RS02940	MW_RS02940	MW0537	123	No	srn_1500_Sau6667	2051	aaaaataaagcTTATCGatacatctaaacattgTATTATaaaatcAGTGC	TATTAT	-11	1	TTATCG	-33	3	290	1	Yes
NC_003923	624445	Plus	C	0	0	1.39155e-58	4.73331e-57	0	MW_RS02950	MW_RS02950	MW0539	20	Yes	srn_1510_rsaA	3115	aatcAAGAAAaagagttacaaactcatcttttgggTATAGAatacCTTCG	TATAGA	-9	2	AAGAAA	-40	3	291	4	Yes
NC_003923	624446	Plus	U	0	7.14984e-14	7.17462e-42	1.5683e-40	0	MW_RS02950	MW_RS02950	MW0539	19	Yes	srn_1510_rsaA	3114	atcAAGAAAaagagttacaaactcatcttttgggTATAGAataccTTCGA	TATAGA	-10	2	AAGAAA	-41	3	291	4	No
NC_003923	624447	Plus	U	0	3.60821e-11	3.39615e-39	5.649e-38	0	MW_RS02950	MW_RS02950	MW0539	18	Yes	srn_1510_rsaA	3113	tcaagaaaaagaGTTACAaactcatcttttgggtaTAGAATacctTCGAG	TAGAAT	-9	1	GTTACA	-32	2	291	4	No
NC_003923	624449	Plus	G	7.41538e-05	0.0783147	7.58227e-05	0.000254188	0	MW_RS02950	MW_RS02950	MW0539	16	Yes	srn_1510_rsaA	3111	aagaaaaagaGTTACAaactcatcttttgggtaTAGAATaccttcGAGGT	TAGAAT	-11	1	GTTACA	-34	2	291	4	No
NC_003923	627561	Plus	A	0	0.999996	7.00772e-29	5.78282e-28	0	MW_RS02970	eutD	MW0543	1227	No	srn_1510_rsaA	0	gacaaaaatatGTTTCAaatatttcaaataggtTAAAATaatattAGTTA	TAAAAT	-11	1	GTTTCA	-33	3	292	1	Yes
NC_003923	628445	Plus	A	0.00385639	0.0720523	0.0025531	0.00663787	0	MW_RS02970	eutD	MW0543	343	No	srn_1520_Sau76	602	gaaccataATAACAaatctgctttttgaccagttaTATTATaaatAGCTT	TATTAT	-9	1	ATAACA	-36	2	293	1	Yes
NC_003923	628751	Plus	G	0	8.88549e-05	7.05562e-33	7.0994e-32	0	MW_RS02970	eutD	MW0543	37	No	srn_1520_Sau76	908	attgGTGACGtggcattatgaaataaaatggcgTATAATtataccGTGAA	TATAAT	-11	0	GTGACG	-40	2	294	1	Yes
NC_003923	630821	Plus	G	0	2.43022e-07	2.07316e-35	2.53617e-34	0	MW_RS02980	MW_RS02980	MW0545	379	No	srn_1520_Sau76	2978	atgtTTTACGtattaaatagattgagaatagggtaTATATAatgcGTATG	TATATA	-9	2	TTTACG	-40	2	295	1	Yes
NC_003923	630916	Plus	G	1.4482e-07	0.173154	4.63943e-07	1.94416e-06	0	MW_RS02980	MW_RS02980	MW0545	284	No	srn_1520_Sau76	3073	tagtaaatcTATATAttccaattattatttgtagTATTATagttaGGGTG	TATTAT	-10	1	TATATA	-35	3	296	3	No
NC_003923	630917	Plus	G	1.46755e-06	0.111697	2.72499e-06	1.06869e-05	0	MW_RS02980	MW_RS02980	MW0545	283	No	srn_1520_Sau76	3074	agtaaatcTATATAttccaattattatttgtagTATTATagttagGGTGG	TATTAT	-11	1	TATATA	-36	3	296	3	No
NC_003923	630918	Plus	G	1.4291e-08	0.115114	3.49181e-08	1.60082e-07	0	MW_RS02980	MW_RS02980	MW0545	282	No	srn_1520_Sau76	3075	gtaaatctatatATTCCAattattatttgtagTATTATagttaggGTGGA	TATTAT	-12	1	ATTCCA	-32	3	296	3	Yes
NC_003923	631029	Plus	G	1.72448e-05	0.0193406	5.30756e-06	2.0246e-05	0	MW_RS02980	MW_RS02980	MW0545	171	No	srn_1520_Sau76	3186	gatttaaactTTGAAGtaaacgaaagttagtttTATACTaatcaaGTTAA	TATACT	-11	1	TTGAAG	-34	2	297	1	Yes
NC_003923	631950	Plus	A	2.33209e-06	0.111697	4.20965e-06	1.62176e-05	1	MW_RS02985	MW_RS02985	MW0546	175	Yes	srn_1520_Sau76	4107	tgcggaTTTAAAggcgttgacagttagtcatgaTAAAATagaacaATTAA	TAAAAT	-11	1	TTTAAA	-38	2	298	1	Yes
NC_003923	632605	Plus	G	0	2.81997e-14	2.85598e-42	7.24172e-41	1	MW_RS02990	MW_RS02990	MW0547	516	Yes	srn_1520_Sau76	4762	tatttatggTGGATTtgcagaatgggaaaaagggTATAGTgatgaGACGT	TATAGT	-10	1	TGGATT	-35	3	299	2	Yes
NC_003923	632606	Plus	A	8.6392e-12	0.000155648	4.73899e-14	2.99321e-13	1	MW_RS02990	MW_RS02990	MW0547	515	Yes	srn_1520_Sau76	4763	atttatggtggaTTTGCAgaatgggaaaaagggTATAGTgatgagACGTC	TATAGT	-11	1	TTTGCA	-32	2	299	2	No
NC_003923	634313	Plus	A	1.48715e-05	0.711502	0.000131803	0.000426677	0	MW_RS02995	MW_RS02995	MW0548	61	No	srn_1520_Sau76	6470	tgttacgtatcTTGAAAaaaatattaaaaagagTAAAATagatagAGTTA	TAAAAT	-11	1	TTGAAA	-33	1	300	2	No
NC_003923	634314	Plus	G	6.6716e-06	5.21213e-07	9.52257e-11	5.038e-10	0	MW_RS02995	MW_RS02995	MW0548	60	No	srn_1520_Sau76	6471	gttacgtatcTTGAAAaaaatattaaaaagagTAAAATagatagaGTTAA	TAAAAT	-12	1	TTGAAA	-34	1	300	2	Yes
NC_003923	644616	Plus	A	3.60886e-08	0.00804794	6.66837e-09	3.1783e-08	1	MW_RS03065	MW_RS03065	MW0560	211	No	srn_1530_sRNA133	7097	ttgcccttATGACAatcgaacctcaaaatatAATAATatttatttATTGG	AATAAT	-13	1	ATGACA	-36	1	301	1	Yes
NC_003923	649096	Plus	A	0	5.23209e-11	4.90515e-39	7.9915e-38	0	MW_RS03095	MW_RS03095	MW0565	29	No	srn_1530_sRNA133	2617	atcaTTGTTTattaagtattgagcaagttgtggTATAATgccgttATTAA	TATAAT	-11	0	TTGTTT	-40	3	302	1	Yes
NC_003923	651022	Plus	G	0.00152713	0.225493	0.00309021	0.00791916	1	MW_RS03110	adhP	MW0568	962	No	srn_1530_sRNA133	691	tcaTTGTCTgagaaaaaaggctttaattttaaTATCATaaaaaatGACCC	TATCAT	-12	1	TTGTCT	-41	2	303	1	Yes
NC_003923	653141	Plus	A	0.000604746	0.268426	0.0015788	0.00429702	1	MW_RS03120	MW_RS03120	MW0570	130	No	srn_1530_sRNA133	1155	ttttttggttTTGAGGtgttgtttgtattttaTAAAATggcttacATATA	TAAAAT	-12	1	TTGAGG	-34	2	304	1	Yes
NC_003923	653242	Plus	U	0.000961004	0.0193406	0.00022105	0.000692132	0	MW_RS03120	MW_RS03120	MW0570	29	No	srn_1530_sRNA133	1256	taagaaggcATAACAagatgaccttattttatgcTATAATatttcTATTA	TATAAT	-10	0	ATAACA	-35	2	305	2	No
NC_003923	653243	Plus	A	2.67564e-14	0	2.71121e-42	6.92501e-41	0	MW_RS03120	MW_RS03120	MW0570	28	No	srn_1530_sRNA133	1257	aagaaggcATAACAagatgaccttattttatgcTATAATatttctATTAT	TATAAT	-11	0	ATAACA	-36	2	305	2	Yes
NC_003923	653262	Plus	G	2.65392e-05	0.0394689	1.54703e-05	5.65938e-05	0	MW_RS03120	MW_RS03120	MW0570	9	No	srn_1530_sRNA133	1276	accttatTTTATGctataatatttctattatgcgAAGATTaaggtGAGTA	AAGATT	-10	3	TTTATG	-37	3	306	1	Yes
NC_003923	653436	Plus	G	1.91944e-06	0.0193406	6.72264e-07	2.78698e-06	1	MW_RS03125	argS	MW0571	248	No	srn_1530_sRNA133	1450	tgtagaacaaaTTGAGGatgcaacagttaatgtTACAATaaaagtGGATG	TACAAT	-11	1	TTGAGG	-33	2	307	1	Yes
NC_003923	656462	Plus	A	5.43554e-12	0.00084877	1.56905e-13	9.66517e-13	0	MW_RS03135	MW_RS03135	MW0573	220	No	srn_2020_sRNA171	759	taaTTTACTattttcttttagtatgtggacttaTATAATaaatagAAGCA	TATAAT	-11	0	TTTACT	-41	2	308	2	Yes
NC_003923	656463	Plus	A	5.54837e-10	0.000374052	6.26836e-12	3.52494e-11	0	MW_RS03135	MW_RS03135	MW0573	219	No	srn_2020_sRNA171	760	aaTTTACTattttcttttagtatgtggacttaTATAATaaatagaAGCAT	TATAAT	-12	0	TTTACT	-42	2	308	2	No
NC_003923	657691	Plus	A	0	2.4224e-08	2.12235e-36	2.80819e-35	1	MW_RS03145	MW_RS03145	MW0575	1032	No	srn_2020_sRNA171	1988	tagtgaATGATAgcaacgcgagtatgtgattgcTATAATgaatgtAATTA	TATAAT	-11	0	ATGATA	-38	2	309	1	Yes
NC_003923	658696	Plus	A	0	5.10425e-05	4.08138e-33	4.13655e-32	0	MW_RS03145	MW_RS03145	MW0575	27	No	srn_2020_sRNA171	2993	gtcgaaacgGTTACActagcacatgacatttgcTAAAATaaaaatAACTA	TAAAAT	-11	1	GTTACA	-35	2	310	1	Yes
NC_003923	659044	Plus	G	9.23507e-07	0.000241289	5.17519e-09	2.48189e-08	1	MW_RS03150	MW_RS03150	MW0576	382	No	srn_2020_sRNA171	3341	tcgttatgtaTTTCCTtattacgatactttgtaTACACTagaaaaGCTAT	TACACT	-11	2	TTTCCT	-34	3	311	1	Yes
NC_003923	660256	Plus	A	0	2.31148e-13	2.29237e-41	4.52825e-40	0	MW_RS03155	MW_RS03155	MW0577	106	No	srn_1540_Teg48	3068	atgaaaagcatgTTTAATttttagtgataagTGAAATataaaagtAGTAA	TGAAAT	-13	2	TTTAAT	-32	3	312	1	Yes
NC_003923	660286	Plus	A	0.00419175	0.00804794	0.000381103	0.00116045	0	MW_RS03155	MW_RS03155	MW0577	76	No	srn_1540_Teg48	3038	gtgaaaTATAAAagtagtaattattatttgtaaTATAATtgtaatATGAC	TATAAT	-11	0	TATAAA	-38	3	313	1	Yes
NC_003923	661900	Plus	U	2.33209e-06	0.00519149	2.32812e-07	1.00024e-06	0	MW_RS03165	MW_RS03165	MW0579	15	Yes	srn_1540_Teg48	1424	taaaaTGGAAGcgtatatagaatgaaggttgggtaTATAGTttatTGAGG	TATAGT	-9	1	TGGAAG	-39	3	314	2	No
NC_003923	661901	Plus	G	0	8.18684e-09	7.26159e-37	1.00069e-35	0	MW_RS03165	MW_RS03165	MW0579	14	Yes	srn_1540_Teg48	1423	aaaaTGGAAGcgtatatagaatgaaggttgggtaTATAGTttattGAGGG	TATAGT	-10	1	TGGAAG	-40	3	314	2	Yes
NC_003923	665945	Plus	G	0.000797962	0.225493	0.0017315	0.00466708	0	MW_RS03190	MW_RS03190	MW0584	57	Yes	srn_1550_Teg49	2223	tttatTTTCTAtgtttaaaatctataaaaaaGGCAATagatatatGTAAC	GGCAAT	-13	3	TTTCTA	-39	3	315	1	Yes
NC_003923	666621	Plus	A	3.75543e-05	0.0720523	3.73954e-05	0.00013051	1	MW_RS03200	MW_RS03200	MW0586	2349	Yes	srn_1550_Teg49	2899	ctaataatgagtTTGGTTtatttattaattgcTATACTtgtgattATGGC	TATACT	-12	1	TTGGTT	-32	3	316	1	Yes
NC_003923	670777	Plus	A	0.000961004	0.000579863	8.5818e-06	3.21207e-05	1	MW_RS03215	MW_RS03215	MW0589	446	Yes	srn_1580_sbrC	4048	gtaaaaacaTTGCTAttttttattattggtagTTTAGTttacattACAGG	TTTAGT	-12	2	TTGCTA	-35	2	317	1	Yes
NC_003923	672603	Plus	A	0	0.000570503	4.42405e-32	4.23749e-31	0	MW_RS03230	MW_RS03230	MW0592	153	No	srn_1580_sbrC	2222	agcaagttgTTTATTtatacaaacaattagtgaTAAAATaaaattAAATA	TAAAAT	-11	1	TTTATT	-35	3	318	1	Yes
NC_003923	678694	Plus	A	0	0	1.39155e-58	4.73331e-57	0	MW_RS03250	MW_RS03250	MW0596	19	No	srn_1600_Sau6912	1739	tgagaatatTTATCAtgtcaagtaaattcgtgaTATAATatagacAATGT	TATAAT	-11	0	TTATCA	-35	2	319	1	Yes
NC_003923	682134	Plus	A	0.000604746	0.416118	0.00233716	0.00618951	0	MW_RS03270	MW_RS03270	MW0600	257	No	srn_1600_Sau6912	1639	tacTCAACAgttgttaaattttaaaacctgtTGTAAAgtgtatagAAGAT	TGTAAA	-13	2	TCAACA	-41	2	320	2	No
NC_003923	682135	Plus	A	8.50098e-13	0.115114	3.02924e-12	1.73851e-11	0	MW_RS03270	MW_RS03270	MW0600	256	No	srn_1600_Sau6912	1640	actcaacagTTGTTAaattttaaaacctgttgTAAAGTgtatagaAGATT	TAAAGT	-12	2	TTGTTA	-35	2	320	2	Yes
NC_003923	682253	Plus	G	0	0.00407865	3.08263e-31	2.75226e-30	0	MW_RS03270	MW_RS03270	MW0600	138	No	srn_1600_Sau6912	1758	acTAAACTtatttcaacttacatgattgtatacTATAATgtatttGTAAT	TATAAT	-11	0	TAAACT	-42	3	321	1	Yes
NC_003923	682266	Plus	A	2.36324e-05	0.268426	8.22636e-05	0.000274068	0	MW_RS03270	MW_RS03270	MW0600	125	No	srn_1600_Sau6912	1771	caaCTTACAtgattgtatactataatgtattTGTAATaaactaatATTTT	TGTAAT	-13	1	CTTACA	-41	2	322	4	No
NC_003923	682267	Plus	U	3.70594e-06	0.0464788	2.85489e-06	1.1165e-05	0	MW_RS03270	MW_RS03270	MW0600	124	No	srn_1600_Sau6912	1772	aaCTTACAtgattgtatactataatgtatttgtAATAAActaataTTTTA	AATAAA	-11	2	CTTACA	-42	2	322	4	Yes
NC_003923	682268	Plus	U	0.000604746	0.00804794	6.44047e-05	0.000217268	0	MW_RS03270	MW_RS03270	MW0600	123	No	srn_1600_Sau6912	1773	acttacatgaTTGTATactataatgtatttgtaaTAAACTaatatTTTAA	TAAACT	-10	2	TTGTAT	-34	3	322	4	No
NC_003923	682269	Plus	U	0.000961004	0.416118	0.00352876	0.00894441	0	MW_RS03270	MW_RS03270	MW0600	122	No	srn_1600_Sau6912	1774	cttacATGATTgtatactataatgtatttgtAATAAActaatattTTAAA	AATAAA	-13	2	ATGATT	-39	3	322	4	No
NC_003923	683130	Plus	A	5.88912e-06	0.00334887	3.69619e-07	1.56014e-06	1	MW_RS03275	MW_RS03275	MW0601	172	No	srn_1610_sRNA136	2085	tggtATTTCAtggatcattggaaattaatgttaTACAATttcggtATTGT	TACAAT	-11	1	ATTTCA	-40	3	323	1	Yes
NC_003923	683277	Plus	U	1.4482e-07	0.173154	4.63943e-07	1.94416e-06	0	MW_RS03275	MW_RS03275	MW0601	25	No	srn_1610_sRNA136	1938	ccaTTAATAaatggaagtggggttcatttttgttTATAATttaagTAAAT	TATAAT	-10	0	TTAATA	-41	2	324	2	No
NC_003923	683278	Plus	A	0	0.0193406	1.43165e-30	1.2204e-29	0	MW_RS03275	MW_RS03275	MW0601	24	No	srn_1610_sRNA136	1937	caTTAATAaatggaagtggggttcatttttgttTATAATttaagtAAATA	TATAAT	-11	0	TTAATA	-42	2	324	2	Yes
NC_003923	687523	Plus	U	0.000225133	0.173154	0.000434749	0.00131405	0	MW_RS03295	MW_RS03295	MW0605	234	No	srn_1620_Sau6836	0	aaTGCAAAtatattacgtgtgtagctaaaggtgtTATAATgtttgTACGA	TATAAT	-10	0	TGCAAA	-42	3	325	2	No
NC_003923	687524	Plus	A	0	1.15796e-13	1.15639e-41	2.39986e-40	0	MW_RS03295	MW_RS03295	MW0605	233	No	srn_1620_Sau6836	0	atgcaaatatATTACGtgtgtagctaaaggtgtTATAATgtttgtACGAA	TATAAT	-11	0	ATTACG	-34	3	325	2	Yes
NC_003923	689685	Plus	U	0	0.00139352	1.06818e-31	9.78766e-31	0	MW_RS03300	MW_RS03300	MW0607	156	No	srn_1630_Teg99	9	tgaaaTCGATAttttaagaaaaaaatgctcatggTATAATacaagTTATA	TATAAT	-10	0	TCGATA	-39	2	326	2	No
NC_003923	689687	Plus	A	0	6.50591e-13	6.3848e-41	1.20328e-39	0	MW_RS03300	MW_RS03300	MW0607	154	No	srn_1630_Teg99	7	aaaTCGATAttttaagaaaaaaatgctcatggTATAATacaagttATAAG	TATAAT	-12	0	TCGATA	-41	2	326	2	Yes
NC_003923	690104	Plus	A	8.99313e-09	0.00139352	3.27121e-10	1.68839e-09	1	MW_RS03305	MW_RS03305		1221	No	srn_1630_Teg99	329	gtacaggtTTTGCAtttgcaagtttgacaaatgtTAAAATgatggATATG	TAAAAT	-10	1	TTTGCA	-36	2	327	2	No
NC_003923	690106	Plus	A	2.15084e-12	0.000114704	9.11306e-15	5.9112e-14	1	MW_RS03305	MW_RS03305		1219	No	srn_1630_Teg99	331	acaggttttgcaTTTGCAagtttgacaaatgtTAAAATgatggatATGGC	TAAAAT	-12	1	TTTGCA	-32	2	327	2	Yes
NC_003923	691565	Plus	A	0	0	1.39155e-58	4.73331e-57	0	MW_RS03310	MW_RS03310	MW0608	30	No	srn_1640_rsaD	167	ttccatagagttGTGACAgcatttttgttgtgcTACTATttttatAGTCT	TACTAT	-11	2	GTGACA	-32	1	328	2	Yes
NC_003923	691566	Plus	G	3.65708e-07	0.00407865	3.18059e-08	1.46198e-07	0	MW_RS03310	MW_RS03310	MW0608	29	No	srn_1640_rsaD	168	tccatagagttGTGACAgcatttttgttgtgctacTATTTTtataGTCTA	TATTTT	-9	2	GTGACA	-33	1	328	2	No
NC_003923	691579	Plus	A	2.33209e-06	0.000155648	8.25308e-09	3.91488e-08	0	MW_RS03310	MW_RS03310	MW0608	16	No	srn_1640_rsaD	181	gacagcatttTTGTTGtgctactatttttatagTCTAATaaatatATAAA	TCTAAT	-11	1	TTGTTG	-34	3	329	1	Yes
NC_003923	691622	Plus	A	0.000150701	0.111697	0.000201862	0.000636916	1	MW_RS03315	MW_RS03315	MW0609	1089	No	srn_1640_rsaD	224	atataaAGGGGAtggtttcgtgaataaaacggTTAAAGatttaatACTAG	TTAAAG	-12	3	AGGGGA	-38	4	330	1	Yes
NC_003923	692608	Plus	U	0.0018375	0.0299821	0.000595353	0.00175758	0	MW_RS03315	MW_RS03315	MW0609	103	No	srn_1640_rsaD	1210	aaaagtaatgtTAGTCAataagattgaaaaatgtTATAATgatgtTCATG	TATAAT	-10	0	TAGTCA	-33	2	331	2	No
NC_003923	692609	Plus	C	8.89005e-06	1.22665e-05	2.61057e-09	1.27386e-08	0	MW_RS03315	MW_RS03315	MW0609	102	No	srn_1640_rsaD	1211	aaagtaatgtTAGTCAataagattgaaaaatgtTATAATgatgttCATGA	TATAAT	-11	0	TAGTCA	-34	2	331	2	Yes
NC_003923	692751	Plus	G	0.00241881	0.00139352	4.58422e-05	0.000157856	1	MW_RS03320	MW_RS03320	MW0610	793	No	srn_1640_rsaD	1353	gaaattATGAATcgtttgcatggacaacaagtTAAAATtggttacGGGGA	TAAAAT	-12	1	ATGAAT	-38	3	332	1	Yes
NC_003923	695025	Plus	A	4.31953e-06	0.111697	7.49978e-06	2.81615e-05	1	MW_RS03330	MW_RS03330	MW0612	770	No	srn_1650_sRNA139	3461	taaaaATGAAGgtgttacacctgcgagtatggTATTAAtaggtgtAGGTT	TATTAA	-12	2	ATGAAG	-39	3	333	1	Yes
NC_003923	695774	Plus	G	0.000604746	0.0299821	0.00021609	0.00067782	0	MW_RS03330	MW_RS03330	MW0612	21	No	srn_1650_sRNA139	2712	ttctttATGATAgcgcattcatttattctgtttTATACTatgactGATAA	TATACT	-11	1	ATGATA	-38	2	334	1	Yes
NC_003923	697482	Plus	G	0.0154752	0.0193406	0.00272784	0.00703968	1	MW_RS03345	MW_RS03345	MW0615	378	No	srn_1650_sRNA139	1004	tctTTGTTAaagcaaatggcaggtgacgttgaTATTATaccaatcGGGGG	TATTAT	-12	1	TTGTTA	-41	2	335	1	Yes
NC_003923	697820	Plus	U	9.48341e-05	0.0193406	2.60613e-05	9.24341e-05	0	MW_RS03345	MW_RS03345	MW0615	40	No	srn_1650_sRNA139	666	acctttTTCAAAtgaaactttataaaaaatatgaTAGTATatatgTAAAT	TAGTAT	-10	2	TTCAAA	-38	2	336	2	No
NC_003923	697821	Plus	A	9.16397e-06	0.0464788	6.6739e-06	2.52097e-05	0	MW_RS03345	MW_RS03345	MW0615	39	No	srn_1650_sRNA139	665	cctttTTCAAAtgaaactttataaaaaatatGATAGTatatatgtAAATG	GATAGT	-13	2	TTCAAA	-39	2	336	2	Yes
NC_003923	698784	Plus	C	1.72448e-05	0.0124761	3.51807e-06	1.36285e-05	0	MW_RS03350	MW_RS03350	MW0616	30	No	srn_1650_sRNA139	38	aacctatgcgacTTGCAAttaattttcagtacgtTATAATgcacaCTGTG	TATAAT	-10	0	TTGCAA	-32	2	337	3	No
NC_003923	698785	Plus	U	0.000380558	0.0273028	0.000129615	0.000419985	0	MW_RS03350	MW_RS03350	MW0616	29	No	srn_1650_sRNA139	39	acctatgcgacTTGCAAttaattttcagtacgtTATAATgcacacTGTGC	TATAAT	-11	0	TTGCAA	-33	2	337	3	No
NC_003923	698786	Plus	G	0	3.4362e-10	3.1568e-38	4.8062e-37	0	MW_RS03350	MW_RS03350	MW0616	28	No	srn_1650_sRNA139	40	cctatgcgacTTGCAAttaattttcagtacgtTATAATgcacactGTGCA	TATAAT	-12	0	TTGCAA	-34	2	337	3	Yes
NC_003923	699943	Plus	A	0	5.50756e-11	5.16058e-39	8.32979e-38	0	MW_RS03355	MW_RS03355	MW0617	89	No	srn_1650_sRNA139	1197	atccgaaacTTTACAattgaatcactttgtttTAACCTtaaaagcAATTC	TAACCT	-12	3	TTTACA	-35	1	338	1	Yes
NC_003923	701188	Plus	G	0.00385639	0.0464788	0.00172551	0.00465274	0	MW_RS03365	MW_RS03365	MW0618	216	No	srn_1650_sRNA139	2442	aaaacatGTGGGGctaatgtgtaagagtctgagaTATAATaaattGTTAG	TATAAT	-10	0	GTGGGG	-37	4	339	1	Yes
NC_003923	702044	Plus	A	0.00023948	0.418983	0.00102415	0.00289828	0	MW_RS03375	MW_RS03375	MW0620	616	No	srn_1650_sRNA139	3298	tcgTTGTTAtgcgattctgatacaagattatgaTAAAATagctttAATTA	TAAAAT	-11	1	TTGTTA	-41	2	340	1	Yes
NC_003923	705368	Plus	G	0.000225133	0.173154	0.000434749	0.00131405	0	MW_RS03390	MW_RS03390	MW0623	82	No	srn_1660_sRNA140	2996	cttagaaTTGATAcatcaatgcagcttcaacgtTATAATaagataGATGT	TATAAT	-11	0	TTGATA	-37	1	341	1	Yes
NC_003923	708354	Plus	A	4.524e-05	0.0720523	4.44417e-05	0.000153109	0	MW_RS03400	MW_RS03400	MW0625	461	No	srn_1660_sRNA140	10	aggattcaactTTGTAAattgtattaaatgtgaGAAAATaaaagtATATT	GAAAAT	-11	2	TTGTAA	-33	2	342	1	Yes
NC_003923	708632	Plus	A	1.40554e-13	0.0193406	9.38902e-14	5.85073e-13	0	MW_RS03400	MW_RS03400	MW0625	183	No	srn_1660_sRNA140	0	tgtaaaTTGAATtgtgggattgtaaattttgtgcTATTTTcatatAAGGG	TATTTT	-10	2	TTGAAT	-38	2	343	3	No
NC_003923	708633	Plus	A	0	1.27354e-09	1.1533e-37	1.69662e-36	0	MW_RS03400	MW_RS03400	MW0625	182	No	srn_1660_sRNA140	0	gtaaaTTGAATtgtgggattgtaaattttgtgcTATTTTcatataAGGGC	TATTTT	-11	2	TTGAAT	-39	2	343	3	Yes
NC_003923	708634	Plus	G	9.48341e-05	0.0720523	8.81031e-05	0.000291296	0	MW_RS03400	MW_RS03400	MW0625	181	No	srn_1660_sRNA140	0	taaaTTGAATtgtgggattgtaaattttgtgcTATTTTcatataaGGGCA	TATTTT	-12	2	TTGAAT	-40	2	343	3	No
NC_003923	709428	Plus	A	0.0061282	0.0720523	0.00385263	0.00957731	1	MW_RS03405	MW_RS03405	MW0626	20	No	srn_1660_sRNA140	611	tgtcaaatcGTAGCAaataattttgaaactatTATTATgaaaaatAGCTA	TATTAT	-12	1	GTAGCA	-35	3	344	1	Yes
NC_003923	709454	Plus	A	0.00242677	0.173154	0.0036872	0.00926518	1	MW_RS03415	MW_RS03415	MW0628	2747	No	srn_1660_sRNA140	637	aactattattATGAAAaatagctaaggggagtaTATATTtatgtcATATA	TATATT	-11	1	ATGAAA	-34	2	345	1	Yes
NC_003923	710793	Plus	A	0.0049765	0.0299821	0.00146374	0.00402788	0	MW_RS03415	MW_RS03415	MW0628	1408	No	srn_1670_Teg20as	0	taatataaattTGTATAtgtagaagaaaaagcgTAAAATactggtATAAC	TAAAAT	-11	1	TGTATA	-33	3	346	1	Yes
NC_003923	710861	Plus	A	0.00385639	0.0464788	0.00172551	0.00465274	0	MW_RS03415	MW_RS03415	MW0628	1340	No	srn_1670_Teg20as	0	gtcaacttagTTGCATtattttgatttttaataTATTATgcatttAATTT	TATTAT	-11	1	TTGCAT	-34	3	347	1	Yes
NC_003923	712173	Plus	A	0	0	1.39155e-58	4.73331e-57	0	MW_RS03415	MW_RS03415	MW0628	28	No	srn_1680_sRNA142	0	ggttatttcttTTGATGaagcaaaatttactgTAAAATttgacgcATAAA	TAAAAT	-12	1	TTGATG	-33	2	348	1	Yes
NC_003923	712304	Plus	A	0.00385639	0.00804794	0.000353201	0.00107784	1	MW_RS03420	MW_RS03420	MW0629	1238	No	srn_1680_sRNA142	96	agtaaagtGTGGCTttattttatgtattattggatTATATTtggcATAGG	TATATT	-9	1	GTGGCT	-36	3	349	1	Yes
NC_003923	715802	Plus	A	0	0	1.39155e-58	4.73331e-57	0	MW_RS03425	MW_RS03425	MW0630	36	No	srn_1690_sRNA143	2033	acaaATGAGAaagacaatggcaaaaaaatttaaGATAATaatgacAGAAG	GATAAT	-11	1	ATGAGA	-40	2	350	1	Yes
NC_003923	716352	Plus	G	0	5.14477e-13	5.06108e-41	9.66874e-40	0	MW_RS03430	MW_RS03430	MW0631	35	No	srn_1690_sRNA143	1483	attGTGAAAatgtatataaacataaaaaaatcatgTATAATatatGTTGT	TATAAT	-9	0	GTGAAA	-41	2	351	3	No
NC_003923	716354	Plus	U	0	1.25258e-06	1.04801e-34	1.20391e-33	0	MW_RS03430	MW_RS03430	MW0631	33	No	srn_1690_sRNA143	1481	tgTGAAAAtgtatataaacataaaaaaatcatgTATAATatatgtTGTTA	TATAAT	-11	0	TGAAAA	-42	3	351	3	No
NC_003923	716355	Plus	G	0	4.55191e-14	4.58825e-42	1.07362e-40	0	MW_RS03430	MW_RS03430	MW0631	32	No	srn_1690_sRNA143	1480	gtgaaaatgtaTATAAAcataaaaaaatcatgTATAATatatgttGTTAA	TATAAT	-12	0	TATAAA	-33	3	351	3	Yes
NC_003923	717834	Plus	A	0.000961004	0.268426	0.00238939	0.00630153	0	MW_RS03445	MW_RS03445	MW0633	95	No	srn_1690_sRNA143	1	tgtctattTTAAGTaaattgaagcgagttgtagTAAAATaataatAAATA	TAAAAT	-11	1	TTAAGT	-36	3	352	1	Yes
NC_003923	717915	Plus	A	0	0.000570503	4.42405e-32	4.23749e-31	0	MW_RS03445	MW_RS03445	MW0633	14	No	srn_1690_sRNA143	0	gtatcatgacATGACAtcatttatgtagttttaTATAATaatgacAAGGA	TATAAT	-11	0	ATGACA	-34	1	353	1	Yes
NC_003923	718034	Plus	A	1.40554e-13	1.27542e-06	7.91736e-18	5.81134e-17	1	MW_RS03450	MW_RS03450	MW0634	655	No	srn_1690_sRNA143	0	agaggtaaaagTTAATAataataggtttaagggTATTATaggcttAGTCA	TATTAT	-11	1	TTAATA	-33	2	354	1	Yes
NC_003923	720677	Plus	A	0.000380558	0.0124761	6.29463e-05	0.000212864	1	MW_RS03465	MW_RS03465	MW0636	504	No	srn_1690_sRNA143	2635	taccatttATTGCAtttattttattacacattgGACAATggatgtATACG	GACAAT	-11	2	ATTGCA	-36	3	355	1	Yes
NC_003923	720884	Plus	A	0.0061282	0.0299821	0.00176424	0.00473702	1	MW_RS03465	MW_RS03465	MW0636	297	No	srn_1690_sRNA143	2842	cgatttTTGGTGgtttattctacttcagcattggGGTATTtaaaaACTTC	GGTATT	-10	3	TTGGTG	-38	3	356	2	No
NC_003923	720887	Plus	U	0	3.0102e-06	2.49218e-34	2.77603e-33	1	MW_RS03465	MW_RS03465	MW0636	294	No	srn_1690_sRNA143	2845	tttttggtggTTTATTctacttcagcattggggtaTTTAAAaactTCTAT	TTTAAA	-9	2	TTTATT	-34	3	356	2	Yes
NC_003923	722520	Plus	G	0.000150701	0.111697	0.000201862	0.000636916	0	MW_RS03475	MW_RS03475	MW0638	64	No	srn_1690_sRNA143	4478	ctTTAAAAatgtttaattccaaattaaaatggaAATGATtttataGTATT	AATGAT	-11	2	TTAAAA	-42	2	357	1	Yes
NC_003923	723068	Plus	A	5.51065e-11	0.416118	5.84702e-10	2.96518e-09	0	MW_RS03480	MW_RS03480	MW0639	26	No	srn_1690_sRNA143	5026	gaTTAGAAttaggattatgttgctaattcatgtTAAAATtaaaaaAGATT	TAAAAT	-11	1	TTAGAA	-42	3	358	1	Yes
NC_003923	723560	Plus	U	0	0.000898915	6.92991e-32	6.43439e-31	0	MW_RS03485	MW_RS03485	MW0640	67	Yes	srn_1690_sRNA143	5518	gaaaGGTACAgcgttttaaaccttattttaagggTATGTAttaatTAAAA	TATGTA	-10	3	GGTACA	-40	3	359	2	Yes
NC_003923	723561	Plus	A	3.60886e-08	0.111697	8.19467e-08	3.65822e-07	0	MW_RS03485	MW_RS03485	MW0640	66	Yes	srn_1690_sRNA143	5519	aaaGGTACAgcgttttaaaccttattttaagggtaTGTATTaattAAAAT	TGTATT	-9	2	GGTACA	-41	3	359	2	No
NC_003923	727610	Plus	A	5.13801e-06	0.111697	8.82129e-06	3.29994e-05	0	MW_RS03515	MW_RS03515	MW0646	12	No	srn_1710_sRNA145	5082	gagctatttaatTTGATTttaaggaaaacctttTATAATaggtttAGGTG	TATAAT	-11	0	TTGATT	-32	2	360	1	Yes
NC_003923	728671	Plus	G	0.0141221	0.0193406	0.00251431	0.00656886	1	MW_RS03520	MW_RS03520	MW0647	579	No	srn_1710_sRNA145	4021	ctgatagaTTGGTAttaaatgatttaaatttggaAATATAtaatgGTGAT	AATATA	-10	3	TTGGTA	-36	2	361	1	Yes
NC_003923	732449	Plus	A	1.37302e-11	2.16883e-07	1.2315e-16	8.72688e-16	1	MW_RS03535	MW_RS03535	MW0650	300	No	srn_1710_sRNA145	243	aggtccgaTTGATCgtcaattgttttatcaattTATAATgaaattACCGG	TATAAT	-11	0	TTGATC	-36	2	362	1	Yes
NC_003923	733009	Plus	C	0	1.43133e-09	1.29452e-37	1.88844e-36	1	MW_RS03540	MW_RS03540	MW0651	683	No	srn_1710_sRNA145	277	taagaaataaaaTTCAAAttgttacgaaatgtggTATCATtttgcCTTCT	TATCAT	-10	1	TTCAAA	-32	2	363	2	Yes
NC_003923	733010	Plus	U	5.73486e-08	0.000579863	8.35577e-10	4.19473e-09	1	MW_RS03540	MW_RS03540	MW0651	682	No	srn_1710_sRNA145	278	aagaaataaaaTTCAAAttgttacgaaatgtggTATCATtttgccTTCTA	TATCAT	-11	1	TTCAAA	-33	2	363	2	No
NC_003923	733056	Plus	A	0	0	1.39155e-58	4.73331e-57	1	MW_RS03540	MW_RS03540	MW0651	636	No	srn_1710_sRNA145	324	tctaagcaatTTGATTttacaaatggacatcgtTATGATttgagtAGTAA	TATGAT	-11	1	TTGATT	-34	2	364	2	Yes
NC_003923	733057	Plus	G	5.02931e-14	0.00334887	6.28563e-15	4.11547e-14	1	MW_RS03540	MW_RS03540	MW0651	635	No	srn_1710_sRNA145	325	ctaagcaatTTGATTttacaaatggacatcgtTATGATttgagtaGTAAG	TATGAT	-12	1	TTGATT	-35	2	364	2	No
NC_003923	734238	Plus	A	0.000961004	0.416118	0.00352876	0.00894441	0	MW_RS03545	MW_RS03545	MW0652	24	No	srn_1710_sRNA145	1506	cataaaTTAAAAatgtatgttttaaaaaattgtTATAATtaaattAAGAT	TATAAT	-11	0	TTAAAA	-38	2	365	1	Yes
NC_003923	734367	Plus	A	0.00242677	0.173154	0.0036872	0.00926518	1	MW_RS03550	MW_RS03550	MW0653	1534	No	srn_1710_sRNA145	1635	gcAATACAagccattttggattgtcatgagtttTATAATacttatAGTTG	TATAAT	-11	0	AATACA	-42	3	366	1	Yes
NC_003923	735771	Plus	G	5.88912e-06	0.416118	3.41099e-05	0.000119823	1	MW_RS03550	MW_RS03550	MW0653	130	No	srn_1720_sRNA146	1644	cttgaaggcaggTATACCattgacaattgtagggTATATTctagtGATAG	TATATT	-10	1	TATACC	-32	3	367	1	Yes
NC_003923	739052	Plus	A	1.4482e-07	0.00804794	2.514e-08	1.16059e-07	0	MW_RS03570	MW_RS03570	MW0657	92	No	srn_1720_sRNA146	1339	gaaaaaataTTGTCAaatgtagcaatgttgtaaTACAATatagaaACTTT	TACAAT	-11	1	TTGTCA	-35	1	368	1	Yes
NC_003923	740572	Plus	U	9.48341e-05	0.645072	0.000654679	0.00192376	0	MW_RS03575	MW_RS03575	MW0658	31	No	srn_1720_sRNA146	2859	tgcaaTCCACAtacctaattcattaacgttaatgTGTTAAgatgaTAAAA	TGTTAA	-10	3	TCCACA	-39	2	369	2	No
NC_003923	740573	Plus	A	5.96777e-05	0.416118	0.000288145	0.000895781	0	MW_RS03575	MW_RS03575	MW0658	30	No	srn_1720_sRNA146	2860	gcaaTCCACAtacctaattcattaacgttaaTGTGTTaagatgatAAAAA	TGTGTT	-13	3	TCCACA	-40	2	369	2	Yes
NC_003923	741950	Plus	G	9.16397e-06	0.225493	2.91151e-05	0.000102743	0	MW_RS03585	MW_RS03585	MW0660	13	No	srn_1730_Sau7006	3348	aatttatgaTTGAAAagtgaaagcgtactcatTATAATacagagtGAGAT	TATAAT	-12	0	TTGAAA	-35	1	370	1	Yes
NC_003923	745874	Plus	G	0	3.75528e-08	3.27367e-36	4.26678e-35	0	MW_RS03605	MW_RS03605	MW0663	39	No	srn_1730_Sau7006	489	tgcaaaaagttATGCCAaacgaagcagatatagTAAAATatgagtGTCTT	TAAAAT	-11	1	ATGCCA	-33	2	371	1	Yes
NC_003923	747173	Plus	A	0	2.83551e-12	2.74098e-40	4.93873e-39	0	MW_RS03610	MW_RS03610	MW0664	142	No	srn_1740_sRNA147	445	ttaatctgTTAACAtaagcactttatattatgaTAAAATagaagcAATAA	TAAAAT	-11	1	TTAACA	-36	1	372	1	Yes
NC_003923	748855	Plus	A	3.41949e-12	0.00334887	3.7905e-13	2.28445e-12	0	MW_RS03615	MW_RS03615	MW0665	31	Yes	srn_1740_sRNA147	2127	tcgtattaaTTGAGTttattgaaaaatttagGGTAATgtaaagatATAAA	GGTAAT	-13	2	TTGAGT	-35	2	373	1	Yes
NC_003923	749779	Plus	A	0.000233317	0.268426	0.000668764	0.00196084	0	MW_RS03620	MW_RS03620	MW0666	78	Yes	srn_1740_sRNA147	3051	ttaaatTTTACGtttatgaatgccttttaatgtgTACATTaaaatAAATG	TACATT	-10	2	TTTACG	-38	2	374	1	Yes
NC_003923	749975	Plus	A	0.000961004	0.00519149	6.58966e-05	0.000222086	1	MW_RS03665	MW_RS03665	MW0675	7029	No	srn_1740_sRNA147	3247	gaaatactTTCACAagatagtagtgtgaaaggcTATGATtataatATGCT	TATGAT	-11	1	TTCACA	-36	1	375	1	Yes
NC_003923	759351	Plus	G	1.48715e-05	0.0464788	1.04959e-05	3.8992e-05	0	MW_RS03680	MW_RS03680	MW0678	55	No	srn_1780_Sau66	121	ttacgagaggTTGCCGatgtccacctttgccttTAAAATtattatGATAA	TAAAAT	-11	1	TTGCCG	-34	2	376	1	Yes
NC_003923	761465	Plus	A	0	5.42041e-08	4.70536e-36	6.08728e-35	0	MW_RS03695	MW_RS03695	MW0681	407	No	srn_1780_Sau66	1913	ctcgagtccgATGCAAataatttcctcctaatgTATAATgaaataATACT	TATAAT	-11	0	ATGCAA	-34	3	377	1	Yes
NC_003923	761579	Plus	U	0.00746536	0.0193406	0.00142118	0.00391541	0	MW_RS03695	MW_RS03695	MW0681	293	No	srn_1780_Sau66	2027	tgtttttacTTGAATtttgactaaaattactcTATATTtattaatTGAGC	TATATT	-12	1	TTGAAT	-35	2	378	2	No
NC_003923	761580	Plus	G	2.51916e-08	0.151427	7.77602e-08	3.47356e-07	0	MW_RS03695	MW_RS03695	MW0681	292	No	srn_1780_Sau66	2028	gttTTTACTtgaattttgactaaaattactcTATATTtattaattGAGCT	TATATT	-13	1	TTTACT	-41	2	378	2	Yes
NC_003923	763924	Plus	A	0.000961004	0.0720523	0.00073244	0.00212274	0	MW_RS03705	MW_RS03705	MW0682	165	No	srn_1780_Sau66	4372	tgtTTTACAttatatgtgttgataaaaaggtatatTATAAAgatcATTAG	TATAAA	-9	1	TTTACA	-41	1	379	1	Yes
NC_003923	764042	Plus	G	0.000604746	0.268426	0.0015788	0.00429702	0	MW_RS03705	MW_RS03705	MW0682	47	No	srn_1780_Sau66	4490	aacggtaTCGATTtcttttgatttcaaaaaggtgTATAATgtataGAACT	TATAAT	-10	0	TCGATT	-37	3	380	3	No
NC_003923	764043	Plus	A	3.94129e-14	1.3831e-08	2.72347e-20	2.0869e-19	0	MW_RS03705	MW_RS03705	MW0682	46	No	srn_1780_Sau66	4491	acggtaTCGATTtcttttgatttcaaaaaggtgTATAATgtatagAACTG	TATAAT	-11	0	TCGATT	-38	3	380	3	Yes
NC_003923	764044	Plus	A	1.40554e-13	6.62608e-06	3.95977e-17	2.83777e-16	0	MW_RS03705	MW_RS03705	MW0682	45	No	srn_1780_Sau66	4492	cggtaTCGATTtcttttgatttcaaaaaggtgTATAATgtatagaACTGA	TATAAT	-12	0	TCGATT	-39	3	380	3	No
NC_003923	765092	Plus	G	0.0141221	0.0299821	0.00371211	0.00932104	1	MW_RS03710	MW_RS03710	MW0683	889	No	srn_1780_Sau66	5540	gaattagaagacTTATCAaaggctattaatgaTAAAGTattatttGAACA	TAAAGT	-12	2	TTATCA	-32	2	381	1	Yes
NC_003923	767932	Plus	A	0	5.22228e-06	4.29481e-34	4.67933e-33	0	MW_RS03715	MW_RS03715	MW0684	49	No	srn_4610_sRNA377	3846	tcatttaaatTTGAAAattgtaataaacgtggTTAAATagggaatACATA	TTAAAT	-12	2	TTGAAA	-34	1	382	1	Yes
NC_003923	767940	Plus	A	1.41025e-09	0.173154	5.64889e-09	2.70719e-08	0	MW_RS03715	MW_RS03715	MW0684	41	No	srn_4610_sRNA377	3838	atTTGAAAattgtaataaacgtggttaaatagggAATACAtacatATAAT	AATACA	-10	3	TTGAAA	-42	1	383	1	Yes
NC_003923	768704	Plus	A	3.75543e-05	0.173154	8.41661e-05	0.000279738	1	MW_RS03720	MW_RS03720	MW0685	247	No	srn_4610_sRNA377	3074	tcCTCAAAgtgaatttgttaaacaatttatgggtAGTCATttagaAGATG	AGTCAT	-10	3	CTCAAA	-42	3	384	1	Yes
NC_003923	771640	Plus	A	1.05471e-14	3.75528e-08	1.99148e-20	1.53104e-19	1	MW_RS03730	MW_RS03730	MW0687	418	No	srn_4610_sRNA377	138	aaacgaatTTTATAtttgtaaaaacaaagcgggtaAATGAActttATGAA	AATGAA	-9	3	TTTATA	-36	2	385	1	Yes
NC_003923	772031	Plus	A	6.4047e-11	0.0053782	1.02293e-11	5.71546e-11	0	MW_RS03730	MW_RS03730	MW0687	27	No	srn_2020_sRNA171	111	gatgataTTGTTTtgtatcaattgcttttttgcTATACTgaatcaATACT	TATACT	-11	1	TTGTTT	-37	3	386	1	Yes
NC_003923	777859	Plus	A	2.07885e-05	0.309918	8.34497e-05	0.000277754	0	MW_RS03765	MW_RS03765	MW0692	641	No	srn_1810_Teg51	224	aatgttctgtgTTTATTtgtcggaataatagggCATTACacttttATGAA	CATTAC	-11	3	TTTATT	-33	3	387	1	Yes
NC_003923	778108	Plus	A	3.75543e-05	0.0124761	7.29673e-06	2.74582e-05	0	MW_RS03765	MW_RS03765	MW0692	392	No	srn_1810_Teg51	0	gaaaatggcacTTTAAAtcatagtgtgtcttatgTATAATgaaacACATA	TATAAT	-10	0	TTTAAA	-33	2	388	2	No
NC_003923	778110	Plus	A	0	4.75175e-14	4.78764e-42	1.11281e-40	0	MW_RS03765	MW_RS03765	MW0692	390	No	srn_1810_Teg51	0	aaatggcacTTTAAAtcatagtgtgtcttatgTATAATgaaacacATAAT	TATAAT	-12	0	TTTAAA	-35	2	388	2	Yes
NC_003923	788265	Plus	A	0	2.16883e-07	1.85264e-35	2.27438e-34	0	MW_RS03825	MW_RS03825	MW0702	654	No	srn_1820_sRNA154	1072	ttgcgaaaaTTGAAAagaaagtattagaattagTATAATtataaaATACG	TATAAT	-11	0	TTGAAA	-35	1	389	1	Yes
NC_003923	788904	Plus	G	0	5.21213e-07	4.40658e-35	5.26149e-34	0	MW_RS03825	MW_RS03825	MW0702	15	No	srn_1820_sRNA154	1711	acataattcattTTCATAataaacatgtttttgTATAATgaatctGTTAA	TATAAT	-11	0	TTCATA	-32	2	390	1	Yes
NC_003923	789745	Plus	A	7.25981e-06	0.00186847	2.59301e-07	1.11131e-06	1	MW_RS03830	MW_RS03830	MW0703	206	No	srn_1820_sRNA154	2552	tcaaaagTCGATGtagataagttgccgaaaaagggTATAGAtataACTCA	TATAGA	-9	2	TCGATG	-37	3	391	2	No
NC_003923	789747	Plus	U	0	4.66649e-06	3.84298e-34	4.20017e-33	1	MW_RS03830	MW_RS03830	MW0703	204	No	srn_1820_sRNA154	2554	aaaagtcgatgTAGATAagttgccgaaaaagggTATAGAtataacTCACG	TATAGA	-11	2	TAGATA	-33	2	391	2	Yes
NC_003923	789875	Plus	A	0	0.0235826	1.74098e-30	1.47867e-29	0	MW_RS03830	MW_RS03830	MW0703	76	No	srn_1820_sRNA154	2682	aatttatggTTAACAtgtcaacttactatgtgTATAATggtaaacATTGA	TATAAT	-12	0	TTAACA	-35	1	392	1	Yes
NC_003923	795919	Plus	A	1.41924e-07	0.000570503	1.96242e-09	9.63657e-09	0	MW_RS03860	MW_RS03860	MW0709	180	No	srn_1840_sRNA156	0	tagactTTGATGttaaaatgttgccttaaatgaTATGATgaaaaaATGAA	TATGAT	-11	1	TTGATG	-38	2	393	1	Yes
NC_003923	798089	Plus	G	0	6.37119e-11	5.96052e-39	9.55464e-38	0	MW_RS03870	MW_RS03870	MW0711	22	No	srn_1850_sRNA157	439	ttgaTTGCCAttttctttttaactgaaatattgTATCATtgctatGAGTA	TATCAT	-11	1	TTGCCA	-40	1	394	1	Yes
NC_003923	798271	Plus	G	3.65708e-07	0.000570503	4.85926e-09	2.33519e-08	1	MW_RS03875	MW_RS03875	MW0712	1070	No	srn_1850_sRNA157	257	acagaaagtaATGAAAtagcaattgaagaatttTATAATaaaatgGCATC	TATAAT	-11	0	ATGAAA	-34	2	395	1	Yes
NC_003923	801112	Plus	A	2.36324e-05	0.268426	8.22636e-05	0.000274068	0	MW_RS03885	MW_RS03885	MW0714	39	No	srn_1850_sRNA157	2331	caaagtgtTTGCGTttgcacgatagcgtaaaaatGTTAAAatataATAAA	GTTAAA	-10	3	TTGCGT	-36	3	396	4	No
NC_003923	801113	Plus	U	2.21146e-10	0.111697	6.28009e-10	3.17787e-09	0	MW_RS03885	MW_RS03885	MW0714	38	No	srn_1850_sRNA157	2332	aaagtgtttgcgTTTGCAcgatagcgtaaaaatgtTAAAATataaTAAAG	TAAAAT	-9	1	TTTGCA	-32	2	396	4	No
NC_003923	801114	Plus	A	0	2.16883e-07	1.85264e-35	2.27438e-34	0	MW_RS03885	MW_RS03885	MW0714	37	No	srn_1850_sRNA157	2333	aagtgtttgcgTTTGCAcgatagcgtaaaaatgtTAAAATataatAAAGA	TAAAAT	-10	1	TTTGCA	-33	2	396	4	Yes
NC_003923	801116	Plus	A	5.90105e-08	0.0720523	8.62099e-08	3.84116e-07	0	MW_RS03885	MW_RS03885	MW0714	35	No	srn_1850_sRNA157	2335	gtgtttgcgTTTGCAcgatagcgtaaaaatgtTAAAATataataaAGAGT	TAAAAT	-12	1	TTTGCA	-35	2	396	4	No
NC_003923	801853	Plus	A	0	2.52995e-06	2.09897e-34	2.36066e-33	0	MW_RS03890	MW_RS03890	MW0715	284	No	srn_1850_sRNA157	3072	tgtaatttgTTGAATgaaacatagtgactatGCTAATgttaatggATGTA	GCTAAT	-13	2	TTGAAT	-35	2	397	2	Yes
NC_003923	801855	Plus	G	5.73486e-08	0.0193406	2.39796e-08	1.10955e-07	0	MW_RS03890	MW_RS03890	MW0715	282	No	srn_1850_sRNA157	3074	taatttgTTGAATgaaacatagtgactatgctaatGTTAATggatGTATA	GTTAAT	-9	2	TTGAAT	-37	2	397	2	No
NC_003923	802097	Plus	G	0.00164959	0.143199	0.00220883	0.00587196	0	MW_RS03890	MW_RS03890	MW0715	40	No	srn_1850_sRNA157	3316	gagTAAATAagtataattttctaactataaatGATAAGatatattGTTGT	GATAAG	-12	2	TAAATA	-41	3	398	2	Yes
NC_003923	802100	Plus	G	0.00101731	0.309918	0.00285711	0.00735154	0	MW_RS03890	MW_RS03890	MW0715	37	No	srn_1850_sRNA157	3319	taaataAGTATAattttctaactataaatgaTAAGATatattgttGTAGG	TAAGAT	-13	2	AGTATA	-38	4	398	2	No
NC_003923	803383	Plus	A	8.99313e-09	7.23411e-06	2.04042e-12	1.18467e-11	1	MW_RS03895	MW_RS03895		1327	No	srn_1860_sRNA158	2375	aataaacctGTGCAAcgtaacgataagtctgaTTTAATttacattAGCCA	TTTAAT	-12	1	GTGCAA	-35	3	399	1	Yes
NC_003923	804928	Plus	A	0	0.0273028	2.01163e-30	1.70438e-29	0	MW_RS03900	MW_RS03900	MW0716	173	No	srn_1860_sRNA158	830	tatttcTTAACAttgttatttaacaaaattatgtTAAAATttagcATTAT	TAAAAT	-10	1	TTAACA	-38	1	400	2	No
NC_003923	804931	Plus	A	0	0.00407865	3.08263e-31	2.75226e-30	0	MW_RS03900	MW_RS03900	MW0716	170	No	srn_1860_sRNA158	827	ttcTTAACAttgttatttaacaaaattatgtTAAAATttagcattATAAA	TAAAAT	-13	1	TTAACA	-41	1	400	2	Yes
NC_003923	805429	Plus	A	0.000225133	0.0299821	8.71148e-05	0.000288165	1	MW_RS03905	MW_RS03905		839	No	srn_1860_sRNA158	329	ggtgcagGTGGCAcggagtctcaagattgggctaaTATGCTatttAGAAT	TATGCT	-9	2	GTGGCA	-37	2	401	1	Yes
NC_003923	806466	Plus	A	0.000639044	0.0193406	0.000152035	0.000488095	0	MW_RS03910	MW_RS03910	MW0717	36	No	srn_1860_sRNA158	442	tataacaatagcTTTTGAcaaaatgtattgtgcTATAGTatttgcATACT	TATAGT	-11	1	TTTTGA	-32	3	402	1	Yes
NC_003923	807420	Plus	A	8.2271e-07	0.416118	5.43898e-06	2.0702e-05	0	MW_RS03915	MW_RS03915	MW0718	95	No	srn_1870_Sau6428	1048	ctgtttaaGTAACAggttgagaggattttttggTATCATttaatcAGAGT	TATCAT	-11	1	GTAACA	-36	2	403	1	Yes
NC_003923	807493	Plus	A	4.72389e-12	0.00315713	4.89721e-13	2.92365e-12	0	MW_RS03915	MW_RS03915	MW0718	22	No	srn_1870_Sau6428	975	atatttaattgaTTGATAtgtaaaaagaaagTATAATttatgattAATTA	TATAAT	-13	0	TTGATA	-32	1	404	1	Yes
NC_003923	808469	Plus	A	9.1676e-08	0.0193406	3.75014e-08	1.71474e-07	0	MW_RS03925	MW_RS03925	MW0720	198	No	srn_1870_Sau6428	0	aacaaatttgTTGAAAcaaaatgatgattaaTATAATgtgtatttACATA	TATAAT	-13	0	TTGAAA	-34	1	405	1	Yes
NC_003923	808606	Plus	G	0	0.00126054	9.67509e-32	8.94754e-31	0	MW_RS03925	MW_RS03925	MW0720	61	No	srn_1870_Sau6428	66	acaaacgtTTGCTTtttgtgtgactactttgcTAAAATatgtaatGAGAA	TAAAAT	-12	1	TTGCTT	-36	3	406	1	Yes
NC_003923	810209	Plus	A	0.000150701	0.268426	0.000449641	0.0013497	1	MW_RS03930	MW_RS03930	MW0721	451	No	srn_1880_sRNA160	273	tgTTATCGtaggtattaatttattaagagagggTATTGAtataccAGAAG	TATTGA	-11	3	TTATCG	-42	3	407	1	Yes
NC_003923	814064	Plus	A	4.86078e-12	0.0193406	2.91389e-12	1.67369e-11	0	MW_RS03935	MW_RS03935	MW0722	49	No	srn_2500_sRNA207	194	tatttattTTAGCTtttcaatgtagattggtgtTATATTtttgatATGAT	TATATT	-11	1	TTAGCT	-36	3	408	1	Yes
NC_003923	814073	Plus	A	4.78256e-07	0.868762	6.52063e-06	2.46708e-05	0	MW_RS03935	MW_RS03935	MW0722	40	No	srn_2500_sRNA207	203	tagcTTTTCAatgtagattggtgttatatttttgaTATGATaagaAGAGA	TATGAT	-9	1	TTTTCA	-40	2	409	2	No
NC_003923	814075	Plus	A	0	0.0464788	3.39976e-30	2.8562e-29	0	MW_RS03935	MW_RS03935	MW0722	38	No	srn_2500_sRNA207	205	gcTTTTCAatgtagattggtgttatatttttgaTATGATaagaagAGATG	TATGAT	-11	1	TTTTCA	-42	2	409	2	Yes
NC_003923	817260	Plus	A	3.75543e-05	0.0193406	1.09931e-05	4.07452e-05	1	MW_RS03955	MW_RS03955	MW0726	637	No	srn_1890_sRNA161	1290	aatttttatcaaTTCAAAtgtacaatgctttagcaTATAATtattATTAT	TATAAT	-9	0	TTCAAA	-32	2	410	2	Yes
NC_003923	817263	Plus	A	0.00973833	0.0464788	0.00393805	0.00976183	1	MW_RS03955	MW_RS03955	MW0726	634	No	srn_1890_sRNA161	1287	ttTTATCAattcaaatgtacaatgctttagcaTATAATtattattATTTA	TATAAT	-12	0	TTATCA	-42	2	410	2	No
NC_003923	817865	Plus	C	0.000961004	0.0464788	0.000492058	0.00146566	0	MW_RS03955	MW_RS03955	MW0726	32	No	srn_1890_sRNA161	685	ttgagcataTAGATTtatgaaaagttagattTATTATataatgcgCATAA	TATTAT	-13	1	TAGATT	-35	3	411	4	No
NC_003923	817866	Plus	A	9.35843e-06	0.0299821	4.51361e-06	1.73407e-05	0	MW_RS03955	MW_RS03955	MW0726	31	No	srn_1890_sRNA161	684	tgagcaTATAGAtttatgaaaagttagatttattaTATAATgcgcATAAT	TATAAT	-9	0	TATAGA	-38	3	411	4	No
NC_003923	817868	Plus	A	0	0	1.39155e-58	4.73331e-57	0	MW_RS03955	MW_RS03955	MW0726	29	No	srn_1890_sRNA161	682	agcatatagatTTATGAaaagttagatttattaTATAATgcgcatAATGA	TATAAT	-11	0	TTATGA	-33	3	411	4	Yes
NC_003923	817869	Plus	A	0.000380558	0.0720523	0.000315447	0.000970275	0	MW_RS03955	MW_RS03955	MW0726	28	No	srn_1890_sRNA161	681	gcatatagatttATGAAAagttagatttattaTATAATgcgcataATGAT	TATAAT	-12	0	ATGAAA	-32	2	411	4	No
NC_003923	818005	Plus	A	2.36324e-05	0.00519149	2.07509e-06	8.2307e-06	1	MW_RS03965	MW_RS03965	MW0727	1592	No	srn_1890_sRNA161	545	agtatacgcATCACGtgctaatttaaaaacagtTATGATtgaaagAGGTA	TATGAT	-11	1	ATCACG	-35	3	412	1	Yes
NC_003923	819016	Plus	U	0.00023948	0.0299821	9.22229e-05	0.000304196	0	MW_RS03965	MW_RS03965	MW0727	581	No	srn_3480_sRNA275	72	tgtgcgtTTCAATgagttctagtttttttatatgtTATATTaaacTTATA	TATATT	-9	1	TTCAAT	-37	3	413	2	No
NC_003923	819018	Plus	A	0	1.3099e-08	1.1557e-36	1.56784e-35	0	MW_RS03965	MW_RS03965	MW0727	579	No	srn_3480_sRNA275	70	tgcgTTTCAAtgagttctagtttttttatatgtTATATTaaacttATAAC	TATATT	-11	1	TTTCAA	-40	3	413	2	Yes
NC_003923	820350	Plus	A	3.70594e-06	0.115114	6.68382e-06	2.52335e-05	1	MW_RS03970	MW_RS03970	MW0728	155	Yes	srn_3870_sRNA296	971	attaactgatTTGTTAgattttatgatacccgggTATAAAaaagaAGGGA	TATAAA	-10	1	TTGTTA	-34	2	414	1	Yes
NC_003923	822999	Plus	A	9.75269e-05	0.637112	0.000663992	0.00194948	0	MW_RS03985	MW_RS03985	MW0730	129	No	srn_1900_Sau15	1351	tcatatctcTGTACTatgagaagtaaaataagTACAATctaaaatAGATA	TACAAT	-12	1	TGTACT	-35	3	415	1	Yes
NC_003923	823102	Plus	A	0	0.00139352	1.06818e-31	9.78766e-31	0	MW_RS03985	MW_RS03985	MW0730	26	No	srn_1900_Sau15	1248	tcaaagtgtTTGACCaagtttgacttaatatgTAAAATaatgagtAACAG	TAAAAT	-12	1	TTGACC	-35	1	416	1	Yes
NC_003923	825216	Plus	C	8.99313e-09	0.00519149	1.15727e-09	5.76817e-09	0	MW_RS03995	MW_RS03995	MW0732	347	Yes	srn_1910_rsaH	78	attaatttttTAAACAaatttaagaatacatagTAATATaacaatCTAAA	TAATAT	-11	2	TAAACA	-34	2	417	1	Yes
NC_003923	825372	Plus	G	0	4.59829e-07	3.89337e-35	4.66468e-34	0	MW_RS03995	MW_RS03995	MW0732	191	Yes	srn_1920_Teg95	0	gcTCAAAAtatgtttgatttagttattaaatgtTAAGATatataaGACTA	TAAGAT	-11	2	TCAAAA	-42	3	418	2	No
NC_003923	825373	Plus	A	0	0	1.39155e-58	4.73331e-57	0	MW_RS03995	MW_RS03995	MW0732	190	Yes	srn_1920_Teg95	0	ctcaaaatatgtTTGATTtagttattaaatgtTAAGATatataagACTAC	TAAGAT	-12	2	TTGATT	-32	2	418	2	Yes
NC_003923	825535	Plus	A	0.0061282	0.0299821	0.00176424	0.00473702	0	MW_RS03995	MW_RS03995	MW0732	28	Yes	srn_1920_Teg95	0	gcaaattagTTGTGAaaatgttaatggttgcgtGATAATttctatATTTA	GATAAT	-11	1	TTGTGA	-35	2	419	1	Yes
NC_003923	826604	Plus	A	0.00385639	0.0124761	0.000526446	0.00156142	0	MW_RS04000	MW_RS04000	MW0733	230	No	srn_1920_Teg95	1044	ataataagcaaATGATTagcgagtcagtataagggTATACAtttgACTAC	TATACA	-9	2	ATGATT	-33	3	420	2	No
NC_003923	826607	Plus	A	0	6.6287e-12	6.35143e-40	1.11558e-38	0	MW_RS04000	MW_RS04000	MW0733	227	No	srn_1920_Teg95	1047	ataagcaaatgaTTAGCGagtcagtataagggTATACAtttgactACAGC	TATACA	-12	2	TTAGCG	-32	3	420	2	Yes
NC_003923	826734	Plus	G	0.00164959	0.111697	0.00176868	0.00474712	0	MW_RS04000	MW_RS04000	MW0733	100	No	srn_1920_Teg95	1174	aagttttatgcTTGCAAtttttgaaatagaatagTACTATtgcaaGTGTA	TACTAT	-10	2	TTGCAA	-33	2	421	3	No
NC_003923	826735	Plus	U	9.35843e-06	0.268426	3.49034e-05	0.000122425	0	MW_RS04000	MW_RS04000	MW0733	99	No	srn_1920_Teg95	1175	agttttatgcTTGCAAtttttgaaatagaatagTACTATtgcaagTGTAA	TACTAT	-11	2	TTGCAA	-34	2	421	3	No
NC_003923	826736	Plus	G	0	0	1.39155e-58	4.73331e-57	0	MW_RS04000	MW_RS04000	MW0733	98	No	srn_1920_Teg95	1176	gttttatgcTTGCAAtttttgaaatagaatagTACTATtgcaagtGTAAA	TACTAT	-12	2	TTGCAA	-35	2	421	3	Yes
NC_003923	829100	Plus	A	0.00121218	0.0720523	0.000903594	0.00257911	1	MW_RS04015	tpiA	MW0736	1261	No	srn_1930_rsaOF	3267	taaaaaaaTTGTTTctgatttagatcttaaaggTAAAACagtcctAGTAC	TAAAAC	-11	2	TTGTTT	-36	3	422	1	Yes
NC_003923	832744	Plus	A	8.89289e-14	0.0124761	3.93144e-14	2.48991e-13	0	MW_RS04025	eno	MW0738	28	No	srn_1930_rsaOF	57	gtaatatcattTTGTTAaatgaaagaataaagcTATAATaattatAGAAT	TATAAT	-11	0	TTGTTA	-33	2	423	1	Yes
NC_003923	834314	Plus	A	0	1.63739e-07	1.40328e-35	1.74112e-34	0	MW_RS04030	MW_RS04030	MW0739	101	No	srn_1940_sRNA165	1540	ataacacatatTTAACTtgtattcttaaactggTATAATaaatttATGTT	TATAAT	-11	0	TTAACT	-33	2	424	1	Yes
NC_003923	834913	Plus	G	0	0	1.39155e-58	4.73331e-57	0	MW_RS04035	MW_RS04035	MW0740	27	No	srn_1940_sRNA165	941	tcgctagaaaaTTGATTttaacaataaaaatatgaTATACTacttGTCGT	TATACT	-9	1	TTGATT	-33	2	425	3	Yes
NC_003923	834915	Plus	C	0	1.66089e-13	1.65265e-41	3.34998e-40	0	MW_RS04035	MW_RS04035	MW0740	25	No	srn_1940_sRNA165	939	gctagaaaaTTGATTttaacaataaaaatatgaTATACTacttgtCGTAT	TATACT	-11	1	TTGATT	-35	2	425	3	No
NC_003923	834916	Plus	G	0	5.37348e-14	5.40745e-42	1.23223e-40	0	MW_RS04035	MW_RS04035	MW0740	24	No	srn_1940_sRNA165	938	ctagaaaaTTGATTttaacaataaaaatatgaTATACTacttgtcGTATA	TATACT	-12	1	TTGATT	-36	2	425	3	No
NC_003923	835221	Plus	G	2.18204e-11	0.00407865	2.7634e-12	1.58987e-11	0	MW_RS04040	MW_RS04040	MW0741	68	No	srn_1940_sRNA165	633	gtccggcgaTGTAAAtgtcgggcttttttattTATAATtaagaatGTAAT	TATAAT	-12	0	TGTAAA	-35	3	426	1	Yes
NC_003923	835629	Plus	A	3.75543e-05	0.268426	0.000126056	0.00041036	1	MW_RS04045	MW_RS04045	MW0742	434	No	srn_1940_sRNA165	225	gctTTAAAAttaagcttaaatagagatgtaaagggTATTGTaacgATGTG	TATTGT	-9	2	TTAAAA	-41	2	427	2	No
NC_003923	835631	Plus	G	1.69975e-13	2.69506e-05	1.87473e-16	1.31779e-15	1	MW_RS04045	MW_RS04045	MW0742	432	No	srn_1940_sRNA165	223	tttaaaattaagCTTAAAtagagatgtaaagggTATTGTaacgatGTGTG	TATTGT	-11	2	CTTAAA	-32	3	427	2	Yes
NC_003923	841669	Plus	G	0	0	1.39155e-58	4.73331e-57	0	MW_RS04070	MW_RS04070	MW0747	45	No	tmRNA	2297	caagtctagTTGACAaaatggatataacaactaTATAATgtatttGTTAA	TATAAT	-11	0	TTGACA	-35	0	428	1	Yes
NC_003923	845568	Plus	A	1.48715e-05	0.268426	5.36162e-05	0.000183267	0	MW_RS04090	MW_RS04090	MW0752	176	No	srn_3880_Teg124	5605	tacTATAAAttatttctttttagtagaaatgTATAATagagaattAAGGT	TATAAT	-13	0	TATAAA	-41	3	429	1	Yes
NC_003923	851752	Plus	G	0	5.37348e-14	5.40745e-42	1.23223e-40	0	MW_RS04125	MW_RS04125	MW0759	42	No	srn_3880_Teg124	472	tatttttttaaTTGAATatttaagattataacaTATATTtaaagtGTATC	TATATT	-11	1	TTGAAT	-33	2	430	1	Yes
NC_003923	855484	Plus	A	1.27359e-06	0.00334887	8.64653e-08	3.85008e-07	1	MW_RS04145	MW_RS04145	MW0762	64	Yes	srn_1950_sRNA167	771	gtcgaatATAACGtttaaaatgattgtttttggaTATAAAcgattAAGTA	TATAAA	-10	1	ATAACG	-37	3	431	3	No
NC_003923	855485	Plus	A	8.87449e-10	0.143199	3.02279e-09	1.47052e-08	1	MW_RS04145	MW_RS04145	MW0762	63	Yes	srn_1950_sRNA167	770	tcgaatataacgTTTAAAatgattgtttttggaTATAAAcgattaAGTAA	TATAAA	-11	1	TTTAAA	-32	2	431	3	No
NC_003923	855486	Plus	G	0	1.00975e-12	9.86512e-41	1.84422e-39	1	MW_RS04145	MW_RS04145	MW0762	62	Yes	srn_1950_sRNA167	769	cgaatataacgTTTAAAatgattgtttttggaTATAAAcgattaaGTAAA	TATAAA	-12	1	TTTAAA	-33	2	431	3	Yes
NC_003923	856156	Plus	C	5.65923e-09	2.69506e-05	4.6536e-12	2.63603e-11	0	MW_RS04150	MW_RS04150	MW0763	52	Yes	srn_1950_sRNA167	99	cattcaattttaATGAAAtaatggcgtcattactaTAAAATattaCTTTA	TAAAAT	-9	1	ATGAAA	-32	2	432	3	Yes
NC_003923	856157	Plus	U	0.000604746	0.0299821	0.00021609	0.00067782	0	MW_RS04150	MW_RS04150	MW0763	51	Yes	srn_1950_sRNA167	98	attcaattttaATGAAAtaatggcgtcattactaTAAAATattacTTTAT	TAAAAT	-10	1	ATGAAA	-33	2	432	3	No
NC_003923	856160	Plus	A	5.88912e-06	0.00216026	2.44007e-07	1.0477e-06	0	MW_RS04150	MW_RS04150	MW0763	48	Yes	srn_1950_sRNA167	95	caattttaATGAAAtaatggcgtcattactaTAAAATattactttATGTT	TAAAAT	-13	1	ATGAAA	-36	2	432	3	No
NC_003923	856971	Plus	A	4.50601e-10	0.0188009	2.24451e-10	1.16538e-09	0	MW_RS04155	MW_RS04155	MW0764	30	No	srn_1950_sRNA167	597	ccaTTAACAgagattaaatatatctttaaagggtaTATAGTtaatATAAA	TATAGT	-9	1	TTAACA	-41	1	433	1	Yes
NC_003923	860002	Plus	U	6.14842e-13	0.00764383	1.5975e-13	9.82309e-13	0	MW_RS04165	MW_RS04165	MW0767	1937	No	srn_1480_sRNA130	790	caacagTTAATTattttaaaaaggtagatgttaTATAATttggctTGGCG	TATAAT	-11	0	TTAATT	-38	3	434	2	Yes
NC_003923	860003	Plus	G	5.81149e-07	0.645072	5.92189e-06	2.25155e-05	0	MW_RS04165	MW_RS04165	MW0767	1936	No	srn_1480_sRNA130	791	aacagttaattaTTTTAAaaaggtagatgttaTATAATttggcttGGCGA	TATAAT	-12	0	TTTTAA	-32	3	434	2	No
NC_003923	861876	Plus	A	1.46755e-06	0.0720523	1.80417e-06	7.20119e-06	0	MW_RS04165	MW_RS04165	MW0767	63	No	srn_1480_sRNA130	2664	ttcaagTTAATTattatactgaaaattctggtaTATAATgctgttAGTGA	TATAAT	-11	0	TTAATT	-38	3	435	1	Yes
NC_003923	864134	Plus	A	9.60911e-05	0.00216026	3.40179e-06	1.32075e-05	0	MW_RS04175	MW_RS04175	MW0769	24	No	srn_1960_rsaOL	1481	gtaaaaatgTAGAATtataattaattaacgtttaaTATTAAaattAACTA	TATTAA	-9	2	TAGAAT	-35	3	436	1	Yes
NC_003923	865088	Plus	U	6.03295e-13	3.02189e-10	9.30804e-21	7.1877e-20	0	MW_RS04180	MW_RS04180	MW0770	113	No	srn_1960_rsaOL	527	taaaataatgcTTTACTtctatatttaaaagtgTATAATgaaagtTAAGT	TATAAT	-11	0	TTTACT	-33	2	437	2	No
NC_003923	865089	Plus	A	1.10367e-07	0	9.50224e-36	1.19601e-34	0	MW_RS04180	MW_RS04180	MW0770	112	No	srn_1960_rsaOL	526	aaaataatgcTTTACTtctatatttaaaagtgTATAATgaaagttAAGTA	TATAAT	-12	0	TTTACT	-34	2	437	2	Yes
NC_003923	868079	Plus	A	0.0061282	0.0124761	0.000801165	0.00229709	0	MW_RS04210	MW_RS04210	MW0776	44	Yes	srn_1990_Teg40as	0	tcactTTTGCAcatttacaaatactagttttctgaTAAGATtaatAATAA	TAAGAT	-9	2	TTTGCA	-39	2	438	2	No
NC_003923	868082	Plus	A	0	6.27779e-06	5.1513e-34	5.58632e-33	0	MW_RS04210	MW_RS04210	MW0776	41	Yes	srn_1990_Teg40as	0	cttttgcacaTTTACAaatactagttttctgaTAAGATtaataatAACAC	TAAGAT	-12	2	TTTACA	-34	1	438	2	Yes
NC_003923	868715	Plus	G	0	5.57375e-07	4.70857e-35	5.60287e-34	0	MW_RS04220	MW_RS04220	MW0778	68	No	srn_2000_Sau81	353	aggTTTTCGctaccgaaaaattttaaataatggTTTAATatatttGGTAC	TTTAAT	-11	1	TTTTCG	-41	3	439	1	Yes
NC_003923	871645	Plus	A	3.35065e-13	0.000100404	1.3097e-15	8.84938e-15	0	MW_RS04240	MW_RS04240	MW0782	27	No	srn_2000_Sau81	3283	cattgtttgaTTGAAGgataaaaagttgttgttTACAATaaaaatAATGA	TACAAT	-11	1	TTGAAG	-34	2	440	1	Yes
NC_003923	872199	Plus	A	0	0	1.39155e-58	4.73331e-57	1	MW_RS04245	MW_RS04245	MW0783	272	No	srn_2020_sRNA171	3446	tagcagtaATGCCAcataataaaaatgatgtgtTAAATTtattgcAGGCA	TAAATT	-11	2	ATGCCA	-36	2	441	1	Yes
NC_003923	872439	Plus	G	0	0	1.39155e-58	4.73331e-57	0	MW_RS04245	MW_RS04245	MW0783	32	No	srn_2020_sRNA171	3206	atgaattaggTTGCTTttgtgtaagtgctgtctTATAATtgagaaGTATT	TATAAT	-11	0	TTGCTT	-34	3	442	1	Yes
NC_003923	873598	Plus	U	5.31097e-07	0.173154	1.58191e-06	6.34677e-06	0	MW_RS04255	MW_RS04255	MW0785	26	No	srn_2020_sRNA171	2047	cttcaaaATGAAAgccttttgctatggaaaatgaTATATTtatttTAAAT	TATATT	-10	1	ATGAAA	-37	2	443	2	No
NC_003923	873599	Plus	A	0	0.0124761	9.28986e-31	8.04698e-30	0	MW_RS04255	MW_RS04255	MW0785	25	No	srn_2020_sRNA171	2046	ttcaaaATGAAAgccttttgctatggaaaatgaTATATTtattttAAATA	TATATT	-11	1	ATGAAA	-38	2	443	2	Yes
NC_003923	874044	Plus	A	5.77316e-15	7.20535e-14	2.6642e-26	2.16269e-25	0	MW_RS04260	MW_RS04260	MW0786	94	No	srn_2020_sRNA171	1601	actaaatatcTCGATAtttagattcattacatgTAAAATgaaataAGCTA	TAAAAT	-11	1	TCGATA	-34	2	444	1	Yes
NC_003923	874112	Plus	G	0	0	1.39155e-58	4.73331e-57	0	MW_RS04260	MW_RS04260	MW0786	26	No	srn_2020_sRNA171	1533	taaatatagTTGAATagcatctagccttatggCATCATtaatgatGTAAA	CATCAT	-12	2	TTGAAT	-35	2	445	1	Yes
NC_003923	876283	Plus	G	3.60638e-10	0.111697	1.00444e-09	5.02075e-09	0	MW_RS04275	MW_RS04275	MW0788	33	Yes	srn_4300_sRNA349	219	tgtgaTTTATGttttattcataccaattttgtgaAATGATacagtGACAG	AATGAT	-10	2	TTTATG	-39	3	446	2	Yes
NC_003923	876284	Plus	A	9.35843e-06	0.0464788	6.80639e-06	2.56823e-05	0	MW_RS04275	MW_RS04275	MW0788	32	Yes	srn_4300_sRNA349	220	gtgatttatgtTTTATTcataccaattttgtgaAATGATacagtgACAGA	AATGAT	-11	2	TTTATT	-33	3	446	2	No
NC_003923	876457	Plus	A	0.00973833	0.0193406	0.00180383	0.00483401	1	MW_RS04280	MW_RS04280	MW0789	238	Yes	srn_4300_sRNA349	393	tcATGGAAcaatgagtatagataagcttgatgaTATGATagaatcACTGT	TATGAT	-11	1	ATGGAA	-42	3	447	2	No
NC_003923	876462	Plus	A	3.72905e-09	0.0268339	2.40408e-09	1.17475e-08	1	MW_RS04280	MW_RS04280	MW0789	233	Yes	srn_4300_sRNA349	398	gaacaatgagtaTAGATAagcttgatgatatgaTAGAATcactgtATGAT	TAGAAT	-11	1	TAGATA	-32	2	447	2	Yes
NC_003923	877029	Plus	A	5.81149e-07	0.268426	2.60098e-06	1.02236e-05	0	MW_RS04285	MW_RS04285	MW0790	212	No	srn_2030_Teg52	13	ttaaaatagttaTTGACGaaattttactaaggtgtTAGGATtaatACAAA	TAGGAT	-9	2	TTGACG	-32	1	448	3	No
NC_003923	877030	Plus	C	0	0.000898915	6.92991e-32	6.43439e-31	0	MW_RS04285	MW_RS04285	MW0790	211	No	srn_2030_Teg52	12	taaaatagttaTTGACGaaattttactaaggtgtTAGGATtaataCAAAT	TAGGAT	-10	2	TTGACG	-33	1	448	3	Yes
NC_003923	877031	Plus	A	0	0.00139352	1.06818e-31	9.78766e-31	0	MW_RS04285	MW_RS04285	MW0790	210	No	srn_2030_Teg52	11	aaaatagttaTTGACGaaattttactaaggtgtTAGGATtaatacAAATT	TAGGAT	-11	2	TTGACG	-34	1	448	3	No
NC_003923	880113	Plus	A	0	0	1.39155e-58	4.73331e-57	0	MW_RS04300	MW_RS04300	MW0793	34	Yes	srn_2030_Teg52	2953	atttaaGTAAAAtgtttagataatttttcagtgGGTAAGtattatATATA	GGTAAG	-11	3	GTAAAA	-38	3	449	4	Yes
NC_003923	880114	Plus	U	0.000225133	0.225493	0.000552753	0.00163666	0	MW_RS04300	MW_RS04300	MW0793	33	Yes	srn_2030_Teg52	2954	tttaaGTAAAAtgtttagataatttttcagtgGGTAAGtattataTATAA	GGTAAG	-12	3	GTAAAA	-39	3	449	4	No
NC_003923	880115	Plus	A	0	0	1.39155e-58	4.73331e-57	0	MW_RS04300	MW_RS04300	MW0793	32	Yes	srn_2030_Teg52	2955	ttaagtaaaatgTTTAGAtaatttttcagtgggtAAGTATtatatATAAC	AAGTAT	-10	3	TTTAGA	-32	2	449	4	No
NC_003923	880117	Plus	A	5.96777e-05	0.268426	0.000192897	0.00061251	0	MW_RS04300	MW_RS04300	MW0793	30	Yes	srn_2030_Teg52	2957	aagtaaaatgttTAGATAatttttcagtgggtaagTATTATatatAACAT	TATTAT	-9	1	TAGATA	-32	2	449	4	No
NC_003923	881652	Plus	U	0	0	1.39155e-58	4.73331e-57	0	MW_RS04310	MW_RS04310	MW0795	101	Yes	srn_2030_Teg52	4492	aataaTAAAAAgggtttaagttgtttatattaaggTATAAGtaagTTATA	TATAAG	-9	1	TAAAAA	-39	3	450	3	Yes
NC_003923	881653	Plus	U	8.75718e-11	0.00804794	2.04249e-11	1.12321e-10	0	MW_RS04310	MW_RS04310	MW0795	100	Yes	srn_2030_Teg52	4493	ataATAAAAagggtttaagttgtttatattaaggTATAAGtaagtTATAA	TATAAG	-10	1	ATAAAA	-41	3	450	3	No
NC_003923	881654	Plus	A	2.498e-14	0	2.53293e-42	6.6399e-41	0	MW_RS04310	MW_RS04310	MW0795	99	Yes	srn_2030_Teg52	4494	taataaaaagggTTTAAGttgtttatattaaggTATAAGtaagttATAAT	TATAAG	-11	1	TTTAAG	-32	3	450	3	No
NC_003923	881664	Plus	G	3.53051e-14	0.000256525	3.64467e-16	2.51876e-15	0	MW_RS04310	MW_RS04310	MW0795	89	Yes	srn_2030_Teg52	4504	ggtttaagttgTTTATAttaaggtataagtaagtTATAATtaactGAACG	TATAAT	-10	0	TTTATA	-33	2	451	2	No
NC_003923	881665	Plus	A	1.06581e-14	8.61962e-07	4.33039e-19	3.25737e-18	0	MW_RS04310	MW_RS04310	MW0795	88	Yes	srn_2030_Teg52	4505	gtttaagttgTTTATAttaaggtataagtaagtTATAATtaactgAACGC	TATAAT	-11	0	TTTATA	-34	2	451	2	Yes
NC_003923	881722	Plus	G	0	0.0299821	2.20623e-30	1.86022e-29	0	MW_RS04310	MW_RS04310	MW0795	31	Yes	srn_2030_Teg52	4562	caaagtctttTTGACTacaaattaaaattatTATAAActagttaaGAAAA	TATAAA	-13	1	TTGACT	-34	1	452	1	Yes
NC_003923	885821	Plus	A	2.05391e-14	2.40338e-11	2.81213e-23	2.2132e-22	0	MW_RS04330	MW_RS04330	MW0799	59	No	srn_2040_sRNA176	3100	ataaaaattTTTATAagatgtcatgtcattgtTATAATatggtttACATC	TATAAT	-12	0	TTTATA	-35	2	453	1	Yes
NC_003923	888208	Plus	A	3.09132e-09	0.0128946	9.94367e-10	4.97397e-09	0	MW_RS04345	MW_RS04345	MW0802	78	Yes	srn_2040_sRNA176	713	gcatattaaTTATCAttattaagactattataTATAATgaattttAACTG	TATAAT	-12	0	TTATCA	-35	2	454	1	Yes
NC_003923	888248	Plus	A	0	0.000883429	6.81205e-32	6.40168e-31	0	MW_RS04345	MW_RS04345	MW0802	38	Yes	srn_2040_sRNA176	673	attTTAACTggtttattaaacgagaacgtcgggaATTAAGtaactACAAT	ATTAAG	-10	3	TTAACT	-41	2	455	1	Yes
NC_003923	890574	Plus	G	3.51427e-10	0.000374052	4.03033e-12	2.29042e-11	0	MW_RS04355	MW_RS04355	MW0804	9	No	srn_2040_sRNA176	1535	ttcgCTGAAAtgattatgataaaagttatatggTATGATgacattGGTGA	TATGAT	-11	1	CTGAAA	-40	2	456	1	Yes
NC_003923	893442	Plus	A	0	2.87054e-06	2.37791e-34	2.66578e-33	1	MW_RS04370	MW_RS04370	MW0807	259	No	srn_2050_sRNA177	840	atatTTGGAGgatatattctttataatttagggTACATTcattctACAGG	TACATT	-11	2	TTGGAG	-40	3	457	1	Yes
NC_003923	893671	Plus	A	0	1.10911e-13	1.10809e-41	2.32732e-40	0	MW_RS04370	MW_RS04370	MW0807	30	No	srn_2050_sRNA177	1069	gattattggaTTTTCAtttgtcatgaatttcgaTATAATgtttaaAGATA	TATAAT	-11	0	TTTTCA	-34	2	458	1	Yes
NC_003923	894487	Plus	A	0.0061282	0.00519149	0.000361272	0.00110151	1	MW_RS04375	MW_RS04375	MW0808	261	No	srn_2050_sRNA177	1885	ggttcaaaaatATTACAcgcctttagagtttggTAAATTaagaaaAGTGG	TAAATT	-11	2	ATTACA	-33	2	459	1	Yes
NC_003923	895560	Plus	G	3.17327e-07	0.0464788	2.80704e-07	1.20009e-06	0	MW_RS04385	MW_RS04385	MW0810	14	No	srn_2050_sRNA177	2958	taACGACAaatgaagtatactgcaaaattatGATAATatataagtGAGAG	GATAAT	-13	1	ACGACA	-42	2	460	1	Yes
NC_003923	897849	Plus	G	5.96777e-05	0.000374052	4.15594e-07	1.74891e-06	0	MW_RS04400	MW_RS04400		184	No	srn_2050_sRNA177	5247	tgGTAAAAcaagcaaagcaattgttaaatatgtTATGCTtgacttGCGAA	TATGCT	-11	2	GTAAAA	-42	3	461	1	Yes
NC_003923	898000	Plus	G	0	0	1.39155e-58	4.73331e-57	0	MW_RS04400	MW_RS04400		33	No	srn_2050_sRNA177	5398	agaCTGTAAttgtttattgtttaaataaccttTAAAATgaatgatGTTCT	TAAAAT	-12	1	CTGTAA	-41	3	462	1	Yes
NC_003923	898110	Plus	G	0	0.0394689	2.89346e-30	2.43672e-29	1	MW_RS04405	MW_RS04405	MW0813	81	No	srn_2050_sRNA177	5508	taaaaTTAAAAttgaatttcattatgaatatcgaTATAATgaattGTAAA	TATAAT	-10	0	TTAAAA	-39	2	463	1	Yes
NC_003923	898343	Plus	A	5.88912e-06	0.111697	1.00211e-05	3.73275e-05	1	MW_RS04410	MW_RS04410	MW0814	16	No	srn_2050_sRNA177	5741	atggcagtgGCGACAcacacaataacttcattTATAATgagttctAATGA	TATAAT	-12	0	GCGACA	-35	2	464	1	Yes
NC_003923	900515	Plus	A	0.000604746	0.0299821	0.00021609	0.00067782	1	MW_RS04420	MW_RS04420	MW0816	530	No	srn_2050_sRNA177	7913	ttactttaTTAACAcatatgcaatcatgccgtTACAATtagacttACATG	TACAAT	-12	1	TTAACA	-36	1	465	1	Yes
NC_003923	904798	Plus	A	0	0.0193406	1.43165e-30	1.2204e-29	0	MW_RS04445	MW_RS04445	MW0821	24	No	srn_2060_sRNA179	3831	agcacatcatgTTAAAAtaccagttttaaaatgcTATAATattgtAACAA	TATAAT	-10	0	TTAAAA	-33	2	466	2	No
NC_003923	904799	Plus	A	1.06581e-14	0	1.08979e-42	3.10169e-41	0	MW_RS04445	MW_RS04445	MW0821	23	No	srn_2060_sRNA179	3830	gcacatcatgTTAAAAtaccagttttaaaatgcTATAATattgtaACAAA	TATAAT	-11	0	TTAAAA	-34	2	466	2	Yes
NC_003923	904997	Plus	G	0	8.43395e-07	7.08987e-35	8.29491e-34	1	MW_RS04450	MW_RS04450	MW0822	74	No	srn_2060_sRNA179	3632	tcagccgggTTGTATgctttagtaaatggtgaTATTGTtgaaggtGATTC	TATTGT	-12	2	TTGTAT	-35	3	467	1	Yes
NC_003923	905712	Plus	U	0	0	1.39155e-58	4.73331e-57	0	MW_RS04455	MW_RS04455	MW0823	172	No	srn_2060_sRNA179	2917	tgaatcttgcTTGAAAatataacataaaagctaTAGAATtagtatTGGAT	TAGAAT	-11	1	TTGAAA	-34	1	468	2	Yes
NC_003923	905713	Plus	G	4.92939e-14	0	4.96481e-42	1.14634e-40	0	MW_RS04455	MW_RS04455	MW0823	171	No	srn_2060_sRNA179	2916	gaatcttgcTTGAAAatataacataaaagctaTAGAATtagtattGGATT	TAGAAT	-12	1	TTGAAA	-35	1	468	2	No
NC_003923	905798	Plus	A	2.24105e-09	0.00804794	4.64217e-10	2.37142e-09	0	MW_RS04455	MW_RS04455	MW0823	86	No	srn_2060_sRNA179	2831	cataaTTTAAAagacttaaataacaaaatgatgaTAAACTagtatACATT	TAAACT	-10	2	TTTAAA	-39	2	469	2	No
NC_003923	905800	Plus	A	2.67564e-14	0	2.71121e-42	6.92501e-41	0	MW_RS04455	MW_RS04455	MW0823	84	No	srn_2060_sRNA179	2829	taaTTTAAAagacttaaataacaaaatgatgaTAAACTagtatacATTGT	TAAACT	-12	2	TTTAAA	-41	2	469	2	Yes
NC_003923	905820	Plus	G	8.09741e-12	0.00139352	3.7367e-13	2.25593e-12	0	MW_RS04455	MW_RS04455	MW0823	64	No	srn_2060_sRNA179	2809	acaaaatgATGATAaactagtatacattgtggTAAAAGtagtaatGACCA	TAAAAG	-12	2	ATGATA	-36	2	470	1	Yes
NC_003923	907193	Plus	G	0	0.111697	8.07226e-30	6.75725e-29	0	MW_RS04460	MW_RS04460	MW0824	30	No	srn_2060_sRNA179	1436	tccttcaGTGTCActgaagggctttattgttgTACAATttgaagtGAGTA	TACAAT	-12	1	GTGTCA	-37	2	471	1	Yes
NC_003923	909065	Plus	C	0	0	1.39155e-58	4.73331e-57	0	MW_RS04465	MW_RS04465	MW0825	44	No	srn_2060_sRNA179	251	atagtttgctaTTGACAggtgttaaagctactgaTACTATgtagtCTATA	TACTAT	-10	2	TTGACA	-33	0	472	3	Yes
NC_003923	909066	Plus	U	9.35843e-06	0.0193406	2.99095e-06	1.16709e-05	0	MW_RS04465	MW_RS04465	MW0825	43	No	srn_2060_sRNA179	252	tagtttgctaTTGACAggtgttaaagctactGATACTatgtagtcTATAA	GATACT	-13	2	TTGACA	-34	0	472	3	No
NC_003923	909067	Plus	A	0	0	1.39155e-58	4.73331e-57	0	MW_RS04465	MW_RS04465	MW0825	42	No	srn_2060_sRNA179	253	agtttgctaTTGACAggtgttaaagctactgaTACTATgtagtctATAAA	TACTAT	-12	2	TTGACA	-35	0	472	3	No
NC_003923	918595	Plus	A	3.06578e-10	4.76286e-14	7.82382e-22	6.09558e-21	0	MW_RS04520	MW_RS04520	MW0836	24	No	srn_2070_Sau6851	652	gcTTCATGctattttcctcccttaaaagtatgtTAATATatatgtATCAT	TAATAT	-11	2	TTCATG	-42	3	473	1	Yes
NC_003923	919598	Plus	G	9.32587e-15	1.33227e-15	8.39377e-28	6.91841e-27	0	MW_RS04525	MW_RS04525	MW0837	29	No	srn_2080_Sau6851	11	atgttTTAATTagtccaccatttcgatttgtgcTATGATaatagtGTTAA	TATGAT	-11	1	TTAATT	-39	3	474	1	Yes
NC_003923	920342	Plus	A	0	0	1.39155e-58	4.73331e-57	0	MW_RS04530	MW_RS04530	MW0838	24	No	srn_2080_Sau6851	601	aacagataatTGGAGAatgaaaaaattacatgtTATAGTcaactcAATAA	TATAGT	-11	1	TGGAGA	-34	2	475	1	Yes
NC_003923	920408	Plus	A	9.11331e-08	0.00334887	6.992e-09	3.328e-08	1	MW_RS04535	rocD	MW0839	1393	No	srn_2080_Sau6851	667	agtaATGAAAagtaaatacgaaccattgtttGATAAAgtagaattACCAA	GATAAA	-13	2	ATGAAA	-40	2	476	1	Yes
NC_003923	921656	Plus	A	0.00023948	0.645072	0.00151013	0.00414898	0	MW_RS04535	rocD	MW0839	145	No	srn_2090_sRNA180	507	ttcttttgcTTGTAAtcatttaagtaattatgtCATTATaaatgtAAGGG	CATTAT	-11	2	TTGTAA	-35	2	477	1	Yes
NC_003923	923061	Plus	G	0	0.0273028	2.01163e-30	1.70438e-29	0	MW_RS04540	MW_RS04540	MW0840	39	No	srn_2090_sRNA180	627	tttgtaagggcTTTAAAaaggaatacgttatgtTACAATatgtttGAAAG	TACAAT	-11	1	TTTAAA	-33	2	478	1	Yes
NC_003923	924105	Plus	U	0	0	1.39155e-58	4.73331e-57	1	MW_RS04560	MW_RS04560	MW0844	4725	No	srn_3480_sRNA275	364	accagaaGCAACAcgtattttaactgaacgtggTATATTattagtTCCAG	TATATT	-11	1	GCAACA	-37	3	479	2	Yes
NC_003923	924106	Plus	C	5.96777e-05	0.00377057	3.6694e-06	1.41912e-05	1	MW_RS04560	MW_RS04560	MW0844	4724	No	srn_3480_sRNA275	363	ccagaaGCAACAcgtattttaactgaacgtggtaTATTATtagttCCAGA	TATTAT	-10	1	GCAACA	-38	3	479	2	No
NC_003923	925059	Plus	A	0.000150701	0.0193406	4.00641e-05	0.000139335	0	MW_RS04560	MW_RS04560	MW0844	3771	No	srn_2020_sRNA171	440	atgaattttcTTTAAActttcgtcagaaaatgaTTGAATcattacATGTC	TTGAAT	-11	2	TTTAAA	-34	2	480	1	Yes
NC_003923	928802	Plus	A	0.00152713	0.0193406	0.00033759	0.00103201	0	MW_RS04560	MW_RS04560	MW0844	28	No	srn_2020_sRNA171	4183	caaacttgtgaaTTGAATcgcaaacgtaaacttagTAAAATtaagATATT	TAAAAT	-9	1	TTGAAT	-32	2	481	3	No
NC_003923	928803	Plus	U	0.00385639	0.0464788	0.00172551	0.00465274	0	MW_RS04560	MW_RS04560	MW0844	27	No	srn_2020_sRNA171	4184	aaacTTGTGAattgaatcgcaaacgtaaacttagTAAAATtaagaTATTA	TAAAAT	-10	1	TTGTGA	-40	2	481	3	No
NC_003923	928804	Plus	A	0	0	1.39155e-58	4.73331e-57	0	MW_RS04560	MW_RS04560	MW0844	26	No	srn_2020_sRNA171	4185	aacttgtgaaTTGAATcgcaaacgtaaacttagTAAAATtaagatATTAA	TAAAAT	-11	1	TTGAAT	-34	2	481	3	Yes
NC_003923	929978	Plus	U	0.000961004	0.268426	0.00238939	0.00630153	1	MW_RS04565	MW_RS04565	MW0845	508	No	srn_2020_sRNA171	5359	ataCTGATGgtggtgttcctaacatggtagtGAACATtccacaatTAGAT	GAACAT	-13	3	CTGATG	-41	3	482	1	Yes
NC_003923	930449	Plus	A	3.70594e-06	0.268426	1.47432e-05	5.40508e-05	0	MW_RS04565	MW_RS04565	MW0845	37	No	srn_2020_sRNA171	5830	ttacATGTTAatgtttctttacttagtaattaaCTTTATaatgtaAGAAT	CTTTAT	-11	3	ATGTTA	-40	3	483	2	No
NC_003923	930452	Plus	A	0	1.05471e-14	1.07855e-42	3.10169e-41	0	MW_RS04565	MW_RS04565	MW0845	34	No	srn_2020_sRNA171	5833	catgTTAATGtttctttacttagtaattaacttTATAATgtaagaATAAT	TATAAT	-11	0	TTAATG	-40	3	483	2	Yes
NC_003923	931123	Plus	G	0	7.48643e-06	6.12989e-34	6.57595e-33	1	MW_RS04575	MW_RS04575	MW0847	483	No	srn_2100_sRNA181	5297	tgtaaaatatTTGATTtcattgatacttgctatTATCATtgtactGTTCG	TATCAT	-11	1	TTGATT	-34	2	484	1	Yes
NC_003923	931263	Plus	A	5.96777e-05	0.000579863	6.29092e-07	2.61422e-06	1	MW_RS04575	MW_RS04575	MW0847	343	No	srn_2100_sRNA181	5157	ttaaaGTTACAtttaatcaattgaataatggtgaTATCATtacatATAGG	TATCAT	-10	1	GTTACA	-39	2	485	2	No
NC_003923	931265	Plus	A	1.79357e-12	9.33017e-05	6.24632e-15	4.09357e-14	1	MW_RS04575	MW_RS04575	MW0847	341	No	srn_2100_sRNA181	5155	aaaGTTACAtttaatcaattgaataatggtgaTATCATtacatatAGGCG	TATCAT	-12	1	GTTACA	-41	2	485	2	Yes
NC_003923	931546	Plus	G	7.25981e-06	0.0464788	5.36575e-06	2.04567e-05	1	MW_RS04575	MW_RS04575	MW0847	60	No	srn_2100_sRNA181	4874	atttggtttaaTTGATAaaaaggatattattggTAATATaagtttGAGAT	TAATAT	-11	2	TTGATA	-33	1	486	1	Yes
NC_003923	932321	Plus	C	3.65708e-07	0.0464788	3.2109e-07	1.36107e-06	0	MW_RS04580	MW_RS04580	MW0848	20	No	srn_2100_sRNA181	4099	acTTATAAtaaatcaatcacaatcactttgtgtTAAAATatgtgtCAAAG	TAAAAT	-11	1	TTATAA	-42	3	487	1	Yes
NC_003923	934502	Plus	G	9.35843e-06	0.00334887	5.72847e-07	2.38475e-06	1	MW_RS04585	MW_RS04585	MW0849	1316	No	srn_2100_sRNA181	1918	attacattatTTGAAGcattgcgtgcttggttaTATGATgaaattGTGGC	TATGAT	-11	1	TTGAAG	-34	2	488	1	Yes
NC_003923	934803	Plus	C	0.000380558	0.111697	0.000470376	0.00140709	1	MW_RS04585	MW_RS04585	MW0849	1015	No	srn_2100_sRNA181	1617	actTTGATTtaggtgatattttccattctgtttTAAAATatatatCTGAA	TAAAAT	-11	1	TTGATT	-41	2	489	1	Yes
NC_003923	939610	Plus	U	0.0076596	0.00881254	0.000715733	0.00208257	0	MW_RS04590	MW_RS04590	MW0850	27	No	srn_2110_sRNA182	1988	cttatttatTTGTTAtttgataacgaaaaaagtTATAATgtgaatTAAGA	TATAAT	-11	0	TTGTTA	-35	2	490	2	No
NC_003923	939611	Plus	A	8.82935e-07	4.77097e-11	1.63047e-15	1.09636e-14	0	MW_RS04590	MW_RS04590	MW0850	26	No	srn_2110_sRNA182	1989	ttatttatTTGTTAtttgataacgaaaaaagtTATAATgtgaattAAGAT	TATAAT	-12	0	TTGTTA	-36	2	490	2	Yes
NC_003923	940769	Plus	U	2.2091e-07	7.65598e-05	4.364e-10	2.23587e-09	0	MW_RS04595	MW_RS04595	MW0851	99	No	srn_2110_sRNA182	3147	gtcatgttcttcCTCTCAaatatagaagtgtggTAGAATatatatTCGTG	TAGAAT	-11	1	CTCTCA	-32	3	491	1	Yes
NC_003923	940786	Plus	A	5.00962e-07	0.00407865	4.29261e-08	1.95126e-07	0	MW_RS04595	MW_RS04595	MW0851	82	No	srn_2110_sRNA182	3164	aaaTATAGAagtgtggtagaatatatattcgtgTATAATcaaatcATGAT	TATAAT	-11	0	TATAGA	-41	3	492	1	Yes
NC_003923	943182	Plus	A	0	1.08438e-08	9.58775e-37	1.30577e-35	0	MW_RS04610	MW_RS04610	MW0854	553	No	srn_2110_sRNA182	5560	gatttcaggtatTTTACTttcttcggcttcaatTAAAATtgaggtAGGGG	TAAAAT	-11	1	TTTACT	-32	2	493	1	Yes
NC_003923	943315	Plus	A	0	0	1.39155e-58	4.73331e-57	0	MW_RS04610	MW_RS04610	MW0854	420	No	srn_2110_sRNA182	5693	ttgttaATGAAAacataatctttcacttctgcTATAATattcgatACTTG	TATAAT	-12	0	ATGAAA	-38	2	494	1	Yes
NC_003923	943710	Plus	A	0	3.02189e-10	2.78006e-38	4.25118e-37	0	MW_RS04610	MW_RS04610	MW0854	25	No	srn_2110_sRNA182	6088	tagcattttaTTGGCGttttgtcggatatttgataTATTATgaatAATAT	TATTAT	-9	1	TTGGCG	-34	2	495	3	Yes
NC_003923	943711	Plus	A	0	2.14834e-09	1.93428e-37	2.76956e-36	0	MW_RS04610	MW_RS04610	MW0854	24	No	srn_2110_sRNA182	6089	agcattttaTTGGCGttttgtcggatatttgaTATATTatgaataATATG	TATATT	-12	1	TTGGCG	-35	2	495	3	No
NC_003923	943713	Plus	A	1.85962e-13	3.39517e-12	3.58128e-23	2.81536e-22	0	MW_RS04610	MW_RS04610	MW0854	22	No	srn_2110_sRNA182	6091	cattttaTTGGCGttttgtcggatatttgataTATTATgaataatATGAC	TATTAT	-12	1	TTGGCG	-37	2	495	3	No
NC_003923	944372	Plus	A	0.000380558	0.416118	0.00154409	0.00422232	0	MW_RS04615	MW_RS04615	MW0856	219	No	srn_2110_sRNA182	6750	tataataaaTTGAATttatattacagttatatTACAATacataatACTTC	TACAAT	-12	1	TTGAAT	-35	2	496	1	Yes
NC_003923	945347	Plus	A	0.00945296	0.0464788	0.00383572	0.00957731	1	MW_RS04620	MW_RS04620	MW0857	1261	No	srn_2110_sRNA182	7725	tgtaaaatATGTTAttgatagcataggtagttTATCATttatagtACTTA	TATCAT	-12	1	ATGTTA	-36	3	497	1	Yes
NC_003923	946543	Plus	A	1.3011e-05	0.106382	2.00568e-05	7.22024e-05	0	MW_RS04620	MW_RS04620	MW0857	65	No	srn_2120_Sau6305	7741	tgtaaaagagTTGATAaatgattatattgggacTATAATataattAAGGT	TATAAT	-11	0	TTGATA	-34	1	498	1	Yes
NC_003923	953912	Plus	G	0.00164959	0.0720523	0.00119303	0.00331171	0	MW_RS04650	MW_RS04650	MW0863	34	No	srn_2120_Sau6305	372	tacttataatttTTGAAActtttcaatttgtgtTATATTgattttGTAAG	TATATT	-11	1	TTGAAA	-32	1	499	1	Yes
NC_003923	955083	Plus	U	2.67564e-14	0.645072	5.64229e-13	3.35984e-12	0	MW_RS04660	MW_RS04660	MW0865	34	No	srn_2120_Sau6305	711	acctctgacTTGAGTttaaaaagtaatctatgtTAAATTaataccTGGTA	TAAATT	-11	2	TTGAGT	-35	2	500	2	No
NC_003923	955084	Plus	G	0	0.00519149	3.91118e-31	3.47865e-30	0	MW_RS04660	MW_RS04660	MW0865	33	No	srn_2120_Sau6305	712	cctctgacTTGAGTttaaaaagtaatctatgtTAAATTaatacctGGTAT	TAAATT	-12	2	TTGAGT	-36	2	500	2	Yes
NC_003923	955850	Plus	A	0.00385639	0.0464788	0.00172551	0.00465274	1	MW_RS04665	MW_RS04665	MW0866	220	No	srn_2120_Sau6305	1478	gatgatatagaTTTATTtattcctcatcaagcTAATATtagaattATGGA	TAATAT	-12	2	TTTATT	-33	3	501	2	No
NC_003923	955855	Plus	A	5.96777e-05	0.00216026	2.1741e-06	8.61855e-06	1	MW_RS04665	MW_RS04665	MW0866	215	No	srn_2120_Sau6305	1483	taTAGATTtatttattcctcatcaagctaatatTAGAATtatggaATCAG	TAGAAT	-11	1	TAGATT	-42	3	501	2	Yes
NC_003923	955982	Plus	G	0	0.00804794	6.0279e-31	5.28711e-30	1	MW_RS04665	MW_RS04665	MW0866	88	No	srn_2120_Sau6305	1610	atacctTTAAGTatcgatcaagaattaaaaaatggTAAAATcaaaGATGA	TAAAAT	-9	1	TTAAGT	-38	3	502	3	No
NC_003923	955984	Plus	U	9.48341e-05	0.0124761	1.73301e-05	6.28407e-05	1	MW_RS04665	MW_RS04665	MW0866	86	No	srn_2120_Sau6305	1612	accTTTAAGtatcgatcaagaattaaaaaatggTAAAATcaaagaTGATG	TAAAAT	-11	1	TTTAAG	-41	3	502	3	No
NC_003923	955985	Plus	G	0	0	1.39155e-58	4.73331e-57	1	MW_RS04665	MW_RS04665	MW0866	85	No	srn_2120_Sau6305	1613	cctTTAAGTatcgatcaagaattaaaaaatggTAAAATcaaagatGATGA	TAAAAT	-12	1	TTAAGT	-41	3	502	3	Yes
NC_003923	956003	Plus	G	0	1.39904e-07	1.20121e-35	1.49306e-34	1	MW_RS04665	MW_RS04665	MW0866	67	No	srn_2120_Sau6305	1631	gaaTTAAAAaatggtaaaatcaaagatgatgaTACAATtgttcttGTCGG	TACAAT	-12	1	TTAAAA	-41	2	503	1	Yes
NC_003923	968331	Plus	A	5.96777e-05	0.173154	0.000128963	0.000418064	1	MW_RS04720	MW_RS04720	MW0877	265	No	srn_2130_rsaE	6921	gcaAGGTCAaaaggattatctatgaataaaattTATAATaaacatATATT	TATAAT	-11	0	AGGTCA	-41	3	504	1	Yes
NC_003923	970594	Plus	G	0.000389689	0.0116728	6.05014e-05	0.000205093	0	MW_RS04730	MW_RS04730	MW0879	209	No	srn_2130_rsaE	4658	attATAACAgtatttcttaaaaatgtaagatgtgtTAGAATatacGTATA	TAGAAT	-9	1	ATAACA	-41	2	505	2	No
NC_003923	970596	Plus	A	0	0.000459103	3.57016e-32	3.4385e-31	0	MW_RS04730	MW_RS04730	MW0879	207	No	srn_2130_rsaE	4656	tataacagtatTTCTTAaaaatgtaagatgtgtTAGAATatacgtATAAC	TAGAAT	-11	1	TTCTTA	-33	3	505	2	Yes
NC_003923	970709	Plus	A	0.994179	0.000345712	0.00308496	0.00790861	0	MW_RS04730	MW_RS04730	MW0879	94	No	srn_2130_rsaE	4543	gtttTTCTCAtttaattttaatgttagatagtTATAATaaatagtAACGA	TATAAT	-12	0	TTCTCA	-40	2	506	1	Yes
NC_003923	970733	Plus	A	1.74841e-06	0.00334887	1.16846e-07	5.16655e-07	0	MW_RS04730	MW_RS04730	MW0879	70	No	srn_2130_rsaE	4519	tagataGTTATAataaatagtaacgattaagaatTTTAGAaaaaaATGTT	TTTAGA	-10	3	GTTATA	-38	3	507	2	Yes
NC_003923	970734	Plus	U	0.00152713	0.0464788	0.000749054	0.00216011	0	MW_RS04730	MW_RS04730	MW0879	69	No	srn_2130_rsaE	4518	agaTAGTTAtaataaatagtaacgattaagaatttTAGAAAaaaaTGTTT	TAGAAA	-9	2	TAGTTA	-41	3	507	2	No
NC_003923	970760	Plus	U	0.00945296	0.0464788	0.00383572	0.00957731	0	MW_RS04730	MW_RS04730	MW0879	43	No	srn_2130_rsaE	4492	taagaatttTAGAAAaaaatgttttttcttgatcTATAACtaaatTTTAA	TATAAC	-10	1	TAGAAA	-35	2	508	1	Yes
NC_003923	971340	Plus	A	0.000150701	0.645072	0.000995327	0.00282478	0	MW_RS04735	MW_RS04735	MW0880	229	No	srn_2130_rsaE	3912	gcttagtatctTTTAAAtcaaatgtgcaattGTTAATatagctctATATT	GTTAAT	-13	2	TTTAAA	-33	2	509	1	Yes
NC_003923	971392	Plus	A	0	0	1.39155e-58	4.73331e-57	0	MW_RS04735	MW_RS04735	MW0880	177	No	srn_2130_rsaE	3860	agtgttttggATGAAAcatttgctatgataaggTAAAATtaaattAAGAA	TAAAAT	-11	1	ATGAAA	-34	2	510	2	Yes
NC_003923	971393	Plus	A	3.06422e-14	4.17794e-05	5.40243e-17	3.85185e-16	0	MW_RS04735	MW_RS04735	MW0880	176	No	srn_2130_rsaE	3859	gtgttttggATGAAAcatttgctatgataaggTAAAATtaaattaAGAAA	TAAAAT	-12	1	ATGAAA	-35	2	510	2	No
NC_003923	971467	Plus	A	2.67564e-14	0	2.71121e-42	6.92501e-41	0	MW_RS04735	MW_RS04735	MW0880	102	No	srn_2130_rsaE	3785	aatcaTTTAAAtagttttgctacaacgaatatgtTATTATaagttACCAA	TATTAT	-10	1	TTTAAA	-39	2	511	2	Yes
NC_003923	971468	Plus	C	7.94198e-12	5.82154e-08	1.99816e-17	1.44987e-16	0	MW_RS04735	MW_RS04735	MW0880	101	No	srn_2130_rsaE	3784	atcaTTTAAAtagttttgctacaacgaatatgtTATTATaagttaCCAAA	TATTAT	-11	1	TTTAAA	-40	2	511	2	No
NC_003923	971539	Plus	A	0	4.99077e-09	4.45143e-37	6.18323e-36	0	MW_RS04735	MW_RS04735	MW0880	30	No	srn_2130_rsaE	3713	aacaaataaaTTGTATtttgtttgatgctttaaTACAATgtggatACTAT	TACAAT	-11	1	TTGTAT	-34	3	512	1	Yes
NC_003923	973414	Plus	A	0	0.0571915	4.17148e-30	3.50033e-29	0	MW_RS04745	MW_RS04745	MW0882	29	No	srn_2130_rsaE	1838	aggtaATGACGtgcaaattttgttctaaaatgaGAAAATtatatcAATTA	GAAAAT	-11	2	ATGACG	-39	2	513	1	Yes
NC_003923	975352	Plus	A	0	0	1.39155e-58	4.73331e-57	0	MW_RS04765	MW_RS04765	MW0886	2436	No	srn_2130_rsaE	0	tattaaaaggTTGAAAtggtagagatagcatgtTATATTatgaacATGAA	TATATT	-11	1	TTGAAA	-34	1	514	1	Yes
NC_003923	980133	Plus	A	0.000961004	0.173154	0.00161428	0.00438484	1	MW_RS04785	MW_RS04785	MW0890	352	No	srn_2150_sRNA185	658	tgccttgtatATGGTAaaacccatacatctggTATTATtgaagctAATAT	TATTAT	-12	1	ATGGTA	-34	3	515	1	Yes
NC_003923	981823	Plus	G	2.09832e-13	2.69506e-05	2.30242e-16	1.60869e-15	1	MW_RS04790	MW_RS04790	MW0891	57	No	srn_2160_Sau6374	643	ggctagTGGACCatttattacaacaattaatgaTATTATtagtatGTTGA	TATTAT	-11	1	TGGACC	-38	2	516	1	Yes
NC_003923	983541	Plus	A	2.36324e-05	0.00216026	9.08237e-07	3.71445e-06	1	MW_RS04795	MW_RS04795	MW0892	461	No	srn_2160_Sau6374	2361	atgTTGAAAcgtcactatatgaaattcaaatgttaAATTATaaatATGAA	AATTAT	-9	2	TTGAAA	-41	1	517	1	Yes
NC_003923	983927	Plus	G	0	1.06505e-06	8.92828e-35	1.03935e-33	0	MW_RS04795	MW_RS04795	MW0892	75	No	srn_2160_Sau6374	2747	tttaaATAACTttattaaaaagtcataatagtgtTAAAATgtattGACGA	TAAAAT	-10	1	ATAACT	-39	3	518	2	No
NC_003923	983928	Plus	A	0	3.66374e-15	3.78529e-43	1.18363e-41	0	MW_RS04795	MW_RS04795	MW0892	74	No	srn_2160_Sau6374	2748	ttaaATAACTttattaaaaagtcataatagtgtTAAAATgtattgACGAA	TAAAAT	-11	1	ATAACT	-40	3	518	2	Yes
NC_003923	986370	Plus	A	2.30135e-07	0.000579863	3.16766e-09	1.5371e-08	0	MW_RS04805	MW_RS04805	MW0894	24	No	srn_2170_sRNA187	872	gaaaaatataTTGAAGtgtctcgtgcttaatcgTATAATatttttATGTT	TATAAT	-11	0	TTGAAG	-34	2	519	1	Yes
NC_003923	986795	Plus	A	0	1.39904e-07	1.20121e-35	1.49306e-34	1	MW_RS04810	MW_RS04810	MW0895	1312	No	srn_2170_sRNA187	447	ttgaaaataATGAATaccgtggtggaccagcgTATTATattgaatATGGT	TATTAT	-12	1	ATGAAT	-35	3	520	1	Yes
NC_003923	988084	Plus	A	0	4.59198e-08	3.99383e-36	5.18603e-35	0	MW_RS04810	MW_RS04810	MW0895	23	No	srn_2170_sRNA187	351	aaatTTGAATtttaaaaatatagtgtctcttggTACAATaacaatACAAC	TACAAT	-11	1	TTGAAT	-40	2	521	1	Yes
NC_003923	988168	Plus	A	2.36324e-05	0.711502	0.000201661	0.000636916	1	MW_RS04815	MW_RS04815	MW0896	891	No	srn_2170_sRNA187	435	actggtaagaTTAATAaacatgttttatatagTAATATtttaaatAGAGA	TAATAT	-12	2	TTAATA	-34	2	522	1	Yes
NC_003923	989036	Plus	A	0.000605563	1.18734e-10	2.24787e-12	1.30078e-11	0	MW_RS04815	MW_RS04815	MW0896	23	No	srn_2180_sRNA188	290	atttttaatGTAACGgttttcaaagaaatttgaTATAATagcaatAGGTT	TATAAT	-11	0	GTAACG	-35	3	523	1	Yes
NC_003923	990193	Plus	A	9.60911e-05	0.161956	0.000187849	0.000599211	0	MW_RS04830	MW_RS04830	MW0899	2264	No	srn_2180_sRNA188	616	cttacgTTAATAaccttagtagcatatgttggTAATATaggaactAGGGC	TAATAT	-12	2	TTAATA	-38	2	524	1	Yes
NC_003923	992235	Plus	A	0	1.12145e-05	9.1371e-34	9.69756e-33	0	MW_RS04830	MW_RS04830	MW0899	222	No	srn_2190_Sau6513	1289	atgtTTTATTtgtatatttaaaattatccagtaTACAATtatagcATATT	TACAAT	-11	1	TTTATT	-40	3	525	1	Yes
NC_003923	992271	Plus	A	0	1.94178e-06	1.61614e-34	1.82057e-33	0	MW_RS04830	MW_RS04830	MW0899	186	No	srn_2190_Sau6513	1325	aattATAGCAtatttttggaaacaattatgaTATTATaccatgttACAAG	TATTAT	-13	1	ATAGCA	-40	3	526	1	Yes
NC_003923	992433	Plus	A	0	2.88658e-15	2.98923e-43	9.92568e-42	0	MW_RS04830	MW_RS04830	MW0899	24	No	srn_2190_Sau6513	1487	aaaTTATAAatttattaacatcaacaaaacgtgTATAATaaacatATTGT	TATAAT	-11	0	TTATAA	-41	3	527	2	Yes
NC_003923	992436	Plus	G	0.000380558	0.416118	0.00154409	0.00422232	0	MW_RS04830	MW_RS04830	MW0899	21	No	srn_2190_Sau6513	1490	ttataaatttaTTAACAtcaacaaaacgtgtatAATAAAcatattGTAGA	AATAAA	-11	2	TTAACA	-33	1	527	2	No
NC_003923	995845	Plus	A	0	4.03718e-07	3.42354e-35	4.11592e-34	0	MW_RS04845	MW_RS04845	MW0902	201	No	srn_2200_Sau6053	0	aaaaataaaTTGTATattttaaaagaaaaaggTATACTatgatgtATCAA	TATACT	-12	1	TTGTAT	-35	3	528	1	Yes
NC_003923	997058	Plus	G	9.35843e-06	0.0128946	2.04302e-06	8.10814e-06	0	MW_RS04850	MW_RS04850	MW0903	25	No	srn_2200_Sau6053	1084	tagatTTTAAAgcaaattaggtgttaatgtgtCATAATgataagtGATTT	CATAAT	-12	1	TTTAAA	-39	2	529	1	Yes
NC_003923	998901	Plus	A	3.60886e-08	0.0299821	2.34196e-08	1.08508e-07	1	MW_RS04855	MW_RS04855	MW0904	508	No	srn_2200_Sau6053	2927	tcctaTTGATTtcgataaagataataaatatgaTATGTTgatgaaAGCTT	TATGTT	-11	2	TTGATT	-39	2	530	1	Yes
NC_003923	999119	Plus	A	0	6.50591e-13	6.3848e-41	1.20328e-39	1	MW_RS04855	MW_RS04855	MW0904	290	No	srn_2200_Sau6053	3145	caaaaggtaaaaTTGACTatcccgatgtaggtgtTAAAATgaagaATATT	TAAAAT	-10	1	TTGACT	-32	1	531	2	Yes
NC_003923	999121	Plus	A	0	0.000136934	1.08142e-32	1.07265e-31	1	MW_RS04855	MW_RS04855	MW0904	288	No	srn_2200_Sau6053	3147	aaaggtaaaaTTGACTatcccgatgtaggtgtTAAAATgaagaatATTGC	TAAAAT	-12	1	TTGACT	-34	1	531	2	No
NC_003923	1000889	Plus	A	9.86026e-09	0.000114704	3.22429e-11	1.75374e-10	0	MW_RS04860	MW_RS04860	MW0905	17	No	srn_2220_Sau58	2764	cttatTTTATAagacgattggtttcgaaaatggTAAACTagtaacAATGA	TAAACT	-11	2	TTTATA	-39	2	532	1	Yes
NC_003923	1003657	Plus	A	0.00242677	0.173154	0.0036872	0.00926518	0	MW_RS04880	MW_RS04880	MW0907	26	No	srn_2220_Sau58	0	tcagaatattcaTTGATTtcaaaattagaaaaatgTATACTtattATAAA	TATACT	-9	1	TTGATT	-32	2	533	3	No
NC_003923	1003658	Plus	U	3.56127e-09	0.0720523	5.92317e-09	2.82892e-08	0	MW_RS04880	MW_RS04880	MW0907	25	No	srn_2220_Sau58	0	cagaatattcaTTGATTtcaaaattagaaaaatgTATACTtattaTAAAT	TATACT	-10	1	TTGATT	-33	2	533	3	No
NC_003923	1003659	Plus	A	3.94129e-14	1.77636e-14	4.44757e-26	3.60196e-25	0	MW_RS04880	MW_RS04880	MW0907	24	No	srn_2220_Sau58	0	agaatattcaTTGATTtcaaaattagaaaaatgTATACTtattatAAATT	TATACT	-11	1	TTGATT	-34	2	533	3	Yes
NC_003923	1005139	Plus	A	7.03199e-10	0.00600375	1.14795e-10	6.04124e-10	0	MW_RS04890	MW_RS04890	MW0909	28	No	srn_2230_sprG2	951	tgattgTTAATAgtttatttgttaagtgaatTTTAGTacaatataATTTA	TTTAGT	-13	2	TTAATA	-38	2	534	4	No
NC_003923	1005141	Plus	U	0.00242677	0.0124761	0.000345308	0.00105422	0	MW_RS04890	MW_RS04890	MW0909	26	No	srn_2230_sprG2	949	attgTTAATAgtttatttgttaagtgaattttagTACAATataatTTAGT	TACAAT	-10	1	TTAATA	-40	2	534	4	No
NC_003923	1005143	Plus	A	3.94129e-14	0	3.97843e-42	9.66606e-41	0	MW_RS04890	MW_RS04890	MW0909	24	No	srn_2230_sprG2	947	tgTTAATAgtttatttgttaagtgaattttagTACAATataatttAGTTA	TACAAT	-12	1	TTAATA	-42	2	534	4	Yes
NC_003923	1005147	Plus	A	0.00023948	0.268426	0.000684752	0.00200116	0	MW_RS04890	MW_RS04890	MW0909	20	No	srn_2230_sprG2	943	aatagtttatTTGTTAagtgaattttagtacaaTATAATttagttATGAT	TATAAT	-11	0	TTGTTA	-34	2	534	4	No
NC_003923	1010861	Plus	G	0	4.4964e-14	4.53285e-42	1.07362e-40	0	MW_RS04935	MW_RS04935	MW0918	26	No	srn_2280_Sau6751	3595	tatatatagTTGCTCtaaatggttgcggagtaTAAAATatattttGTTAA	TAAAAT	-12	1	TTGCTC	-35	3	535	1	Yes
NC_003923	1013645	Plus	A	0.00152713	0.0299821	0.000503266	0.00149649	1	MW_RS04965	MW_RS04965	MW0924	1529	No	srn_2280_Sau6751	811	taggaataTCGTTAaactagttgtgtttatgcTAATCTtagttgtAGCAG	TAATCT	-12	3	TCGTTA	-36	3	536	1	Yes
NC_003923	1015148	Plus	A	7.84151e-13	0.000883429	2.48735e-14	1.59561e-13	0	MW_RS04965	MW_RS04965	MW0924	26	No	srn_2290_sbrA	416	gtatatctttTTAAAAtaagctagaatttctaTATAATaaatgttAATAA	TATAAT	-12	0	TTAAAA	-34	2	537	1	Yes
NC_003923	1016862	Plus	A	7.25981e-06	0.0124761	1.55942e-06	6.26373e-06	0	MW_RS04975	MW_RS04975	MW0926	34	No	srn_2290_sbrA	2130	agcaattcttGTAACAcaattatccaaaaatgaTACAATataataATGAG	TACAAT	-11	1	GTAACA	-34	2	538	1	Yes
NC_003923	1018075	Plus	A	9.35843e-06	0.0299821	4.51361e-06	1.73407e-05	1	MW_RS04980	MW_RS04980	MW0927	169	No	srn_2290_sbrA	3343	tggtacacgaggATTATAtggtgcgccggttggcTATATAgatatATATG	TATATA	-10	2	ATTATA	-32	3	539	2	Yes
NC_003923	1018077	Plus	A	2.36324e-05	0.111697	3.65457e-05	0.000127864	1	MW_RS04980	MW_RS04980	MW0927	167	No	srn_2290_sbrA	3345	gtacacgaggATTATAtggtgcgccggttggctaTATAGAtatatATGAT	TATAGA	-10	2	ATTATA	-34	3	539	2	No
NC_003923	1020322	Plus	A	0.000639044	0.0464788	0.000339325	0.00103686	1	MW_RS04990	MW_RS04990	MW0929	378	No	srn_2290_sbrA	5590	ttggaACGCCGtcttgttgatgatgcacgtgcTAAAGTattagacATAGC	TAAAGT	-12	2	ACGCCG	-39	4	540	1	Yes
NC_003923	1020678	Plus	A	4.39648e-14	0.0720523	1.08926e-13	6.76953e-13	1	MW_RS04990	MW_RS04990	MW0929	22	No	srn_2290_sbrA	5946	tacaattcatGTGGAAgatagtgatgaatttgaTACAATgatattAGGAT	TACAAT	-11	1	GTGGAA	-34	3	541	1	Yes
NC_003923	1034653	Plus	U	2.271e-08	0.00127507	7.31599e-10	3.68868e-09	0	MW_RS05050	MW_RS05050	MW0940	159	No	srn_2310_sRNA194	1374	atataaattcgaGTGATTtatacaaagtgataaggTATAATtaatTTTGT	TATAAT	-9	0	GTGATT	-32	3	542	3	No
NC_003923	1034655	Plus	U	8.99313e-09	0.000241289	6.04467e-11	3.24227e-10	0	MW_RS05050	MW_RS05050	MW0940	157	No	srn_2310_sRNA194	1376	ataaatTCGAGTgatttatacaaagtgataaggTATAATtaatttTGTTG	TATAAT	-11	0	TCGAGT	-38	3	542	3	No
NC_003923	1034656	Plus	G	2.91989e-14	0	2.95616e-42	7.41485e-41	0	MW_RS05050	MW_RS05050	MW0940	156	No	srn_2310_sRNA194	1377	taaatTCGAGTgatttatacaaagtgataaggTATAATtaattttGTTGT	TATAAT	-12	0	TCGAGT	-39	3	542	3	Yes
NC_003923	1034730	Plus	G	5.81149e-07	0.111697	1.13923e-06	4.62388e-06	0	MW_RS05050	MW_RS05050	MW0940	82	No	srn_2310_sRNA194	1451	attactATGTAGcgtaaagcataaatgaatgataaGTTAATttttGTAAG	GTTAAT	-9	2	ATGTAG	-38	4	543	1	Yes
NC_003923	1040676	Plus	A	1.48715e-05	0.00519149	1.34158e-06	5.40742e-06	0	MW_RS05075	MW_RS05075		138	No	srn_2500_sRNA207	1057	aatcaaggtGTGACGtgggttcacacatttgtTAAAATtatgtgtACATT	TAAAAT	-12	1	GTGACG	-35	2	544	1	Yes
NC_003923	1043191	Plus	C	0	0	1.39155e-58	4.73331e-57	0	MW_RS05090	MW_RS05090	MW0947	54	No	srn_3480_sRNA275	1267	ttcgatttttgaTTGAAAaagcagaaattgcttgtTATGCTatatCTATA	TATGCT	-9	2	TTGAAA	-32	1	545	2	Yes
NC_003923	1043193	Plus	A	2.67564e-14	0	2.71121e-42	6.92501e-41	0	MW_RS05090	MW_RS05090	MW0947	52	No	srn_3480_sRNA275	1269	cgatttttgaTTGAAAaagcagaaattgcttgtTATGCTatatctATAAT	TATGCT	-11	2	TTGAAA	-34	1	545	2	No
NC_003923	1053295	Plus	A	4.70406e-06	0.115114	8.35485e-06	3.1288e-05	1	MW_RS05160	MW_RS05160		4602	No	srn_2320_sRNA195	1101	tggtgctggTGGACGagaacatgcacttgcaTATAAActtaatcaATCGA	TATAAA	-13	1	TGGACG	-35	2	546	1	Yes
NC_003923	1058223	Plus	A	0	0	1.39155e-58	4.73331e-57	0	MW_RS05170	MW_RS05170	MW0962	117	No	srn_2330_Sau11	517	ttcatTAGACAtgattaattcctcccaaattgGATAATtatttatATATA	GATAAT	-12	1	TAGACA	-39	1	547	2	Yes
NC_003923	1058225	Plus	A	0	9.02472e-08	7.78818e-36	9.87399e-35	0	MW_RS05170	MW_RS05170	MW0962	115	No	srn_2330_Sau11	519	catTAGACAtgattaattcctcccaaattggatAATTATttatatATAAA	AATTAT	-11	2	TAGACA	-41	1	547	2	No
NC_003923	1058329	Plus	G	0	0	1.39155e-58	4.73331e-57	0	MW_RS05170	MW_RS05170	MW0962	11	No	srn_2330_Sau11	623	catttatctaAAGACAacaacattagattaataTATAATgattttGAGGT	TATAAT	-11	0	AAGACA	-34	2	548	2	Yes
NC_003923	1058330	Plus	A	5.96777e-05	0.00334887	3.28272e-06	1.27594e-05	0	MW_RS05170	MW_RS05170	MW0962	10	No	srn_2330_Sau11	624	atttatctaAAGACAacaacattagattaataTATAATgattttgAGGTG	TATAAT	-12	0	AAGACA	-35	2	548	2	No
NC_003923	1059976	Plus	A	3.75543e-05	0.111697	5.61321e-05	0.000191304	0	MW_RS05175	MW_RS05175	MW0963	84	No	srn_2340_Sau59	754	tttaacatATATCAttcgaattactaatttgtTAAAATcaacattAAGAT	TAAAAT	-12	1	ATATCA	-36	3	549	1	Yes
NC_003923	1061260	Plus	A	0	0	1.39155e-58	4.73331e-57	0	MW_RS05180	MW_RS05180	MW0964	26	Yes	srn_2340_Sau59	2038	tgtaaatatTAGACAttaatttgataaaaaggggTATAGTaacttATTGA	TATAGT	-10	1	TAGACA	-35	1	550	1	Yes
NC_003923	1061846	Plus	G	0	0.000325336	2.54114e-32	2.48171e-31	0	MW_RS05185	MW_RS05185	MW0965	136	No	srn_2340_Sau59	2624	gcgaaaatgttaTTAAAAatgtcatgtaggtgcTATAATagttttGCAAT	TATAAT	-11	0	TTAAAA	-32	2	551	1	Yes
NC_003923	1061919	Plus	A	0	0	1.39155e-58	4.73331e-57	0	MW_RS05185	MW_RS05185	MW0965	63	No	srn_2340_Sau59	2697	tttaaacgaaTTGAATttaaagcatggttttggTAAAGTtaatgtATAAA	TAAAGT	-11	2	TTGAAT	-34	2	552	1	Yes
NC_003923	1064267	Plus	A	0.0154752	0.0299821	0.00402534	0.00995343	0	MW_RS05200	MW_RS05200	MW0968	370	No	srn_2020_sRNA171	3560	taatactttgTTGATTtcatcaagatcaacatggTACATTggattACCAT	TACATT	-10	2	TTGATT	-34	2	553	1	Yes
NC_003923	1064595	Plus	U	0.00242677	0.00804794	0.00023131	0.000723285	0	MW_RS05200	MW_RS05200	MW0968	42	No	srn_2020_sRNA171	3232	cgcataatgtTTTAAAaatacacattatagcaatTATAATtaagtTCATT	TATAAT	-10	0	TTTAAA	-34	2	554	3	No
NC_003923	1064596	Plus	C	2.99574e-10	4.61464e-05	4.54989e-13	2.72329e-12	0	MW_RS05200	MW_RS05200	MW0968	41	No	srn_2020_sRNA171	3231	gcataatgttTTAAAAatacacattatagcaatTATAATtaagttCATTG	TATAAT	-11	0	TTAAAA	-34	2	554	3	Yes
NC_003923	1064597	Plus	A	5.88912e-06	0.0128946	1.32082e-06	5.32681e-06	0	MW_RS05200	MW_RS05200	MW0968	40	No	srn_2020_sRNA171	3230	cataatgttTTAAAAatacacattatagcaatTATAATtaagttcATTGT	TATAAT	-12	0	TTAAAA	-35	2	554	3	No
NC_003923	1066967	Plus	A	0	2.26178e-05	1.82694e-33	1.92146e-32	1	MW_RS05210	MW_RS05210	MW0970	180	No	srn_2020_sRNA171	860	tattttaggTTTACTtttattacttccatcgttaaTATTATtattAAGAT	TATTAT	-9	1	TTTACT	-35	2	555	1	Yes
NC_003923	1067165	Plus	A	0	0	1.39155e-58	4.73331e-57	1	MW_RS05215	MW_RS05215	MW0971	662	No	srn_2020_sRNA171	662	gatgaaaatcatTTAATGgagggcgagtatgggtaAAGAATatgtAGTCA	AAGAAT	-9	2	TTAATG	-32	3	556	1	Yes
NC_003923	1071176	Plus	A	0	1.28218e-10	1.19057e-38	1.86978e-37	0	MW_RS05240	MW_RS05240	MW0975	295	No	srn_4610_sRNA377	3104	tttgttttagTTGAATgacagtaaaaaggttgtTAAGATactcatACATT	TAAGAT	-11	2	TTGAAT	-34	2	557	1	Yes
NC_003923	1071447	Plus	U	5.31097e-07	0.268426	2.38981e-06	9.42009e-06	0	MW_RS05240	MW_RS05240	MW0975	24	No	srn_4610_sRNA377	3375	ttgTTTAAAattgatttccaagcagattttattTATCATttaattTAAAT	TATCAT	-11	1	TTTAAA	-41	2	558	2	No
NC_003923	1071448	Plus	A	0	0.268426	1.91637e-29	1.59651e-28	0	MW_RS05240	MW_RS05240	MW0975	23	No	srn_4610_sRNA377	3376	tgTTTAAAattgatttccaagcagattttattTATCATttaatttAAATA	TATCAT	-12	1	TTTAAA	-42	2	558	2	Yes
NC_003923	1072221	Plus	G	0	5.0388e-06	4.14572e-34	4.52396e-33	0	MW_RS05245	MW_RS05245	MW0976	47	No	srn_4610_sRNA377	4149	ttcaaatggtTTAACAgtcccatttatttgtggTACAATtattaaGGATA	TACAAT	-11	1	TTAACA	-34	1	559	2	Yes
NC_003923	1072222	Plus	G	0	6.373e-05	5.08173e-33	5.13549e-32	0	MW_RS05245	MW_RS05245	MW0976	46	No	srn_4610_sRNA377	4150	tcaaatggtTTAACAgtcccatttatttgtggTACAATtattaagGATAA	TACAAT	-12	1	TTAACA	-35	1	559	2	No
NC_003923	1077290	Plus	G	0.00132964	0.106382	0.0013952	0.00384687	0	MW_RS05265	MW_RS05265	MW0980	32	No	srn_4610_sRNA377	9218	atTTGAGAtatcgttaacatgtgacatgcatgtTATACTagcgatGCTAA	TATACT	-11	1	TTGAGA	-42	1	560	1	Yes
NC_003923	1077681	Plus	G	1.06581e-14	0	1.08979e-42	3.10169e-41	0	MW_RS05270	MW_RS05270	MW0981	60	No	srn_4610_sRNA377	9609	tttaaaactaTTGCTAataaagctatattttGATACCtttatcaaGTGTT	GATACC	-13	3	TTGCTA	-34	2	561	2	Yes
NC_003923	1077683	Plus	G	9.48341e-05	0.0193406	2.60613e-05	9.24341e-05	0	MW_RS05270	MW_RS05270	MW0981	58	No	srn_4610_sRNA377	9611	taaaactaTTGCTAataaagctatattttgatacCTTTATcaagtGTTAA	CTTTAT	-10	3	TTGCTA	-36	2	561	2	No
NC_003923	1081569	Plus	G	0.000233317	0.00600375	2.02811e-05	7.29724e-05	1	MW_RS05295	MW_RS05295	MW0986	570	No	srn_2350_rsaOP	9009	gagattaTAGGCAtgagtttgaataaacttgggTATAATcttaatGACCG	TATAAT	-11	0	TAGGCA	-37	2	562	1	Yes
NC_003923	1082114	Plus	A	0	0	1.39155e-58	4.73331e-57	0	MW_RS05295	MW_RS05295	MW0986	25	No	srn_2350_rsaOP	8464	tcataaatagTAGTTAtttactgtatatttagtTATAATaacgggATAAG	TATAAT	-11	0	TAGTTA	-34	3	563	1	Yes
NC_003923	1083371	Plus	A	0	1.93794e-06	1.61298e-34	1.82057e-33	0	MW_RS05300	MW_RS05300	MW0987	70	No	srn_2350_rsaOP	7207	atgtttattATAAAAattagatgaaaaatatGTTAATatacaagtAATTT	GTTAAT	-13	2	ATAAAA	-35	3	564	1	Yes
NC_003923	1086094	Plus	A	3.70594e-06	0.416118	2.21791e-05	7.9596e-05	0	MW_RS05315	MW_RS05315	MW0990	155	No	srn_2350_rsaOP	4484	gttgaacgctTTGAAAtctttaggtttaaatgTATATTttgtcatAGAGT	TATATT	-12	1	TTGAAA	-34	1	565	1	Yes
NC_003923	1086234	Plus	G	1.06581e-14	0	1.08979e-42	3.10169e-41	0	MW_RS05315	MW_RS05315	MW0990	15	No	srn_2350_rsaOP	4344	atcATAAGAagttatttttataaaatgttgatgTATAATaaagatGTTAG	TATAAT	-11	0	ATAAGA	-41	3	566	1	Yes
NC_003923	1086639	Plus	A	6.47461e-09	0.0188009	2.90069e-09	1.41284e-08	1	MW_RS05325	MW_RS05325	MW0992	884	No	srn_2350_rsaOP	3939	atatgATGTTAtggctgatgtcttatatcatgcTAAAGTaggggaAGGTG	TAAAGT	-11	2	ATGTTA	-39	3	567	1	Yes
NC_003923	1087475	Plus	G	0	0.00371085	2.80815e-31	2.52336e-30	0	MW_RS05325	MW_RS05325	MW0992	48	No	srn_2350_rsaOP	3103	ccacctTTTGCTtatcttttctcaattatatgaTATAATaaaaaaGTTGT	TATAAT	-11	0	TTTGCT	-38	3	568	1	Yes
NC_003923	1090268	Plus	A	1.0052e-12	0.00127507	4.52317e-14	2.85948e-13	0	MW_RS05340	MW_RS05340	MW0995	34	No	srn_2350_rsaOP	310	ttaaaTCTACTtgctttttaatatttagtaagaTAAACTtttagtAAGAC	TAAACT	-11	2	TCTACT	-39	3	569	2	Yes
NC_003923	1090269	Plus	A	3.65708e-07	0.0464788	3.2109e-07	1.36107e-06	0	MW_RS05340	MW_RS05340	MW0995	33	No	srn_2350_rsaOP	309	taaatctacTTGCTTtttaatatttagtaagaTAAACTtttagtaAGACT	TAAACT	-12	2	TTGCTT	-35	3	569	2	No
NC_003923	1090818	Plus	A	7.03199e-10	0.309918	5.06628e-09	2.43132e-08	0	MW_RS05345	MW_RS05345	MW0996	73	No	srn_2350_rsaOP	0	ctgttaatatTTGTGAttatgactgtgtcatgtaTATAATaagtaACATG	TATAAT	-10	0	TTGTGA	-34	2	570	2	Yes
NC_003923	1090820	Plus	A	3.10116e-05	0.177153	7.20339e-05	0.000241719	0	MW_RS05345	MW_RS05345	MW0996	71	No	srn_2350_rsaOP	0	gttaatatTTGTGAttatgactgtgtcatgtaTATAATaagtaacATGGA	TATAAT	-12	0	TTGTGA	-36	2	570	2	No
NC_003923	1091111	Plus	A	9.60911e-05	0.00084877	1.41276e-06	5.68448e-06	1	MW_RS05350	MW_RS05350	MW0997	1560	No	srn_2350_rsaOP	114	acgtattTTTACAaccgacaattagcatatgtCATAATgagttttATAAT	CATAAT	-12	1	TTTACA	-37	1	571	1	Yes
NC_003923	1092396	Plus	U	0.00242677	0.173154	0.0036872	0.00926518	0	MW_RS05350	MW_RS05350	MW0997	275	No	srn_2370_Teg55	18	actaaatgtgGTGGCGaaattagaatcatgatGATAAGataaagtTATCG	GATAAG	-12	2	GTGGCG	-34	3	572	2	No
NC_003923	1092397	Plus	A	1.69864e-13	0	1.68983e-41	3.41542e-40	0	MW_RS05350	MW_RS05350	MW0997	274	No	srn_2370_Teg55	17	ctaaatgtggTGGCGAaattagaatcatgatGATAAGataaagttATCGC	GATAAG	-13	2	TGGCGA	-34	3	572	2	Yes
NC_003923	1092626	Plus	A	0	0	1.39155e-58	4.73331e-57	0	MW_RS05350	MW_RS05350	MW0997	45	No	srn_2370_Teg55	86	aacataactaTAGCAAaacagagcgctttaagaTAAAATtttattATCTA	TAAAAT	-11	1	TAGCAA	-34	3	573	1	Yes
NC_003923	1097586	Plus	U	1.267e-11	0.00183549	7.53301e-13	4.46664e-12	0	MW_RS05360	MW_RS05360	MW0999	28	No	srn_2390_sRNA200	132	ttttattaaaccTAGTCTttttatgcaatctaagaTATCATaatcTTATA	TATCAT	-9	1	TAGTCT	-32	3	574	2	No
NC_003923	1097588	Plus	A	0	1.10608e-06	9.26811e-35	1.07711e-33	0	MW_RS05360	MW_RS05360	MW0999	26	No	srn_2390_sRNA200	134	ttATTAAAcctagtctttttatgcaatctaagaTATCATaatcttATATG	TATCAT	-11	1	ATTAAA	-42	3	574	2	Yes
NC_003923	1097937	Plus	G	3.75543e-05	0.00881254	5.26914e-06	2.01104e-05	1	MW_RS05365	MW_RS05365	MW1000	613	No	srn_2390_sRNA200	483	caactgTAAATAatagaattacagatcaaaattTATTATtattaaGTTTT	TATTAT	-11	1	TAAATA	-38	3	575	3	No
NC_003923	1097938	Plus	U	5.88912e-06	0.0273028	2.67605e-06	1.05127e-05	1	MW_RS05365	MW_RS05365	MW1000	612	No	srn_2390_sRNA200	484	aactgtaaataaTAGAATtacagatcaaaattTATTATtattaagTTTTG	TATTAT	-12	1	TAGAAT	-32	3	575	3	Yes
NC_003923	1097939	Plus	U	0.000604746	0.00334887	2.85755e-05	0.000100941	1	MW_RS05365	MW_RS05365	MW1000	611	No	srn_2390_sRNA200	485	actgtaaATAATAgaattacagatcaaaattTATTATtattaagtTTTGG	TATTAT	-13	1	ATAATA	-37	3	575	3	No
NC_003923	1099195	Plus	G	1.94948e-06	0.00519149	1.96429e-07	8.49691e-07	0	MW_RS05370	MW_RS05370		28	No	srn_2390_sRNA200	1741	atgaaattcaacCTGAAAacataaagataggtTATGATatagagtGTAGG	TATGAT	-12	1	CTGAAA	-32	2	576	1	Yes
NC_003923	1099316	Plus	A	0	0	1.39155e-58	4.73331e-57	1	MW_RS05375	MW_RS05375	MW1001	22	No	srn_2390_sRNA200	1862	tgTTGAAAatttgctaattaatgtgttgtttttTACAATagtattAATAC	TACAAT	-11	1	TTGAAA	-42	1	577	1	Yes
NC_003923	1101948	Plus	A	9.48341e-05	0.0571915	7.11847e-05	0.000238984	0	MW_RS05390	MW_RS05390	MW1004	105	No	srn_2400_Teg37as	144	tcTTGAGAattgaattaatataatgatgtttaaTATAATctaaatACATT	TATAAT	-11	0	TTGAGA	-42	1	578	1	Yes
NC_003923	1102029	Plus	U	3.12409e-05	0.111697	4.73377e-05	0.000162764	0	MW_RS05390	MW_RS05390	MW1004	24	No	srn_2400_Teg37as	63	tagcttaatatTTTAAAattaataaagacatgaTATGATtaatgcTGAAA	TATGAT	-11	1	TTTAAA	-33	2	579	1	Yes
NC_003923	1103142	Plus	C	3.68156e-06	0.0115912	7.66834e-07	3.15838e-06	1	MW_RS05405	coaD	MW1007	171	No	srn_2410_Sau6524	877	attcaatttgATGTCAttttcttagatccacctTATAATaaaggtCTCAT	TATAAT	-11	0	ATGTCA	-34	2	580	1	Yes
NC_003923	1103211	Plus	G	2.36324e-05	0.416118	0.000123215	0.000401486	1	MW_RS05405	coaD	MW1007	102	No	srn_2410_Sau6524	808	atTTCAGAgtttaatttattgaaagaaaatggTATCATcgtttgtGAATT	TATCAT	-12	1	TTCAGA	-42	2	581	1	Yes
NC_003923	1105034	Plus	G	7.04559e-12	0.0124761	2.73043e-12	1.5722e-11	0	MW_RS05415	MW_RS05415	MW1009	89	No	srn_2410_Sau6524	841	gcttttcaTTTGCAattcgtcctttcggtattCATTATtaatattGTAAC	CATTAT	-12	2	TTTGCA	-36	2	582	1	Yes
NC_003923	1105096	Plus	A	0.0061282	0.0720523	0.00385263	0.00957731	0	MW_RS05415	MW_RS05415	MW1009	27	No	srn_2410_Sau6524	903	gttAAGAAAaaatcttgacaacttgttcttaGAAAGTtaaaataaATTTT	GAAAGT	-13	3	AAGAAA	-41	3	583	6	No
NC_003923	1105097	Plus	U	1.4482e-07	2.69506e-05	1.06432e-10	5.60958e-10	0	MW_RS05415	MW_RS05415	MW1009	26	No	srn_2410_Sau6524	904	ttAAGAAAaaatcttgacaacttgttcttagaaaGTTAAAataaaTTTTG	GTTAAA	-10	3	AAGAAA	-42	3	583	6	No
NC_003923	1105098	Plus	U	5.34017e-13	3.75528e-08	9.29613e-19	6.95514e-18	0	MW_RS05415	MW_RS05415	MW1009	25	No	srn_2410_Sau6524	905	taagaaaaaatcTTGACAacttgttcttagaaagtTAAAATaaatTTTGT	TAAAAT	-9	1	TTGACA	-32	0	583	6	No
NC_003923	1105099	Plus	U	0	0	1.39155e-58	4.73331e-57	0	MW_RS05415	MW_RS05415	MW1009	24	No	srn_2410_Sau6524	906	aagaaaaaatcTTGACAacttgttcttagaaagtTAAAATaaattTTGTG	TAAAAT	-10	1	TTGACA	-33	0	583	6	Yes
NC_003923	1105100	Plus	U	0	0	1.39155e-58	4.73331e-57	0	MW_RS05415	MW_RS05415	MW1009	23	No	srn_2410_Sau6524	907	agaaaaaatcTTGACAacttgttcttagaaagtTAAAATaaatttTGTGC	TAAAAT	-11	1	TTGACA	-34	0	583	6	No
NC_003923	1105101	Plus	G	0	1.79856e-14	1.82962e-42	5.10317e-41	0	MW_RS05415	MW_RS05415	MW1009	22	No	srn_2410_Sau6524	908	gaaaaaatcTTGACAacttgttcttagaaagtTAAAATaaattttGTGCT	TAAAAT	-12	1	TTGACA	-35	0	583	6	No
NC_003923	1105710	Plus	A	6.52118e-09	0.00519149	8.50053e-10	4.25821e-09	0	MW_RS05425	rpmF	MW1010	50	No	srn_2410_Sau6524	1517	atgaTAAAGAgcaataagtagtttaattaatgaTATAATgttgttAATTA	TATAAT	-11	0	TAAAGA	-40	3	584	1	Yes
NC_003923	1109451	Plus	A	9.48341e-05	0.225493	0.000251328	0.000783419	0	MW_RS05440	MW_RS05440	MW1013	37	No	srn_2420_sRNA201	301	aaataaataTTGACAatgataatcattattattTATGATtttactAAAGA	TATGAT	-11	1	TTGACA	-35	0	585	1	Yes
NC_003923	1114485	Plus	A	2.91989e-14	7.68094e-07	1.03714e-18	7.75128e-18	0	MW_RS05475	MW_RS05475	MW1020	137	No	srn_2440_Teg56	920	agaattaataATGATAttttggggcgtatgattTATAGTagtagtATCGA	TATAGT	-11	1	ATGATA	-34	2	586	1	Yes
NC_003923	1115393	Plus	A	0	6.96976e-08	6.03279e-36	7.69043e-35	0	MW_RS05480	pheS	MW1021	350	No	srn_2440_Teg56	12	tcatTTGAAAggttgaccgtgttgaaagttttccGATATAattatAATTA	GATATA	-10	3	TTGAAA	-40	1	587	3	No
NC_003923	1115396	Plus	U	0.000604746	0.111697	0.00071619	0.00208257	0	MW_RS05480	pheS	MW1021	347	No	srn_2440_Teg56	9	tttgaaaggTTGACCgtgttgaaagttttccgaTATAATtataatTAATT	TATAAT	-11	0	TTGACC	-35	1	587	3	No
NC_003923	1115397	Plus	A	0	0	1.39155e-58	4.73331e-57	0	MW_RS05480	pheS	MW1021	346	No	srn_2440_Teg56	8	ttgaaaggTTGACCgtgttgaaagttttccgaTATAATtataattAATTG	TATAAT	-12	0	TTGACC	-36	1	587	3	Yes
NC_003923	1120525	Plus	G	7.25981e-06	0.111697	1.21838e-05	4.50227e-05	0	MW_RS05495	MW_RS05495	MW1024	221	No	srn_2440_Teg56	4894	ttgcggataCTTACAaaatacatagtggtcatgTATAATgtttatGAAAA	TATAAT	-11	0	CTTACA	-35	2	588	1	Yes
NC_003923	1121334	Plus	G	2.64139e-09	0.00252185	1.78085e-10	9.30876e-10	1	MW_RS05505	MW_RS05505	MW1026	273	No	srn_2440_Teg56	5703	gttcatTTTATAtctaattatcgtaacttttgaTAAAATaatagcGTATC	TAAAAT	-11	1	TTTATA	-38	2	589	1	Yes
NC_003923	1125721	Plus	A	5.96777e-05	0.173154	0.000128963	0.000418064	0	MW_RS05515	MW_RS05515	MW1028	129	No	srn_2450_Sau6229	2624	taaattataatTTGATAaattaaatagctgcagtTAAAATaatgtAAAGC	TAAAAT	-10	1	TTGATA	-33	1	590	2	No
NC_003923	1125723	Plus	A	5.88912e-06	0.268426	2.26964e-05	8.12432e-05	0	MW_RS05515	MW_RS05515	MW1028	127	No	srn_2450_Sau6229	2622	aattataatTTGATAaattaaatagctgcagtTAAAATaatgtaaAGCAA	TAAAAT	-12	1	TTGATA	-35	1	590	2	Yes
NC_003923	1125819	Plus	A	0	1.42963e-09	1.293e-37	1.88844e-36	0	MW_RS05515	MW_RS05515	MW1028	31	No	srn_2450_Sau6229	2526	agcaaaTAGAAAtacatgaagcatgttatctgaTATAATttgaacATCAT	TATAAT	-11	0	TAGAAA	-38	2	591	1	Yes
NC_003923	1126298	Plus	A	2.91989e-14	0	2.95616e-42	7.41485e-41	0	MW_RS05525	MW_RS05525	MW1029	190	No	srn_2450_Sau6229	2047	tcatcatattgTTTACGacttgagaatggtgggATTAATaaatctATGAA	ATTAAT	-11	2	TTTACG	-33	2	592	1	Yes
NC_003923	1128334	Plus	A	0	0.000100404	7.96041e-33	7.94105e-32	0	MW_RS05530	MW_RS05530	MW1030	259	No	srn_2450_Sau6229	11	caTTCTCAtgccccaaaatatatgaaataatgtTACAATatggttAACAA	TACAAT	-11	1	TTCTCA	-42	2	593	1	Yes
NC_003923	1128985	Plus	A	0.000147186	0.00139352	3.36368e-06	1.30668e-05	1	MW_RS05535	sdhA	MW1031	274	No	srn_2450_Sau6229	400	ggcaaacacgTTTACAaaaagcattttacggcaAAGAAGtgaattACGAT	AAGAAG	-11	3	TTTACA	-34	1	594	1	Yes
NC_003923	1131981	Plus	A	8.87449e-10	0.00139352	3.51446e-11	1.90711e-10	0	MW_RS05545	MW_RS05545	MW1033	95	No	srn_2460_Teg58	2873	agattacATGACAatatgatagtgggctgattTAAAATaaatattATAAT	TAAAAT	-12	1	ATGACA	-37	1	595	1	Yes
NC_003923	1132020	Plus	A	3.75543e-05	0.00519149	3.20723e-06	1.24799e-05	0	MW_RS05545	MW_RS05545	MW1033	56	No	srn_2460_Teg58	2834	aatattataATGACAaaaatggtaaacacagtgCATAATactaaaATCCA	CATAAT	-11	1	ATGACA	-35	1	596	1	Yes
NC_003923	1132051	Plus	U	0	0.00334887	2.53766e-31	2.28324e-30	0	MW_RS05545	MW_RS05545	MW1033	25	No	srn_2460_Teg58	2803	tgcataataCTAAAAtccaatgcttagttatGATAAActaaaaatTAAAT	GATAAA	-13	2	CTAAAA	-35	3	597	2	No
NC_003923	1132052	Plus	A	0	4.24742e-06	3.50186e-34	3.87595e-33	0	MW_RS05545	MW_RS05545	MW1033	24	No	srn_2460_Teg58	2802	gcataataCTAAAAtccaatgcttagttatgaTAAACTaaaaattAAATT	TAAACT	-12	2	CTAAAA	-36	3	597	2	Yes
NC_003923	1134422	Plus	A	4.50601e-10	0.0273028	3.21361e-10	1.65989e-09	0	MW_RS05565	MW_RS05565	MW1037	38	No	srn_2460_Teg58	432	ataaaTAGTTAatgtagttttttgtatctgtctatTATTATaaatATATA	TATTAT	-9	1	TAGTTA	-39	3	598	2	No
NC_003923	1134424	Plus	A	2.498e-14	0	2.53293e-42	6.6399e-41	0	MW_RS05565	MW_RS05565	MW1037	36	No	srn_2460_Teg58	430	aaatagTTAATGtagttttttgtatctgtctatTATTATaaatatATACA	TATTAT	-11	1	TTAATG	-38	3	598	2	Yes
NC_003923	1134839	Plus	A	8.59313e-14	0.000241289	8.17237e-16	5.59234e-15	0	MW_RS05580	MW_RS05580	MW1039	1377	No	srn_2460_Teg58	15	ctatagagtGTGGCTttttgctatatccaaaggTATAATtattttATAAT	TATAAT	-11	0	GTGGCT	-35	3	599	1	Yes
NC_003923	1135981	Plus	A	9.48341e-05	0.416118	0.000439615	0.00132416	0	MW_RS05580	MW_RS05580	MW1039	235	No	srn_2460_Teg58	963	tatgtataatTTTACTtataaagaaataagagaTATATTctaattATGGT	TATATT	-11	1	TTTACT	-34	2	600	1	Yes
NC_003923	1136004	Plus	A	8.99313e-09	0.00216026	4.98593e-10	2.53403e-09	0	MW_RS05580	MW_RS05580	MW1039	212	No	srn_2460_Teg58	986	aaataaGAGATAtattctaattatggttgatatgtTATGATtaatATATA	TATGAT	-9	1	GAGATA	-38	3	601	2	No
NC_003923	1136006	Plus	A	2.60959e-08	0.000241289	1.68694e-10	8.82448e-10	0	MW_RS05580	MW_RS05580	MW1039	210	No	srn_2460_Teg58	988	atAAGAGAtatattctaattatggttgatatgtTATGATtaatatATAAG	TATGAT	-11	1	AAGAGA	-42	3	601	2	Yes
NC_003923	1136953	Plus	G	0	0.00519149	3.91118e-31	3.47865e-30	0	MW_RS05585	MW_RS05585	MW1040	28	No	srn_2840_sRNA226	1366	attagttaatTTCAAAagttgtataaataggataaCTTAATaaatGTAAG	CTTAAT	-9	2	TTCAAA	-34	2	602	1	Yes
NC_003923	1144993	Plus	A	0.00385639	0.0299821	0.00116376	0.00324079	0	MW_RS05655	MW_RS05655	MW1050	591	No	srn_2500_sRNA207	2312	aaccatttatTTGATAgtgataaatgaggctgtgTATAATactttATTAA	TATAAT	-10	0	TTGATA	-34	1	603	2	No
NC_003923	1144996	Plus	A	0.000380558	0.0720523	0.000315447	0.000970275	0	MW_RS05655	MW_RS05655	MW1050	588	No	srn_2500_sRNA207	2315	catttatTTGATAgtgataaatgaggctgtgTATAATactttattAACTC	TATAAT	-13	0	TTGATA	-37	1	603	2	Yes
NC_003923	1148504	Plus	A	0.000380558	0.0193406	9.43539e-05	0.000310344	1	MW_RS05670	MW_RS05670	MW1053	1071	No	srn_2510_Sau6297	736	aataggtgcTTGTATtgtcggtgcgatttttgtTATTAGttatttATATT	TATTAG	-11	2	TTGTAT	-35	3	604	1	Yes
NC_003923	1148754	Plus	A	0.0061282	0.00519149	0.000361272	0.00110151	1	MW_RS05670	MW_RS05670	MW1053	821	No	srn_2510_Sau6297	486	gttATGGCTtcagcatttttaatatttacaatTATAATaatgtttATTGC	TATAAT	-12	0	ATGGCT	-41	3	605	1	Yes
NC_003923	1149486	Plus	A	0	8.21565e-14	8.23271e-42	1.77181e-40	0	MW_RS05670	MW_RS05670	MW1053	89	No	srn_2510_Sau6297	155	aaatttgtTTTTAAtgtaatgttagatctatggtaTATTATatttATCGT	TATTAT	-9	1	TTTTAA	-36	3	606	1	Yes
NC_003923	1149637	Plus	G	9.23507e-07	0.0394689	6.60738e-07	2.74245e-06	1	MW_RS05680	MW_RS05680	MW1055	1667	No	srn_2520_Teg60	217	aggtttTAGATAcactaactggaatatgcgtagTATTATtatttaGTAAA	TATTAT	-11	1	TAGATA	-38	2	607	1	Yes
NC_003923	1151578	Plus	A	0.00242677	0.0464788	0.00113808	0.00317815	0	MW_RS05690	MW_RS05690	MW1056	826	No	srn_2530_sRNA209	83	ctcgaTGGACGtggttattttttttagatgtaTATAATtataattATAGG	TATAAT	-12	0	TGGACG	-39	2	608	1	Yes
NC_003923	1152309	Plus	A	0.00353489	0.00126054	5.93577e-05	0.00020151	0	MW_RS05690	MW_RS05690	MW1056	95	No	srn_2540_sRNA210	32	gttgtgcggaTAAACAaactaattgcatcaaattTATTTTaaaatAACAA	TATTTT	-10	2	TAAACA	-34	2	609	8	No
NC_003923	1152310	Plus	A	0.000380558	0.00334887	1.85724e-05	6.69625e-05	0	MW_RS05690	MW_RS05690	MW1056	94	No	srn_2540_sRNA210	33	ttgtgcggaTAAACAaactaattgcatcaaattTATTTTaaaataACAAC	TATTTT	-11	2	TAAACA	-35	2	609	8	No
NC_003923	1152312	Plus	A	0	4.55191e-15	4.69306e-43	1.45443e-41	0	MW_RS05690	MW_RS05690	MW1056	92	No	srn_2540_sRNA210	35	gtgcggaTAAACAaactaattgcatcaaattTATTTTaaaataacAACAA	TATTTT	-13	2	TAAACA	-37	2	609	8	No
NC_003923	1152313	Plus	A	0	4.22995e-14	4.26682e-42	1.02595e-40	0	MW_RS05690	MW_RS05690	MW1056	91	No	srn_2540_sRNA210	36	tgcggaTAAACAaactaattgcatcaaatttatttTAAAATaacaACAAC	TAAAAT	-9	1	TAAACA	-38	2	609	8	No
NC_003923	1152314	Plus	C	0	3.06422e-14	3.1008e-42	7.74978e-41	0	MW_RS05690	MW_RS05690	MW1056	90	No	srn_2540_sRNA210	37	gcggaTAAACAaactaattgcatcaaatttatttTAAAATaacaaCAACA	TAAAAT	-10	1	TAAACA	-39	2	609	8	No
NC_003923	1152316	Plus	A	0	0	1.39155e-58	4.73331e-57	0	MW_RS05690	MW_RS05690	MW1056	88	No	srn_2540_sRNA210	39	ggaTAAACAaactaattgcatcaaatttatttTAAAATaacaacaACAAA	TAAAAT	-12	1	TAAACA	-41	2	609	8	Yes
NC_003923	1152317	Plus	C	0.000121056	0.00142178	2.85282e-06	1.11631e-05	0	MW_RS05690	MW_RS05690	MW1056	87	No	srn_2540_sRNA210	40	gaTAAACAaactaattgcatcaaatttatttTAAAATaacaacaaCAAAA	TAAAAT	-13	1	TAAACA	-42	2	609	8	No
NC_003923	1152318	Plus	A	9.65894e-15	5.42666e-05	2.25873e-17	1.63552e-16	0	MW_RS05690	MW_RS05690	MW1056	86	No	srn_2540_sRNA210	41	ataaacaaactaATTGCAtcaaatttattttaaAATAACaacaacAAAAC	AATAAC	-11	2	ATTGCA	-32	3	609	8	No
NC_003923	1152347	Plus	U	0.000639044	0.00804794	6.77736e-05	0.000227972	0	MW_RS05690	MW_RS05690	MW1056	57	No	srn_2540_sRNA210	70	ttaaaATAACAacaacaaaacgttaagcgaaTAACATttcggtgaTTTAA	TAACAT	-13	2	ATAACA	-39	2	610	2	No
NC_003923	1152348	Plus	U	6.26519e-05	0.0783147	6.4889e-05	0.000218796	0	MW_RS05690	MW_RS05690	MW1056	56	No	srn_2540_sRNA210	71	taaaATAACAacaacaaaacgttaagcgaatAACATTtcggtgatTTAAA	AACATT	-13	3	ATAACA	-40	2	610	2	Yes
NC_003923	1152371	Plus	U	5.8854e-12	2.03443e-05	4.50934e-15	2.98044e-14	0	MW_RS05690	MW_RS05690	MW1056	33	No	srn_2540_sRNA210	94	aagcgaATAACAtttcggtgatttaaaagctacgCACGTTtttgtTATCT	CACGTT	-10	4	ATAACA	-38	2	611	33	No
NC_003923	1152372	Plus	A	0	2.8341e-09	2.54386e-37	3.59804e-36	0	MW_RS05690	MW_RS05690	MW1056	32	No	srn_2540_sRNA210	95	agcgaATAACAtttcggtgatttaaaagctacgCACGTTtttgttATCTT	CACGTT	-11	4	ATAACA	-39	2	611	33	No
NC_003923	1152373	Plus	U	0.000233558	0.0561816	0.000160625	0.000514252	0	MW_RS05690	MW_RS05690	MW1056	31	No	srn_2540_sRNA210	96	gcgaATAACAtttcggtgatttaaaagctacgcacGTTTTTgttaTCTTC	GTTTTT	-9	4	ATAACA	-40	2	611	33	No
NC_003923	1152374	Plus	C	5.9952e-15	2.05379e-05	5.48429e-18	4.05105e-17	0	MW_RS05690	MW_RS05690	MW1056	30	No	srn_2540_sRNA210	97	cgaATAACAtttcggtgatttaaaagctacgCACGTTtttgttatCTTCA	CACGTT	-13	4	ATAACA	-41	2	611	33	No
NC_003923	1152375	Plus	U	6.22769e-12	9.87445e-06	2.35695e-15	1.57273e-14	0	MW_RS05690	MW_RS05690	MW1056	29	No	srn_2540_sRNA210	98	gaATAACAtttcggtgatttaaaagctacgcacgtTTTTGTtatcTTCAA	TTTTGT	-9	3	ATAACA	-42	2	611	33	No
NC_003923	1152378	Plus	A	0.000786017	0.00449974	4.79327e-05	0.000164729	0	MW_RS05690	MW_RS05690	MW1056	26	No	srn_2540_sRNA210	101	taacatttcgGTGATTtaaaagctacgcacgttttTGTTATcttcAAATT	TGTTAT	-9	2	GTGATT	-34	3	611	33	No
NC_003923	1152379	Plus	A	3.61308e-08	1.1866e-05	1.2638e-11	7.01632e-11	0	MW_RS05690	MW_RS05690	MW1056	25	No	srn_2540_sRNA210	102	aacatttcgGTGATTtaaaagctacgcacgttttTGTTATcttcaAATTT	TGTTAT	-10	2	GTGATT	-35	3	611	33	No
NC_003923	1152380	Plus	A	0	2.01912e-09	1.81919e-37	2.63179e-36	0	MW_RS05690	MW_RS05690	MW1056	24	No	srn_2540_sRNA210	103	acatttcggtgaTTTAAAagctacgcacgttttTGTTATcttcaaATTTA	TGTTAT	-11	2	TTTAAA	-32	2	611	33	No
NC_003923	1152381	Plus	U	0	2.8233e-13	2.79431e-41	5.47324e-40	0	MW_RS05690	MW_RS05690	MW1056	23	No	srn_2540_sRNA210	104	catttcggtgaTTTAAAagctacgcacgttttTGTTATcttcaaaTTTAA	TGTTAT	-12	2	TTTAAA	-33	2	611	33	Yes
NC_003923	1152382	Plus	U	0	2.8495e-12	2.75437e-40	4.95005e-39	0	MW_RS05690	MW_RS05690	MW1056	22	No	srn_2540_sRNA210	105	atttcggtgatTTAAAAgctacgcacgtttttgtTATCTTcaaatTTAAA	TATCTT	-10	2	TTAAAA	-33	2	611	33	No
NC_003923	1152383	Plus	U	8.3109e-06	0.00184856	2.91767e-07	1.2451e-06	0	MW_RS05690	MW_RS05690	MW1056	21	No	srn_2540_sRNA210	106	tttcggtgaTTTAAAagctacgcacgtttttgtTATCTTcaaattTAAAT	TATCTT	-11	2	TTTAAA	-35	2	611	33	No
NC_003923	1152384	Plus	A	0.000485606	0.0168677	0.000104128	0.000341527	0	MW_RS05690	MW_RS05690	MW1056	20	No	srn_2540_sRNA210	107	ttcggtgatTTAAAAgctacgcacgtttttgtTATCTTcaaatttAAATT	TATCTT	-12	2	TTAAAA	-35	2	611	33	No
NC_003923	1152385	Plus	A	5.03819e-07	0.000939141	1.06326e-08	5.01631e-08	0	MW_RS05690	MW_RS05690	MW1056	19	No	srn_2540_sRNA210	108	tcggtgatTTAAAAgctacgcacgtttttgtTATCTTcaaatttaAATTT	TATCTT	-13	2	TTAAAA	-36	2	611	33	No
NC_003923	1152386	Plus	A	1.48614e-12	3.16279e-06	1.9224e-16	1.34858e-15	0	MW_RS05690	MW_RS05690	MW1056	18	No	srn_2540_sRNA210	109	cggtgaTTTAAAagctacgcacgtttttgttatctTCAAATttaaATTTT	TCAAAT	-9	2	TTTAAA	-38	2	611	33	No
NC_003923	1152387	Plus	U	0	7.33535e-12	7.0211e-40	1.22702e-38	0	MW_RS05690	MW_RS05690	MW1056	17	No	srn_2540_sRNA210	110	ggtgaTTTAAAagctacgcacgtttttgttatctTCAAATttaaaTTTTA	TCAAAT	-10	2	TTTAAA	-39	2	611	33	No
NC_003923	1152388	Plus	U	0	5.23748e-12	5.03074e-40	8.90339e-39	0	MW_RS05690	MW_RS05690	MW1056	16	No	srn_2540_sRNA210	111	gtgatTTAAAAgctacgcacgtttttgttatctTCAAATttaaatTTTAA	TCAAAT	-11	2	TTAAAA	-39	2	611	33	No
NC_003923	1152389	Plus	U	6.02325e-11	1.17157e-05	2.53246e-14	1.62156e-13	0	MW_RS05690	MW_RS05690	MW1056	15	No	srn_2540_sRNA210	112	tgatTTAAAAgctacgcacgtttttgttatctTCAAATttaaattTTAAG	TCAAAT	-12	2	TTAAAA	-40	2	611	33	No
NC_003923	1152390	Plus	U	1.47882e-07	0.00211089	7.14464e-09	3.39833e-08	0	MW_RS05690	MW_RS05690	MW1056	14	No	srn_2540_sRNA210	113	gaTTTAAAagctacgcacgtttttgttatctTCAAATttaaatttTAAGG	TCAAAT	-13	2	TTTAAA	-42	2	611	33	No
NC_003923	1152394	Plus	G	0	6.03155e-10	5.50719e-38	8.2941e-37	0	MW_RS05690	MW_RS05690	MW1056	10	No	srn_2540_sRNA210	117	taaaagcTACGCAcgtttttgttatcttcaaattTAAATTttaagGAGTG	TAAATT	-10	2	TACGCA	-37	3	611	33	No
NC_003923	1152395	Plus	A	9.91429e-14	0.148185	4.82638e-13	2.88383e-12	0	MW_RS05690	MW_RS05690	MW1056	9	No	srn_2540_sRNA210	118	aaaagcTACGCAcgtttttgttatcttcaaaTTTAAAttttaaggAGTGT	TTTAAA	-13	2	TACGCA	-38	3	611	33	No
NC_003923	1152396	Plus	G	0	1.77821e-10	1.64534e-38	2.56666e-37	0	MW_RS05690	MW_RS05690	MW1056	8	No	srn_2540_sRNA210	119	aaagcTACGCAcgtttttgttatcttcaaattTAAATTttaaggaGTGTT	TAAATT	-12	2	TACGCA	-39	3	611	33	No
NC_003923	1152397	Plus	U	3.60822e-14	1.26733e-05	1.97678e-17	1.43584e-16	0	MW_RS05690	MW_RS05690	MW1056	7	No	srn_2540_sRNA210	120	aagcTACGCAcgtttttgttatcttcaaattTAAATTttaaggagTGTTT	TAAATT	-13	2	TACGCA	-40	3	611	33	No
NC_003923	1152398	Plus	G	2.67564e-14	0.000158259	1.73626e-16	1.22292e-15	0	MW_RS05690	MW_RS05690	MW1056	6	No	srn_2540_sRNA210	121	agcTACGCAcgtttttgttatcttcaaatttaaatTTTAAGgagtGTTTT	TTTAAG	-9	2	TACGCA	-41	3	611	33	No
NC_003923	1152400	Plus	U	0.00138955	0.130342	0.00174169	0.00469273	0	MW_RS05690	MW_RS05690	MW1056	4	No	srn_2540_sRNA210	123	ctacgcacgtttTTGTTAtcttcaaatttaaatTTTAAGgagtgtTTTCA	TTTAAG	-11	2	TTGTTA	-32	2	611	33	No
NC_003923	1152404	Plus	A	1.15083e-05	0.556682	8.30161e-05	0.000276443	0	MW_RS05690	MW_RS05690	MW1056	0	No	srn_2540_sRNA210	127	gcacgtttTTGTTAtcttcaaatttaaattttaAGGAGTgttttcAATGG	AGGAGT	-11	4	TTGTTA	-36	2	611	33	No
NC_003923	1152407	Plus	G	1.11942e-05	0.265922	4.08555e-05	0.000141875	1	MW_RS05695	MW_RS05695	MW1057	188	No	srn_2540_sRNA210	130	cgtttTTGTTAtcttcaaatttaaattttaaggagTGTTTTcaatGGAAG	TGTTTT	-9	3	TTGTTA	-39	2	611	33	No
NC_003923	1152412	Plus	G	0.00130909	0.00881254	0.000142705	0.00045941	1	MW_RS05695	MW_RS05695	MW1057	183	No	srn_2540_sRNA210	135	ttgttatcTTCAAAtttaaattttaaggagtgttTTCAATggaagGTTTA	TTCAAT	-10	2	TTCAAA	-36	2	611	33	No
NC_003923	1152413	Plus	U	5.32884e-06	0.209297	1.64022e-05	5.98181e-05	1	MW_RS05695	MW_RS05695	MW1057	182	No	srn_2540_sRNA210	136	tgttatcTTCAAAtttaaattttaaggagtgttTTCAATggaaggTTTAT	TTCAAT	-11	2	TTCAAA	-37	2	611	33	No
NC_003923	1152414	Plus	U	0.000110704	0.645072	0.000753184	0.00217113	1	MW_RS05695	MW_RS05695	MW1057	181	No	srn_2540_sRNA210	137	gttatcttcaaaTTTAAAttttaaggagtgttTTCAATggaaggtTTATT	TTCAAT	-12	2	TTTAAA	-32	2	611	33	No
NC_003923	1152415	Plus	U	2.11148e-05	0.036907	1.17398e-05	4.34511e-05	1	MW_RS05695	MW_RS05695	MW1057	180	No	srn_2540_sRNA210	138	ttatcttcaaaTTTAAAttttaaggagtgttTTCAATggaaggttTATTT	TTCAAT	-13	2	TTTAAA	-33	2	611	33	No
NC_003923	1152416	Plus	A	7.23667e-05	0.00150451	1.85449e-06	7.38514e-06	1	MW_RS05695	MW_RS05695	MW1057	179	No	srn_2540_sRNA210	139	tatcTTCAAAtttaaattttaaggagtgttttcaaTGGAAGgtttATTTA	TGGAAG	-9	3	TTCAAA	-40	2	611	33	No
NC_003923	1152417	Plus	U	0.00101731	0.0955597	0.000995336	0.00282478	1	MW_RS05695	MW_RS05695	MW1057	178	No	srn_2540_sRNA210	140	atcTTCAAAtttaaattttaaggagtgttttcaaTGGAAGgtttaTTTAA	TGGAAG	-10	3	TTCAAA	-41	2	611	33	No
NC_003923	1152418	Plus	U	1.00818e-08	0.0571915	1.2843e-08	6.03465e-08	1	MW_RS05695	MW_RS05695	MW1057	177	No	srn_2540_sRNA210	141	tcTTCAAAtttaaattttaaggagtgttttcaaTGGAAGgtttatTTAAC	TGGAAG	-11	3	TTCAAA	-42	2	611	33	No
NC_003923	1152426	Plus	A	0.000441058	0.829997	0.00326272	0.00834591	1	MW_RS05695	MW_RS05695	MW1057	169	No	srn_2540_sRNA210	149	tttaaattTTAAGGagtgttttcaatggaaggTTTATTtaacgcaATTAA	TTTATT	-12	2	TTAAGG	-36	3	612	2	No
NC_003923	1152428	Plus	U	6.05782e-06	0.00764383	8.28304e-07	3.40351e-06	1	MW_RS05695	MW_RS05695	MW1057	167	No	srn_2540_sRNA210	151	taaaTTTTAAggagtgttttcaatggaaggtttaTTTAACgcaatTAAAG	TTTAAC	-10	2	TTTTAA	-40	3	612	2	Yes
NC_003923	1152453	Plus	A	0.00035356	0.0298784	0.000131605	0.000426232	1	MW_RS05695	MW_RS05695	MW1057	142	No	srn_2540_sRNA210	176	gaaggtttatTTAACGcaattaaagataccgtaacTGCAGCaattAATAA	TGCAGC	-9	4	TTAACG	-34	2	613	1	Yes
NC_003923	1152470	Plus	A	0.00121616	0.0298784	0.000407797	0.00123903	1	MW_RS05695	MW_RS05695	MW1057	125	No	srn_2540_sRNA210	193	aaTTAAAGataccgtaactgcagcaattaatAATGATggcgcaaaATTAG	AATGAT	-13	2	TTAAAG	-42	3	614	2	No
NC_003923	1152471	Plus	U	1.09703e-09	0.0849637	2.24595e-09	1.09979e-08	1	MW_RS05695	MW_RS05695	MW1057	124	No	srn_2540_sRNA210	194	attaaagataccGTAACTgcagcaattaataatGATGGCgcaaaaTTAGG	GATGGC	-11	4	GTAACT	-32	3	614	2	Yes
NC_003923	1152479	Plus	A	0.00375237	0.0783147	0.00268369	0.00693088	1	MW_RS05695	MW_RS05695	MW1057	116	No	srn_2540_sRNA210	202	taccGTAACTgcagcaattaataatgatggcgCAAAATtaggcacAAGCA	CAAAAT	-12	2	GTAACT	-40	3	615	1	Yes
NC_003923	1152836	Plus	A	8.99313e-09	0.0188009	3.97346e-09	1.91611e-08	0	MW_RS05700	MW_RS05700	MW1058	26	No	srn_2540_sRNA210	559	gtttattttaTTTGCAgaaatttgagcctctgtTAAGATttagatACATA	TAAGAT	-11	2	TTTGCA	-34	2	616	1	Yes
NC_003923	1154265	Plus	U	1.40554e-13	3.0102e-06	1.83229e-17	1.33228e-16	0	MW_RS05710	MW_RS05710	MW1060	27	No	srn_2540_sRNA210	1988	agccgtaaaaTTGTCAatcaccggtatagacttTATACTatagttTGTAA	TATACT	-11	1	TTGTCA	-34	1	617	2	No
NC_003923	1154266	Plus	G	0	3.66374e-15	3.78529e-43	1.18363e-41	0	MW_RS05710	MW_RS05710	MW1060	26	No	srn_2540_sRNA210	1989	gccgtaaaaTTGTCAatcaccggtatagacttTATACTatagtttGTAAT	TATACT	-12	1	TTGTCA	-35	1	617	2	Yes
NC_003923	1156032	Plus	A	0	1.12133e-13	1.12017e-41	2.34562e-40	0	MW_RS05715	MW_RS05715	MW1061	17	No	srn_2540_sRNA210	3755	gtaTAAATAgtggtggatagtggggagatgtggTAAATTatatatAAGGT	TAAATT	-11	2	TAAATA	-41	3	618	2	Yes
NC_003923	1156033	Plus	A	2.02743e-05	0.0524282	1.56832e-05	5.73159e-05	0	MW_RS05715	MW_RS05715	MW1061	16	No	srn_2540_sRNA210	3756	tataaatagtggTGGATAgtggggagatgtggtaAATTATatataAGGTG	AATTAT	-10	2	TGGATA	-32	2	618	2	No
NC_003923	1160318	Plus	G	0	0.000579863	4.49569e-32	4.2593e-31	0	MW_RS05735	MW_RS05735	MW1065	35	No	srn_2540_sRNA210	8041	attacaactTTGTTTatttaattgaaaaattGATAATatattagtGGTTA	GATAAT	-13	1	TTGTTT	-35	3	619	1	Yes
NC_003923	1161202	Plus	G	0.00023948	0.0720523	0.000206498	0.000650661	1	MW_RS05740	murD	MW1066	118	No	srn_2540_sRNA210	8925	acaagTCGCTAgctttaaattgactggaaagcgTATATTtaaaatGAGTC	TATATT	-11	1	TCGCTA	-39	3	620	1	Yes
NC_003923	1162482	Plus	A	0	5.22091e-09	4.65434e-37	6.45223e-36	1	MW_RS05745	MW_RS05745	MW1067	203	No	srn_2550_Teg80	8386	gttgtattCGGACAaacgaaagctaagtttgcTAAACTaggtaatAGTCA	TAAACT	-12	2	CGGACA	-36	2	621	1	Yes
NC_003923	1163828	Plus	A	2.271e-08	0.115114	5.42778e-08	2.45447e-07	1	MW_RS05750	MW_RS05750	MW1068	282	No	srn_2550_Teg80	7040	gatGTCACAatcattatcaagggatagttcgggTAAACTaaaaacACGAG	TAAACT	-11	2	GTCACA	-41	2	622	1	Yes
NC_003923	1164069	Plus	A	0	0	1.39155e-58	4.73331e-57	0	MW_RS05750	MW_RS05750	MW1068	41	No	srn_2550_Teg80	6799	atgtttatagTTCACAagccattcaacgtatTGTAAActaaggatAGTGT	TGTAAA	-13	2	TTCACA	-34	1	623	1	Yes
NC_003923	1165080	Plus	G	0.000380558	0.111697	0.000470376	0.00140709	1	MW_RS05755	MW_RS05755	MW1069	475	No	srn_2550_Teg80	5788	caagatttaggaTTAACAaaagtaaatggtgggttTATTGTaactGGTGG	TATTGT	-9	2	TTAACA	-32	1	624	1	Yes
NC_003923	1165256	Plus	U	4.31953e-06	0.0214046	1.58995e-06	6.37534e-06	1	MW_RS05755	MW_RS05755	MW1069	299	No	srn_2550_Teg80	5612	tagtagtatcgcTTTTGAtgagttattagatTATGTTacaattaaTTATC	TATGTT	-13	2	TTTTGA	-32	3	625	6	No
NC_003923	1165257	Plus	U	0.00397139	0.0783147	0.00282269	0.00727102	1	MW_RS05755	MW_RS05755	MW1069	298	No	srn_2550_Teg80	5611	agtagtatcgcTTTTGAtgagttattagattatgtTACAATtaatTATCA	TACAAT	-9	1	TTTTGA	-33	3	625	6	No
NC_003923	1165258	Plus	A	0	1.17018e-13	1.16847e-41	2.41057e-40	1	MW_RS05755	MW_RS05755	MW1069	297	No	srn_2550_Teg80	5610	gtagtatcgcttTTGATGagttattagattatgtTACAATtaattATCAT	TACAAT	-10	1	TTGATG	-32	2	625	6	Yes
NC_003923	1165259	Plus	U	0	1.61769e-06	1.34935e-34	1.53994e-33	1	MW_RS05755	MW_RS05755	MW1069	296	No	srn_2550_Teg80	5609	tagtatcgcttTTGATGagttattagattatgtTACAATtaattaTCATG	TACAAT	-11	1	TTGATG	-33	2	625	6	No
NC_003923	1165260	Plus	C	1.45021e-05	0.0665107	1.43251e-05	5.26562e-05	1	MW_RS05755	MW_RS05755	MW1069	295	No	srn_2550_Teg80	5608	agtatcgcttTTGATGagttattagattatgtTACAATtaattatCATGA	TACAAT	-12	1	TTGATG	-34	2	625	6	No
NC_003923	1165261	Plus	A	3.06422e-14	0.000256525	3.17443e-16	2.19815e-15	1	MW_RS05755	MW_RS05755	MW1069	294	No	srn_2550_Teg80	5607	gtatcgcttTTGATGagttattagattatgtTACAATtaattatcATGAT	TACAAT	-13	1	TTGATG	-35	2	625	6	No
NC_003923	1166110	Plus	A	0.00273024	0.00334887	0.000115227	0.000376514	1	MW_RS05760	MW_RS05760	MW1070	877	No	srn_2550_Teg80	4758	agatatcgTTGACAaatctacgccaatgatggAAGCATttaaagaAGCTG	AAGCAT	-12	3	TTGACA	-36	0	626	1	Yes
NC_003923	1166932	Plus	A	0	2.16883e-07	1.85264e-35	2.27438e-34	0	MW_RS05760	MW_RS05760	MW1070	55	No	srn_2550_Teg80	3936	tgcgcaacattTTAACTttaaacataaatgttaTATTATataattATTAA	TATTAT	-11	1	TTAACT	-33	2	627	1	Yes
NC_003923	1167649	Plus	A	5.81149e-07	0.00519149	6.2208e-08	2.80217e-07	1	MW_RS05765	MW_RS05765	MW1071	147	No	srn_2550_Teg80	3219	gtcatggtaTTGATTtgaaaaaagccaatgctgCATTATtaaattATTAT	CATTAT	-11	2	TTGATT	-35	2	628	1	Yes
NC_003923	1167915	Plus	G	0	2.29343e-08	2.01061e-36	2.67047e-35	1	MW_RS05770	MW_RS05770	MW1072	561	No	srn_2550_Teg80	2953	caaaaccaaacGTGATTgcagttacaaaatatgtTACAATagagcGAGCT	TACAAT	-10	1	GTGATT	-33	3	629	3	No
NC_003923	1167916	Plus	A	0	2.20934e-14	2.24295e-42	6.10941e-41	1	MW_RS05770	MW_RS05770	MW1072	560	No	srn_2550_Teg80	2952	aaaaccaaacGTGATTgcagttacaaaatatgtTACAATagagcgAGCTA	TACAAT	-11	1	GTGATT	-34	3	629	3	Yes
NC_003923	1167917	Plus	G	1.46755e-06	0.000570503	1.83363e-08	8.52964e-08	1	MW_RS05770	MW_RS05770	MW1072	559	No	srn_2550_Teg80	2951	aaaccaaacgtgATTGCAgttacaaaatatgtTACAATagagcgaGCTAA	TACAAT	-12	1	ATTGCA	-32	3	629	3	No
NC_003923	1169880	Plus	A	0	0	1.39155e-58	4.73331e-57	1	MW_RS05785	MW_RS05785	MW1075	365	No	srn_2550_Teg80	988	tcaatttgttTTGACAagtagattggaatcattTATTATgttagaATTAC	TATTAT	-11	1	TTGACA	-34	0	630	4	Yes
NC_003923	1169883	Plus	A	5.96777e-05	0.0720523	5.74336e-05	0.000195454	1	MW_RS05785	MW_RS05785	MW1075	362	No	srn_2550_Teg80	985	atttgttTTGACAagtagattggaatcatttatTATGTTagaattACAAC	TATGTT	-11	2	TTGACA	-37	0	630	4	No
NC_003923	1169888	Plus	G	0	4.04121e-14	4.07828e-42	9.84008e-41	1	MW_RS05785	MW_RS05785	MW1075	357	No	srn_2550_Teg80	980	ttTTGACAagtagattggaatcatttattatgtTAGAATtacaacGTATT	TAGAAT	-11	1	TTGACA	-42	0	630	4	No
NC_003923	1169890	Plus	A	3.51427e-10	0.00216026	2.1945e-11	1.20396e-10	1	MW_RS05785	MW_RS05785	MW1075	355	No	srn_2550_Teg80	978	ttgacaagtagaTTGGAAtcatttattatgtTAGAATtacaacgtATTAA	TAGAAT	-13	1	TTGGAA	-32	2	630	4	No
NC_003923	1169949	Plus	U	1.31117e-13	0.418983	1.73227e-12	1.01335e-11	1	MW_RS05785	MW_RS05785	MW1075	296	No	srn_2550_Teg80	919	agttaaacTTTATActattccagtaacagatatgaTACAATctaaTGAGA	TACAAT	-9	1	TTTATA	-36	2	631	3	No
NC_003923	1169951	Plus	A	1.06581e-14	7.65598e-05	3.48017e-17	2.50177e-16	1	MW_RS05785	MW_RS05785	MW1075	294	No	srn_2550_Teg80	917	ttaaacTTTATActattccagtaacagatatgaTACAATctaatgAGAAT	TACAAT	-11	1	TTTATA	-38	2	631	3	Yes
NC_003923	1169952	Plus	G	3.39115e-08	0.309918	2.03585e-07	8.78464e-07	1	MW_RS05785	MW_RS05785	MW1075	293	No	srn_2550_Teg80	916	taaacTTTATActattccagtaacagatatgaTACAATctaatgaGAATT	TACAAT	-12	1	TTTATA	-39	2	631	3	No
NC_003923	1170417	Plus	A	0	0	1.39155e-58	4.73331e-57	1	MW_RS05790	ileS	MW1076	666	No	srn_2550_Teg80	451	aaaaaacaacTTGAAAaagtaatcgaagagagaGATACTaatattAAGTC	GATACT	-11	2	TTGAAA	-34	1	632	1	Yes
NC_003923	1174267	Plus	A	1.04849e-07	6.56212e-05	1.83721e-10	9.58895e-10	1	MW_RS05800	MW_RS05800	MW1078	1143	No	srn_3540_sRNA280	726	attaaatatTATAAAtgagacattaacatcgaTACAATatgaagtAGGTC	TACAAT	-12	1	TATAAA	-35	3	633	1	Yes
NC_003923	1175740	Plus	A	1.11942e-05	0.268426	4.1212e-05	0.0001429	0	MW_RS05805	MW_RS05805	MW1079	36	No	srn_3540_sRNA280	647	taatatgCTTACTttttttattagcaggtgtaagcTATAATataaAGAGT	TATAAT	-9	0	CTTACT	-37	3	634	3	No
NC_003923	1175742	Plus	A	0	0	1.39155e-58	4.73331e-57	0	MW_RS05805	MW_RS05805	MW1079	34	No	srn_3540_sRNA280	649	atatgcttacttTTTTTAttagcaggtgtaagcTATAATataaagAGTTG	TATAAT	-11	0	TTTTTA	-32	3	634	3	Yes
NC_003923	1175743	Plus	G	0	1.30701e-06	1.09299e-34	1.24942e-33	0	MW_RS05805	MW_RS05805	MW1079	33	No	srn_3540_sRNA280	650	tatgCTTACTttttttattagcaggtgtaagcTATAATataaagaGTTGT	TATAAT	-12	0	CTTACT	-40	3	634	3	No
NC_003923	1177361	Plus	A	3.94129e-14	2.88658e-15	7.43402e-27	6.07707e-26	0	MW_RS05815	MW_RS05815	MW1081	223	No	srn_2560_sRNA212	0	tcaatatagaTTGACAaagcgcctgattagtatTATCCTtataacAGTTT	TATCCT	-11	2	TTGACA	-34	0	635	1	Yes
NC_003923	1181461	Plus	A	0.00630487	0.0193406	0.00122086	0.00338223	1	MW_RS05835	MW_RS05835	MW1085	378	No	srn_2560_sRNA212	3878	agagaggctTTGTTAgaagggttactagacggTACAATtgattgtATCGC	TACAAT	-12	1	TTGTTA	-35	2	636	1	Yes
NC_003923	1187530	Plus	A	0.00110666	0.411954	0.00396319	0.00981368	0	MW_RS05855	MW_RS05855	MW1089	18	No	srn_2580_Teg103	275	aaacattagTTGAATggagagacaacttagcataaTATAGAcactAGAAG	TATAGA	-9	2	TTGAAT	-35	2	637	1	Yes
NC_003923	1188165	Plus	A	9.11331e-08	0.00519149	1.06317e-08	5.01631e-08	0	MW_RS05860	MW_RS05860	MW1090	32	No	srn_2580_Teg103	214	cggtACGACGcgcttttgtcattttaattatgtTAAGATaatagtAGTTA	TAAGAT	-11	2	ACGACG	-40	3	638	1	Yes
NC_003923	1190778	Plus	A	1.84843e-10	0.000898915	5.0555e-12	2.86136e-11	0	MW_RS05870	MW_RS05870	MW1092	55	No	srn_2580_Teg103	2827	tagaaattATGGCAtgcaatttcaaatatgctaTACAATataaagAACAA	TACAAT	-11	1	ATGGCA	-36	2	639	2	No
NC_003923	1190779	Plus	A	2.24105e-09	6.47674e-05	4.43583e-12	2.51472e-11	0	MW_RS05870	MW_RS05870	MW1092	54	No	srn_2580_Teg103	2828	agaaattATGGCAtgcaatttcaaatatgctaTACAATataaagaACAAT	TACAAT	-12	1	ATGGCA	-37	2	639	2	Yes
NC_003923	1190799	Plus	A	5.95308e-08	0.0298784	3.76145e-08	1.71766e-07	0	MW_RS05870	MW_RS05870	MW1092	34	No	srn_2580_Teg103	2848	tcaaatatgcTATACAatataaagaacaatgtgaTATCATatttaAATAA	TATCAT	-10	1	TATACA	-34	2	640	3	No
NC_003923	1190800	Plus	A	0	0	1.39155e-58	4.73331e-57	0	MW_RS05870	MW_RS05870	MW1092	33	No	srn_2580_Teg103	2849	caaatatgcTATACAatataaagaacaatgtgaTATCATatttaaATAAT	TATCAT	-11	1	TATACA	-35	2	640	3	Yes
NC_003923	1190802	Plus	A	8.59313e-14	0.0571915	1.66832e-13	1.02495e-12	0	MW_RS05870	MW_RS05870	MW1092	31	No	srn_2580_Teg103	2851	aatatgcTATACAatataaagaacaatgtgaTATCATatttaaatAATAG	TATCAT	-13	1	TATACA	-37	2	640	3	No
NC_003923	1195932	Plus	A	7.03199e-10	0.111697	1.90608e-09	9.37311e-09	0	MW_RS05890	MW_RS05890	MW1096	68	No	srn_2590_Sau46	1073	aattaaagtatTTAAAAatattgatggttaatgTAAAATatcaatATAAA	TAAAAT	-11	1	TTAAAA	-33	2	641	1	Yes
NC_003923	1196524	Plus	A	3.46766e-11	5.21213e-07	7.1486e-16	4.89658e-15	1	MW_RS05900	MW_RS05900	MW1098	1094	No	srn_2590_Sau46	481	caAACACAcctgttttttacgcagaaattatgaCAAAATataaagATGGA	CAAAAT	-11	2	AACACA	-42	3	642	1	Yes
NC_003923	1197357	Plus	A	0.00385639	0.0464788	0.00172551	0.00465274	0	MW_RS05900	MW_RS05900	MW1098	261	No	srn_2590_Sau46	286	tacTTGCATttctttccctccagttgaattgctTATAATgacattAGCTT	TATAAT	-11	0	TTGCAT	-41	3	643	1	Yes
NC_003923	1197590	Plus	U	0.00152713	0.268426	0.00360713	0.00910004	0	MW_RS05900	MW_RS05900	MW1098	28	No	srn_2590_Sau46	519	ctatgATGTAAggtcgcatttttaatatattTACGTTataatggtTTGAT	TACGTT	-13	3	ATGTAA	-39	3	644	3	No
NC_003923	1197592	Plus	G	0.00035356	0.554242	0.00186897	0.00499513	0	MW_RS05900	MW_RS05900	MW1098	26	No	srn_2590_Sau46	521	atgATGTAAggtcgcatttttaatatatttacgtTATAATggtttGATGA	TATAAT	-10	0	ATGTAA	-41	3	644	3	No
NC_003923	1197593	Plus	A	1.267e-11	0.00881254	3.44157e-12	1.96706e-11	0	MW_RS05900	MW_RS05900	MW1098	25	No	srn_2590_Sau46	522	tgATGTAAggtcgcatttttaatatatttacgtTATAATggtttgATGAA	TATAAT	-11	0	ATGTAA	-42	3	644	3	Yes
NC_003923	1198118	Plus	A	0.0061282	0.0464788	0.00261009	0.00675831	1	MW_RS05910	MW_RS05910	MW1100	913	No	srn_2590_Sau46	1047	ataaagaagtgGAGGCAtattttataaatgacTAAAATaatatttATGGG	TAAAAT	-12	1	GAGGCA	-33	3	645	1	Yes
NC_003923	1199088	Plus	A	3.60886e-08	0.000100404	9.90778e-11	5.2299e-10	1	MW_RS05915	MW_RS05915	MW1101	1253	No	srn_2590_Sau46	2017	cgtgagaagtcTTGCTTttgacacgattcaagaTATATTaaatgaAGGTG	TATATT	-11	1	TTGCTT	-33	3	646	1	Yes
NC_003923	1201319	Plus	U	3.75543e-05	0.416118	0.000188564	0.00060039	1	MW_RS05920	MW_RS05920	MW1102	123	No	srn_2590_Sau46	4248	agaAAGAAAttatgtgaaaacggctaaaaatgaTATCTTtaaattTGAAA	TATCTT	-11	2	AAGAAA	-41	3	647	1	Yes
NC_003923	1204379	Plus	A	0	0	1.39155e-58	4.73331e-57	0	MW_RS05930	MW_RS05930	MW1104	25	No	srn_2590_Sau46	7308	tgatcaTTTATAtattaattttccagtctttgaTATAATaaatgcAGTAA	TATAAT	-11	0	TTTATA	-38	2	648	2	Yes
NC_003923	1204380	Plus	G	1.97018e-06	0.0193406	6.89041e-07	2.85144e-06	0	MW_RS05930	MW_RS05930	MW1104	24	No	srn_2590_Sau46	7309	gatcaTTTATAtattaattttccagtctttgaTATAATaaatgcaGTAAA	TATAAT	-12	0	TTTATA	-39	2	648	2	No
NC_003923	1207281	Plus	C	2.60902e-14	0.000237559	2.51775e-16	1.75388e-15	0	MW_RS05950	MW_RS05950	MW1108	303	No	srn_2590_Sau46	10210	tcacataaaagTCAAAAatactgagttttgtgaTATAATtgtagaCTGTG	TATAAT	-11	0	TCAAAA	-33	3	649	3	No
NC_003923	1207282	Plus	U	0	5.50756e-11	5.16058e-39	8.32979e-38	0	MW_RS05950	MW_RS05950	MW1108	302	No	srn_2590_Sau46	10211	cacataaAAGTCAaaaatactgagttttgtgaTATAATtgtagacTGTGA	TATAAT	-12	0	AAGTCA	-37	3	649	3	Yes
NC_003923	1207283	Plus	G	0	0.0464788	3.39976e-30	2.8562e-29	0	MW_RS05950	MW_RS05950	MW1108	301	No	srn_2590_Sau46	10212	acataaaagTCAAAAatactgagttttgtgaTATAATtgtagactGTGAA	TATAAT	-13	0	TCAAAA	-35	3	649	3	No
NC_003923	1207308	Plus	A	2.07885e-05	0.418983	0.000110191	0.000360563	0	MW_RS05950	MW_RS05950	MW1108	276	No	srn_2590_Sau46	10237	ttGTGATAtaattgtagactgtgaagttatgtagTATGATattttAGAGA	TATGAT	-10	1	GTGATA	-42	2	650	2	Yes
NC_003923	1207309	Plus	G	0.000514081	0.645072	0.0029884	0.007678	0	MW_RS05950	MW_RS05950	MW1108	275	No	srn_2590_Sau46	10238	tgtgatataaTTGTAGactgtgaagttatgtagTATGATattttaGAGAA	TATGAT	-11	1	TTGTAG	-34	3	650	2	No
NC_003923	1207692	Plus	G	1.4291e-08	0.00084877	3.17017e-10	1.63988e-09	1	MW_RS05955	MW_RS05955	MW1109	281	No	srn_2590_Sau46	10621	ggttgtaggTGGAAAggccgttgaatgttatggTATTGTaggtatGGCAT	TATTGT	-11	2	TGGAAA	-35	2	651	1	Yes
NC_003923	1209765	Plus	A	3.23453e-09	1.43501e-07	1.68518e-14	1.08502e-13	0	MW_RS05960	MW_RS05960	MW1110	44	No	srn_2600_sRNA215	10229	tgctaacaATGTCAtgttcaacttagtcatgaTAAAATaaataacATACT	TAAAAT	-12	1	ATGTCA	-36	2	652	1	Yes
NC_003923	1212046	Plus	G	0	2.77835e-07	2.36643e-35	2.88481e-34	0	MW_RS05965	MW_RS05965	MW1111	41	No	srn_2600_sRNA215	7948	agttatttgTTGAGTcggttaaatagaaagtgtTATGATatgtgaGGAAT	TATGAT	-11	1	TTGAGT	-35	2	653	1	Yes
NC_003923	1212515	Plus	A	3.75543e-05	0.0811216	4.17412e-05	0.000144304	1	MW_RS05970	MW_RS05970	MW1112	134	No	srn_2600_sRNA215	7479	ctcATGAGAgtagcattcaatttattgaaaaagTAAAATtaaatgATACG	TAAAAT	-11	1	ATGAGA	-41	2	654	1	Yes
NC_003923	1212789	Plus	A	5.96777e-05	0.309918	0.000220056	0.000689951	1	MW_RS05975	MW_RS05975	MW1113	839	No	srn_2600_sRNA215	7205	tagaaatTATACTtttcggtgacgaaaaaaagTATAATctgaaccATGAA	TATAAT	-12	0	TATACT	-37	3	655	1	Yes
NC_003923	1213178	Plus	A	2.271e-08	0.000171647	1.06303e-10	5.60706e-10	1	MW_RS05975	MW_RS05975	MW1113	450	No	srn_2600_sRNA215	6816	atcagaggtaTTGATAatccgaaaatctcatTATTAAatataggtACCGA	TATTAA	-13	2	TTGATA	-34	1	656	1	Yes
NC_003923	1215678	Plus	A	2.30135e-07	0.00183549	9.54014e-09	4.51312e-08	0	MW_RS05990	MW_RS05990	MW1115	37	No	srn_2600_sRNA215	4316	aaaaTTTCTActtgttttttagaatttaaaatggGAAAATataatAGTCT	GAAAAT	-10	2	TTTCTA	-40	3	657	5	No
NC_003923	1215679	Plus	G	2.91989e-14	7.54952e-14	1.37507e-25	1.10338e-24	0	MW_RS05990	MW_RS05990	MW1115	36	No	srn_2600_sRNA215	4315	aaatttctacTTGTTTtttagaatttaaaatggGAAAATataataGTCTA	GAAAAT	-11	2	TTGTTT	-34	3	657	5	Yes
NC_003923	1215681	Plus	C	4.68739e-05	0.00084877	7.17715e-07	2.96132e-06	0	MW_RS05990	MW_RS05990	MW1115	34	No	srn_2600_sRNA215	4313	atttctacttgtTTTTTAgaatttaaaatggGAAAATataatagtCTATG	GAAAAT	-13	2	TTTTTA	-32	3	657	5	No
NC_003923	1215685	Plus	G	0.000604746	0.275266	0.00161484	0.00438484	0	MW_RS05990	MW_RS05990	MW1115	30	No	srn_2600_sRNA215	4309	ctacttgtttTTTAGAatttaaaatgggaaaaTATAATagtctatGTATA	TATAAT	-12	0	TTTAGA	-34	2	657	5	No
NC_003923	1215689	Plus	A	9.35843e-06	0.00334887	5.72847e-07	2.38475e-06	0	MW_RS05990	MW_RS05990	MW1115	26	No	srn_2600_sRNA215	4305	ttgtttTTTAGAatttaaaatgggaaaatatAATAGTctatgtatAGGCA	AATAGT	-13	2	TTTAGA	-38	2	657	5	No
NC_003923	1216032	Plus	G	0	1.08438e-08	9.58775e-37	1.30577e-35	0	MW_RS05995	MW_RS05995	MW1116	32	No	srn_2600_sRNA215	3962	gtttTTTTCTttaattatcaatagttttaacgTAAAATtaaagatGATTC	TAAAAT	-12	1	TTTTCT	-40	3	658	1	Yes
NC_003923	1221928	Plus	A	0	0.000241289	1.89188e-32	1.85804e-31	1	MW_RS06015	MW_RS06015	MW1120	175	No	srn_2600_sRNA215	1870	tacttttaatGTGAGTagacaagcagtttatGATAATataagaagAACTG	GATAAT	-13	1	GTGAGT	-34	3	659	2	Yes
NC_003923	1221929	Plus	A	0.00035356	0.190761	0.000715203	0.00208257	1	MW_RS06015	MW_RS06015	MW1120	174	No	srn_2600_sRNA215	1871	actTTTAATgtgagtagacaagcagtttatgataaTATAAGaagaACTGG	TATAAG	-9	1	TTTAAT	-41	3	659	2	No
NC_003923	1223860	Plus	U	5.02931e-14	8.43395e-07	1.9345e-18	1.43691e-17	0	MW_RS06020	rpsP	MW1121	45	No	srn_2610_Sau24	1769	gaaaaaactcTTTACAaacattcacacacctGTTAATattatttcTTGTA	GTTAAT	-13	2	TTTACA	-34	1	660	3	Yes
NC_003923	1223861	Plus	U	0.0061282	0.0720523	0.00385263	0.00957731	0	MW_RS06020	rpsP	MW1121	44	No	srn_2610_Sau24	1768	aaaaaactcTTTACAaacattcacacacctgttaaTATTATttctTGTAG	TATTAT	-9	1	TTTACA	-35	1	660	3	No
NC_003923	1223862	Plus	G	9.5189e-11	0.0299821	7.87191e-11	4.19334e-10	0	MW_RS06020	rpsP	MW1121	43	No	srn_2610_Sau24	1767	aaaaactcTTTACAaacattcacacacctgttaaTATTATttcttGTAGA	TATTAT	-10	1	TTTACA	-36	1	660	3	No
NC_003923	1224340	Plus	G	0	1.34004e-12	1.30541e-40	2.42091e-39	0	MW_RS06025	MW_RS06025	MW1122	28	No	srn_2610_Sau24	1289	aatgGTGCCCtttttctttgaattattttcaatTAAAATagaagtGTTCA	TAAAAT	-11	1	GTGCCC	-40	3	661	1	Yes
NC_003923	1225629	Plus	G	2.32005e-05	0.21621	6.6228e-05	0.000223096	0	MW_RS06035	MW_RS06035	MW1124	82	No	srn_2610_Sau24	0	ataaaataggaTTGAAAaaaggttagtattgtgcTAACATaatctGAGTG	TAACAT	-10	2	TTGAAA	-33	1	662	3	No
NC_003923	1225630	Plus	A	0	1.19935e-11	1.14207e-39	1.98101e-38	0	MW_RS06035	MW_RS06035	MW1124	81	No	srn_2610_Sau24	0	taaaataggaTTGAAAaaaggttagtattgtgcTAACATaatctgAGTGT	TAACAT	-11	2	TTGAAA	-34	1	662	3	Yes
NC_003923	1225631	Plus	G	0	0.916887	6.43327e-29	5.31507e-28	0	MW_RS06035	MW_RS06035	MW1124	80	No	srn_2610_Sau24	0	aaaataggaTTGAAAaaaggttagtattgtgctaaCATAATctgaGTGTG	CATAAT	-9	1	TTGAAA	-35	1	662	3	No
NC_003923	1229601	Plus	G	5.58456e-10	0.00334887	5.23749e-11	2.81581e-10	0	MW_RS06050	MW_RS06050	MW1126	50	No	srn_4300_sRNA349	2977	aaaaTAAATAtagttgaattaatgaatttgttcTATAATtaacagGTTAT	TATAAT	-11	0	TAAATA	-40	3	663	1	Yes
NC_003923	1231363	Plus	G	0	1.4877e-13	1.48196e-41	3.01273e-40	0	MW_RS06060	sucC	MW1128	32	No	srn_4300_sRNA349	4739	tagcatttaagTTTACAatagcgcttacatttttTATAATtgtaaGGGAA	TATAAT	-10	0	TTTACA	-33	1	664	3	No
NC_003923	1231364	Plus	G	0	1.73084e-13	1.72154e-41	3.43962e-40	0	MW_RS06060	sucC	MW1128	31	No	srn_4300_sRNA349	4740	agcatttaagTTTACAatagcgcttacatttttTATAATtgtaagGGAAC	TATAAT	-11	0	TTTACA	-34	1	664	3	No
NC_003923	1231365	Plus	G	0	0	1.39155e-58	4.73331e-57	0	MW_RS06060	sucC	MW1128	30	No	srn_4300_sRNA349	4741	gcatttaagTTTACAatagcgcttacatttttTATAATtgtaaggGAACT	TATAAT	-12	0	TTTACA	-35	1	664	3	Yes
NC_003923	1231960	Plus	A	3.29322e-07	0.00440817	3.09947e-08	1.42657e-07	1	MW_RS06065	MW_RS06065	MW1129	623	No	srn_4300_sRNA349	5336	gttaacAAAGCAgctaaattcttattagcacttTATAATgtattcATTGA	TATAAT	-11	0	AAAGCA	-38	4	665	1	Yes
NC_003923	1233694	Plus	A	4.07998e-05	0.00139352	1.00536e-06	4.09722e-06	0	MW_RS06070	MW_RS06070	MW1130	24	No	srn_4300_sRNA349	7070	aaaattttaaTTAAAAtatatagcgcactatgtTATAATgtttgtATATT	TATAAT	-11	0	TTAAAA	-34	2	666	1	Yes
NC_003923	1237092	Plus	A	0	0	1.39155e-58	4.73331e-57	1	MW_RS06085	MW_RS06085	MW1133	241	No	srn_2620_Teg61	8131	cctggatctatgTTTAATcctatgacaaaaggtaaTTTATTacgtATCCA	TTTATT	-9	2	TTTAAT	-32	3	667	1	Yes
NC_003923	1237299	Plus	U	5.88912e-06	0.0193406	1.93491e-06	7.701e-06	0	MW_RS06085	MW_RS06085	MW1133	34	No	srn_2620_Teg61	7924	agatataaaacgTTGACAaaagcaaaattaagcGTTTATcatttaTCTTT	GTTTAT	-11	3	TTGACA	-32	0	668	4	No
NC_003923	1237300	Plus	C	8.87449e-10	9.98513e-06	2.95587e-13	1.79541e-12	0	MW_RS06085	MW_RS06085	MW1133	33	No	srn_2620_Teg61	7923	gatataaaacgTTGACAaaagcaaaattaagcgttTATCATttatCTTTA	TATCAT	-9	1	TTGACA	-33	0	668	4	No
NC_003923	1237301	Plus	U	0.000524269	0.0299821	0.000189578	0.000603345	0	MW_RS06085	MW_RS06085	MW1133	32	No	srn_2620_Teg61	7922	atataaaacgTTGACAaaagcaaaattaagcgttTATCATttatcTTTAG	TATCAT	-10	1	TTGACA	-34	0	668	4	No
NC_003923	1237304	Plus	A	0	1.94178e-06	1.61614e-34	1.82057e-33	0	MW_RS06085	MW_RS06085	MW1133	29	No	srn_2620_Teg61	7919	taaaacgTTGACAaaagcaaaattaagcgttTATCATttatctttAGTAA	TATCAT	-13	1	TTGACA	-37	0	668	4	Yes
NC_003923	1238228	Plus	A	2.18204e-11	0.000382843	2.79151e-13	1.69705e-12	1	MW_RS06090	gid	MW1134	1330	No	srn_2620_Teg61	6995	ggtatagatTTGAAAaaacaaggtacgattggTTTAATaacatatATGAG	TTTAAT	-12	1	TTGAAA	-35	1	669	1	Yes
NC_003923	1241266	Plus	G	0	0	1.39155e-58	4.73331e-57	0	MW_RS06095	MW_RS06095	MW1135	16	No	srn_2620_Teg61	3957	tcaaATTACTgtaagccctttgctgtatatgcTACAATtcttattGATGG	TACAAT	-12	1	ATTACT	-40	3	670	1	Yes
NC_003923	1241507	Plus	G	0	0	1.39155e-58	4.73331e-57	1	MW_RS06100	MW_RS06100	MW1136	668	No	srn_2620_Teg61	3716	ttcaaatcatTTGAAAagaacatctgtttctcgTAAAATctcaacGTTAA	TAAAAT	-11	1	TTGAAA	-34	1	671	1	Yes
NC_003923	1242421	Plus	A	1.41025e-09	0.0124761	4.53292e-10	2.31901e-09	1	MW_RS06105	MW_RS06105	MW1137	365	No	srn_2620_Teg61	2802	aaaatTCGAAAcaaaattacaacagtttagtGGTAACttagaaagAGCTG	GGTAAC	-13	3	TCGAAA	-39	2	672	1	Yes
NC_003923	1243755	Plus	U	8.50098e-13	1.12145e-05	3.83164e-16	2.64535e-15	1	MW_RS06110	MW_RS06110	MW1138	459	No	srn_2620_Teg61	1468	acTTGAAGgtagcgttattcaaaccaaatatggTACTGTgaatacTGAAC	TACTGT	-11	3	TTGAAG	-42	2	673	2	Yes
NC_003923	1243756	Plus	G	5.51065e-11	0.309918	4.40509e-10	2.25527e-09	1	MW_RS06110	MW_RS06110	MW1138	458	No	srn_2620_Teg61	1467	cttgaaggtaGCGTTAttcaaaccaaatatggTACTGTgaatactGAACA	TACTGT	-12	3	GCGTTA	-34	4	673	2	No
NC_003923	1244668	Plus	A	0	0	1.39155e-58	4.73331e-57	1	MW_RS06115	MW_RS06115		370	No	srn_2620_Teg61	555	gaaaatgatTTGGTActaggtgaatatgctgcTACAGTtattggtATGGA	TACAGT	-12	2	TTGGTA	-35	2	674	1	Yes
NC_003923	1245213	Plus	U	8.75718e-11	2.67921e-07	9.2186e-16	6.27747e-15	0	MW_RS06120	MW_RS06120	MW1139	116	No	srn_2620_Teg61	10	ttgaAAAACAtttgctttagacacggcattatgtTATATTtatttTCGGC	TATATT	-10	1	AAAACA	-40	3	675	5	No
NC_003923	1245214	Plus	C	2.55906e-13	8.88178e-16	1.46946e-26	1.19843e-25	0	MW_RS06120	MW_RS06120	MW1139	115	No	srn_2620_Teg61	9	tgaaaaacatTTGCTTtagacacggcattatgtTATATTtattttCGGCT	TATATT	-11	1	TTGCTT	-34	3	675	5	No
NC_003923	1245215	Plus	G	2.8344e-13	0	2.80519e-41	5.47915e-40	0	MW_RS06120	MW_RS06120	MW1139	114	No	srn_2620_Teg61	8	gaAAAACAtttgctttagacacggcattatgtTATATTtattttcGGCTA	TATATT	-12	1	AAAACA	-42	3	675	5	Yes
NC_003923	1245216	Plus	G	9.35843e-06	0.00276378	4.77729e-07	2.00073e-06	0	MW_RS06120	MW_RS06120	MW1139	113	No	srn_2620_Teg61	7	aaaaacatttgcTTTAGAcacggcattatgtTATATTtattttcgGCTAT	TATATT	-13	1	TTTAGA	-32	2	675	5	No
NC_003923	1245219	Plus	A	0.000380558	0.225493	0.000889311	0.00254042	0	MW_RS06120	MW_RS06120	MW1139	110	No	srn_2620_Teg61	4	aacatttgcttTAGACAcggcattatgttatattTATTTTcggctATAAA	TATTTT	-10	2	TAGACA	-33	1	675	5	No
NC_003923	1245297	Plus	A	1.267e-11	9.98513e-06	4.75761e-15	3.14156e-14	0	MW_RS06120	MW_RS06120	MW1139	32	No	srn_2620_Teg61	0	tgtaaaggGTGCAAtatttgtatattgtcttTACAATagtttgctATGGA	TACAAT	-13	1	GTGCAA	-36	3	676	1	Yes
NC_003923	1245324	Plus	U	0.00023948	0.418983	0.00102415	0.00289828	0	MW_RS06120	MW_RS06120	MW1139	5	No	srn_2620_Teg61	0	tcTTTACAatagtttgctatggaggtaattaACCAATaggaggaaTTTAT	ACCAAT	-13	3	TTTACA	-42	1	677	1	Yes
NC_003923	1245389	Plus	A	0.00385639	0.0720523	0.0025531	0.00663787	1	MW_RS06125	MW_RS06125		741	No	srn_2620_Teg61	55	aatGAAACAattactagaagcgggtgttcacTTCGGTcaccaaacACGTC	TTCGGT	-13	4	GAAACA	-41	3	678	1	Yes
NC_003923	1246244	Plus	A	9.75269e-05	0.00519149	7.84583e-06	2.94451e-05	1	MW_RS06130	MW_RS06130	MW1140	34	No	srn_2630_sRNA217	665	aattagagtaTTAGCAatcttgcctataataatgcTAAAATcataATATA	TAAAAT	-9	1	TTAGCA	-34	2	679	2	No
NC_003923	1246246	Plus	A	0	1.43133e-09	1.29452e-37	1.88844e-36	0	MW_RS06130	MW_RS06130	MW1140	32	No	srn_2630_sRNA217	667	ttagagtaTTAGCAatcttgcctataataatgcTAAAATcataatATATA	TAAAAT	-11	1	TTAGCA	-36	2	679	2	Yes
NC_003923	1248909	Plus	G	7.41052e-12	4.24742e-06	1.22746e-15	8.32598e-15	0	MW_RS06145	MW_RS06145	MW1143	55	No	srn_2630_sRNA217	3330	tatttgcttaTTCAATgcattaaatgagtatgaTAAAATgataatGATTG	TAAAAT	-11	1	TTCAAT	-34	3	680	1	Yes
NC_003923	1249496	Plus	A	0.0018375	0.0571915	0.00106778	0.00300712	1	MW_RS06150	MW_RS06150	MW1144	245	No	srn_2630_sRNA217	3917	aaaaatatgtTTGACGagcttcatcaacaaggTTTAAAtagtgatATCAT	TTTAAA	-12	2	TTGACG	-34	1	681	1	Yes
NC_003923	1249751	Plus	A	1.48715e-05	0.173154	3.57152e-05	0.000125147	1	MW_RS06155	MW_RS06155	MW1145	984	No	srn_2630_sRNA217	4172	agacgctTTGGCGgattgagtgaggagtagtaTAGTATgaaagttAGAAC	TAGTAT	-12	2	TTGGCG	-37	2	682	1	Yes
NC_003923	1249843	Plus	A	3.41949e-12	2.83551e-12	5.2349e-22	4.08767e-21	1	MW_RS06155	MW_RS06155	MW1145	892	No	srn_2630_sRNA217	4264	gttaaaaggCGGCCTtgtgttaatgatatttgcTAATATattagcATTGA	TAATAT	-11	2	CGGCCT	-35	4	683	1	Yes
NC_003923	1250672	Plus	A	1.41025e-09	0.0464788	1.60251e-09	7.93066e-09	0	MW_RS06155	MW_RS06155	MW1145	63	No	srn_2630_sRNA217	5093	agacgttatattTTGTGAtttgtcagtatcatatTATAATgacttATGTT	TATAAT	-10	0	TTGTGA	-32	2	684	2	No
NC_003923	1250674	Plus	G	0	1.39888e-13	1.39434e-41	2.85124e-40	0	MW_RS06155	MW_RS06155	MW1145	61	No	srn_2630_sRNA217	5095	acgttatattTTGTGAtttgtcagtatcatatTATAATgacttatGTTAC	TATAAT	-12	0	TTGTGA	-34	2	684	2	Yes
NC_003923	1253836	Plus	U	0.000263045	0.0117212	4.22076e-05	0.0001457	0	MW_RS06165	polC	MW1147	166	No	srn_2640_Sau6554	2815	cagatgcttATGTCCtgctcttattatttttgaTATAATgattatTCGAT	TATAAT	-11	0	ATGTCC	-35	3	685	1	Yes
NC_003923	1253873	Plus	A	0.000380558	0.416118	0.00154409	0.00422232	0	MW_RS06165	polC	MW1147	129	No	srn_2640_Sau6554	2778	atgattattcgATGAAAaatgactgaagacatagTATAATtaaagATAAA	TATAAT	-10	0	ATGAAA	-33	2	686	2	Yes
NC_003923	1253875	Plus	A	0.00152713	0.111697	0.00165055	0.00446615	0	MW_RS06165	polC	MW1147	127	No	srn_2640_Sau6554	2776	gattattcgATGAAAaatgactgaagacatagTATAATtaaagatAAATT	TATAAT	-12	0	ATGAAA	-35	2	686	2	No
NC_003923	1258533	Plus	G	0	3.98699e-07	3.38147e-35	4.07941e-34	0	MW_RS06170	MW_RS06170	MW1148	75	No	srn_2640_Sau6554	1780	gtgAAGTCAtttgtttcaagcataaacttatgcTATAATtaagttGCTTA	TATAAT	-11	0	AAGTCA	-41	3	687	1	Yes
NC_003923	1260636	Plus	A	0.0061282	0.0720523	0.00385263	0.00957731	1	MW_RS06190	MW_RS06190	MW1152	259	No	srn_2640_Sau6554	3883	attaaacttTTTAGGattagcaatgagagctggTAAAGTaaaaacAGGTG	TAAAGT	-11	2	TTTAGG	-35	3	688	1	Yes
NC_003923	1263317	Plus	G	0	3.06488e-12	2.96033e-40	5.29291e-39	0	MW_RS06195	MW_RS06195	MW1153	81	No	srn_2650_sRNA218	2306	gcaaactttatTTGATTttataggcttaatttatTAAAATaacgtGTGAG	TAAAAT	-10	1	TTGATT	-33	2	689	3	Yes
NC_003923	1263318	Plus	U	1.48715e-05	0.268426	5.36162e-05	0.000183267	0	MW_RS06195	MW_RS06195	MW1153	80	No	srn_2650_sRNA218	2305	caaactttatTTGATTttataggcttaatttatTAAAATaacgtgTGAGC	TAAAAT	-11	1	TTGATT	-34	2	689	3	No
NC_003923	1263319	Plus	G	2.91989e-14	0.0204353	2.15137e-14	1.3839e-13	0	MW_RS06195	MW_RS06195	MW1153	79	No	srn_2650_sRNA218	2304	aaactttatTTGATTttataggcttaatttatTAAAATaacgtgtGAGCT	TAAAAT	-12	1	TTGATT	-35	2	689	3	No
NC_003923	1265823	Plus	A	0.000320324	0.594129	0.0018207	0.00487361	0	MW_RS06210	MW_RS06210	MW1156	113	No	srn_2650_sRNA218	0	ttaTTAGCAgttgattttggtgatgaagtagctTATAATatctagAGTTG	TATAAT	-11	0	TTAGCA	-41	2	690	1	Yes
NC_003923	1266545	Plus	A	0	1.12145e-05	9.1371e-34	9.69756e-33	0	MW_RS06215	MW_RS06215	MW1157	28	No	srn_2660_sRNA219	100	atTTTATAactaatattaaaatacgataataAATGATatgatataACTAT	AATGAT	-13	2	TTTATA	-42	2	691	2	No
NC_003923	1266548	Plus	A	0	0	1.39155e-58	4.73331e-57	0	MW_RS06215	MW_RS06215	MW1157	25	No	srn_2660_sRNA219	103	ttataactaataTTAAAAtacgataataaatgaTATGATataactATTAG	TATGAT	-11	1	TTAAAA	-32	2	691	2	Yes
NC_003923	1268864	Plus	G	0	0.00377057	2.85274e-31	2.56012e-30	0	MW_RS06220	MW_RS06220	MW1158	41	No	srn_2660_sRNA219	2419	gattaatagTGTACAtcaagtgttttttaactTATAATgaatagtGAGTT	TATAAT	-12	0	TGTACA	-35	2	692	1	Yes
NC_003923	1272167	Plus	A	3.46766e-11	0.00519149	5.46292e-12	3.08196e-11	1	MW_RS06230	MW_RS06230	MW1160	1042	No	srn_2660_sRNA219	5722	actaaaagaagtTTTAGAtgaaaaattcccgTCTAATaataaactAGAAG	TCTAAT	-13	1	TTTAGA	-32	2	693	1	Yes
NC_003923	1277266	Plus	A	4.64073e-14	2.42757e-08	5.54668e-20	4.23162e-19	0	MW_RS06250	MW_RS06250	MW1164	47	No	srn_2670_Sau12	3864	atttttATGAGCaaatgtttttatgattgatgtTATAATatgaatATTAC	TATAAT	-11	0	ATGAGC	-38	3	694	1	Yes
NC_003923	1278040	Plus	C	0.00945296	0.0464788	0.00383572	0.00957731	1	MW_RS06255	MW_RS06255	MW1165	119	No	srn_2670_Sau12	3090	atggaagattTTGACTatattatcgaattgagaGAAAATgaaaatCAAGA	GAAAAT	-11	2	TTGACT	-34	1	695	2	No
NC_003923	1278041	Plus	A	0	0.00600375	4.5144e-31	3.98467e-30	1	MW_RS06255	MW_RS06255	MW1165	118	No	srn_2670_Sau12	3089	tggaagattTTGACTatattatcgaattgagaGAAAATgaaaatcAAGAA	GAAAAT	-12	2	TTGACT	-35	1	695	2	Yes
NC_003923	1279261	Plus	G	0	0.00126054	9.67509e-32	8.94754e-31	0	MW_RS06265	MW_RS06265	MW1167	129	No	srn_2670_Sau12	1869	cccaatttTAGAAAttagccacgcaattgttTATAATgatatattGTAAA	TATAAT	-13	0	TAGAAA	-36	2	696	1	Yes
NC_003923	1279585	Plus	A	0.000150701	0.0464788	9.01397e-05	0.000297888	1	MW_RS06270	MW_RS06270	MW1168	1121	No	srn_2670_Sau12	1545	atcaagtgtACGTCAtgcgctagaaaaatatGATACTgttattttAACAG	GATACT	-13	2	ACGTCA	-35	3	697	1	Yes
NC_003923	1280283	Plus	A	0	0.00216026	1.64644e-31	1.49682e-30	1	MW_RS06270	MW_RS06270	MW1168	423	No	srn_2670_Sau12	847	tgaaagaagTGGATTtaaacgatgttctaaagggTATGATtaatcACAAT	TATGAT	-10	1	TGGATT	-35	3	698	1	Yes
NC_003923	1280392	Plus	G	0.0061282	0.0720523	0.00385263	0.00957731	1	MW_RS06270	MW_RS06270	MW1168	314	No	srn_2670_Sau12	738	tgTTAATAaattgtttaatgtgtcatcagcaatTATTCTattagaGTATG	TATTCT	-11	2	TTAATA	-42	2	699	1	Yes
NC_003923	1280665	Plus	A	0	0.00139352	1.06818e-31	9.78766e-31	0	MW_RS06270	MW_RS06270	MW1168	41	No	srn_2670_Sau12	465	cgcAAAACActtgtattttattttgaatccttgTATAGTattggtAAGAT	TATAGT	-11	1	AAAACA	-41	3	700	1	Yes
NC_003923	1282027	Plus	G	0	3.9635e-14	4.00062e-42	9.68622e-41	0	MW_RS06275	MW_RS06275	MW1169	76	No	srn_2680_Sau6041	141	attgataacTTGACActtatctcctataaaccgTACAATtaatttGTATG	TACAAT	-11	1	TTGACA	-35	0	701	1	Yes
NC_003923	1284330	Plus	A	0	0	1.39155e-58	4.73331e-57	0	MW_RS06285	MW_RS06285	MW1171	18	No	srn_2690_Sau27	563	aataTTTACTttaaatattagaacgtatgaatTAAACTagtatttATGAG	TAAACT	-12	2	TTTACT	-40	2	702	1	Yes
NC_003923	1284557	Plus	A	1.97018e-06	0.00139352	5.6868e-08	2.56827e-07	1	MW_RS06290	MW_RS06290	MW1172	728	No	srn_2690_Sau27	790	taCTAAGAaatggtgtagatttcatgactatgGGTAATcacacatATGGT	GGTAAT	-12	2	CTAAGA	-42	3	703	1	Yes
NC_003923	1288401	Plus	A	0.000343837	0.173154	0.000638765	0.00188016	0	MW_RS06305	MW_RS06305	MW1175	32	No	srn_2690_Sau27	4634	tttaactgttTTTGCActttatagttaaatttaaTATAATtattaAATGA	TATAAT	-10	0	TTTGCA	-34	2	704	3	No
NC_003923	1288402	Plus	A	0	0	1.39155e-58	4.73331e-57	0	MW_RS06305	MW_RS06305	MW1175	31	No	srn_2690_Sau27	4635	ttaactgttTTTGCActttatagttaaatttaaTATAATtattaaATGAT	TATAAT	-11	0	TTTGCA	-35	2	704	3	Yes
NC_003923	1288404	Plus	G	0	2.87054e-06	2.37791e-34	2.66578e-33	0	MW_RS06305	MW_RS06305	MW1175	29	No	srn_2690_Sau27	4637	aactgttTTTGCActttatagttaaatttaaTATAATtattaaatGATAC	TATAAT	-13	0	TTTGCA	-37	2	704	3	No
NC_003923	1288712	Plus	A	0.00242677	0.0464788	0.00113808	0.00317815	1	MW_RS06310	MW_RS06310	MW1176	1266	No	srn_2690_Sau27	4945	aatgaatgcacATGACActgaggtcattgctggTATACTtgaagcATTAG	TATACT	-11	1	ATGACA	-33	1	705	1	Yes
NC_003923	1293024	Plus	A	0.00385639	0.0720523	0.0025531	0.00663787	1	MW_RS06325	MW_RS06325	MW1179	771	No	srn_2700_Teg62	3710	gtctggtaaaTCGACAtatatgagacaagttgcCATAATtagtatAATGG	CATAAT	-11	1	TCGACA	-34	1	706	1	Yes
NC_003923	1296730	Plus	A	5.34017e-13	0.00804794	1.4647e-13	9.05438e-13	0	MW_RS06335	MW_RS06335	MW1182	97	No	srn_2700_Teg62	4	acaaaaaccaTTGACAacgctttcatatcgatagTATCATaacaaATATA	TATCAT	-10	1	TTGACA	-34	0	707	2	No
NC_003923	1296732	Plus	A	0	0.0299821	2.20623e-30	1.86022e-29	0	MW_RS06335	MW_RS06335	MW1182	95	No	srn_2700_Teg62	2	aaaaaccaTTGACAacgctttcatatcgatagTATCATaacaaatATAAT	TATCAT	-12	1	TTGACA	-36	0	707	2	Yes
NC_003923	1297743	Plus	G	0	0.0152551	1.13285e-30	9.77643e-30	0	MW_RS06340	glpK	MW1183	31	No	srn_2710_Sau6710	110	tgctatttttTCGCCAaaatttaacagattttgTACAATgggttaGCGAT	TACAAT	-11	1	TCGCCA	-34	2	708	1	Yes
NC_003923	1299318	Plus	A	0	3.36217e-07	2.85728e-35	3.47105e-34	0	MW_RS06345	MW_RS06345	MW1184	110	No	srn_2720_Teg104	0	cttgtagatTAGACTtttgtataaacattgtgaTACAATcaatttAAGTT	TACAAT	-11	1	TAGACT	-35	2	709	2	Yes
NC_003923	1299319	Plus	A	3.75543e-05	0.416118	0.000188564	0.00060039	0	MW_RS06345	MW_RS06345	MW1184	109	No	srn_2720_Teg104	0	ttgtagatTAGACTtttgtataaacattgtgaTACAATcaatttaAGTTA	TACAAT	-12	1	TAGACT	-36	2	709	2	No
NC_003923	1301210	Plus	U	0.000961004	0.173154	0.00161428	0.00438484	0	MW_RS06350	MW_RS06350	MW1185	41	No	srn_2720_Teg104	1826	acattagtcaaTTGAAActatgcatcactaaatgTATGATaataaTAAAA	TATGAT	-10	1	TTGAAA	-33	1	710	1	Yes
NC_003923	1302783	Plus	A	8.90554e-11	1.14353e-14	5.72773e-23	4.49263e-22	0	MW_RS06360	MW_RS06360	MW1187	350	No	srn_2720_Teg104	3399	caagaaagtGCAACAatttactgaaaattatgataCATTATtattAGGGA	CATTAT	-9	2	GCAACA	-35	3	711	1	Yes
NC_003923	1304147	Plus	G	9.35843e-06	0.645072	7.85856e-05	0.000262693	0	MW_RS06370	MW_RS06370	MW1189	29	No	srn_2720_Teg104	4763	aaatcgtGTAATAgtctttactaaaactctatgaTAGAATactttGAGTA	TAGAAT	-10	1	GTAATA	-37	3	712	3	No
NC_003923	1304148	Plus	A	0	0.0188009	1.39223e-30	1.1941e-29	0	MW_RS06370	MW_RS06370	MW1189	28	No	srn_2720_Teg104	4764	aatcgtgtaaTAGTCTttactaaaactctatgaTAGAATactttgAGTAG	TAGAAT	-11	1	TAGTCT	-34	3	712	3	No
NC_003923	1304149	Plus	G	0	4.17794e-05	3.34906e-33	3.42923e-32	0	MW_RS06370	MW_RS06370	MW1189	27	No	srn_2720_Teg104	4765	atcGTGTAAtagtctttactaaaactctatgaTAGAATactttgaGTAGG	TAGAAT	-12	1	GTGTAA	-41	3	712	3	Yes
NC_003923	1306890	Plus	A	3.56382e-14	4.80727e-14	1.07301e-25	8.61997e-25	0	MW_RS06380	MW_RS06380	MW1191	28	No	srn_2730_Teg106	5488	tgacatatttTTGAAAtcctaaaaaaattatGATAAGttattaacAAGTT	GATAAG	-13	2	TTGAAA	-34	1	713	1	Yes
NC_003923	1314946	Plus	A	0.00419175	0.00804794	0.000381103	0.00116045	1	MW_RS06450	MW_RS06450		584	No	srn_2750_sRNA223	1250	aagcgatagTTGATAatattctaaagcaacttTATAATaaaacatATATA	TATAAT	-12	0	TTGATA	-35	1	714	1	Yes
NC_003923	1321340	Plus	G	9.60911e-05	0.0193406	2.63823e-05	9.35249e-05	1	MW_RS06485	MW_RS06485	MW1208	63	No	srn_2770_Sau6904	1061	ttcaaatcatcATATCAatttaatatcatttgcTATAATactcttGTATG	TATAAT	-11	0	ATATCA	-33	3	715	1	Yes
NC_003923	1325118	Plus	A	1.72448e-05	0.000579863	1.942e-07	8.40568e-07	0	MW_RS06510	MW_RS06510	MW1213	276	No	srn_2780_Sau6282	0	caatcctttTTGACTtctttaactttgtatacaatAATAATtaatAAAGA	AATAAT	-9	1	TTGACT	-35	1	716	1	Yes
NC_003923	1325190	Plus	A	0	1.00799e-08	8.91969e-37	1.22195e-35	0	MW_RS06510	MW_RS06510	MW1213	204	No	srn_2790_sRNA224	0	catttttattagTTGATTttagttcatcattgtTATAATcaaattATAAA	TATAAT	-11	0	TTGATT	-32	2	717	1	Yes
NC_003923	1325353	Plus	G	0	0.00276378	2.09961e-31	1.90137e-30	0	MW_RS06510	MW_RS06510	MW1213	41	No	srn_2790_sRNA224	0	ttTTGAAGattgaattcattaattttaaaatgTATAATgatatttGTGAA	TATAAT	-12	0	TTGAAG	-42	2	718	1	Yes
NC_003923	1327534	Plus	A	9.87326e-11	3.36217e-07	1.29277e-15	8.74346e-15	0	MW_RS06520	MW_RS06520	MW1215	62	No	srn_2800_Sau14	1083	atattacgaacTTTACAaaaataaagaataattcTATACTatactATCAT	TATACT	-10	1	TTTACA	-33	1	719	1	Yes
NC_003923	1330886	Plus	A	0	0.00804794	6.0279e-31	5.28711e-30	0	MW_RS06535	MW_RS06535	MW1218	31	No	srn_2800_Sau14	2169	aacgaatTGTATAccaatagacgctttatattgTAAAATagtattAAATG	TAAAAT	-11	1	TGTATA	-37	3	720	1	Yes
NC_003923	1334162	Plus	A	0	0.0124761	9.28986e-31	8.04698e-30	0	MW_RS06555	MW_RS06555	MW1221	41	No	srn_2810_Sau6742	330	tcTTGAGCatgtttaattgtaattttgatggggTTAAATtataatATGTA	TTAAAT	-11	2	TTGAGC	-42	2	721	1	Yes
NC_003923	1335777	Plus	A	7.57333e-11	0.000489342	1.18317e-12	6.95636e-12	0	MW_RS06560	MW_RS06560	MW1222	34	No	srn_2810_Sau6742	1186	tagTTTCTAtattgcgtagttgagcagtttatgaTATCATaataaATCGT	TATCAT	-10	1	TTTCTA	-41	3	722	4	No
NC_003923	1335778	Plus	U	0	0	1.39155e-58	4.73331e-57	0	MW_RS06560	MW_RS06560	MW1222	33	No	srn_2810_Sau6742	1187	agTTTCTAtattgcgtagttgagcagtttatgaTATCATaataaaTCGTA	TATCAT	-11	1	TTTCTA	-42	3	722	4	Yes
NC_003923	1335779	Plus	C	0	0	1.39155e-58	4.73331e-57	0	MW_RS06560	MW_RS06560	MW1222	32	No	srn_2810_Sau6742	1188	gtttctataTTGCGTagttgagcagtttatgatatCATAATaaatCGTAA	CATAAT	-9	1	TTGCGT	-35	3	722	4	No
NC_003923	1335780	Plus	G	0	3.66374e-15	3.78529e-43	1.18363e-41	0	MW_RS06560	MW_RS06560	MW1222	31	No	srn_2810_Sau6742	1189	ttTCTATAttgcgtagttgagcagtttatgaTATCATaataaatcGTAAA	TATCAT	-13	1	TCTATA	-42	3	722	4	No
NC_003923	1336744	Plus	G	0.00313576	0.106382	0.00300417	0.00771001	0	MW_RS06570	MW_RS06570	MW1224	96	No	srn_2830_SbrB	2135	ctttagcccaTTTACAatatcaataaaacaatgTACAGTatatacGAATG	TACAGT	-11	2	TTTACA	-34	1	723	1	Yes
NC_003923	1337786	Plus	A	3.75543e-05	0.416118	0.000188564	0.00060039	1	MW_RS06580	MW_RS06580	MW1225	206	No	srn_2830_SbrB	1093	ggaaaagacTTGAAAtcattacgtactgtagattaTGTTATtgttAGAAA	TGTTAT	-9	2	TTGAAA	-35	1	724	1	Yes
NC_003923	1339974	Plus	A	2.36324e-05	0.0720523	2.43211e-05	8.66586e-05	0	MW_RS06590	MW_RS06590	MW1227	24	No	srn_2830_SbrB	976	cgtcaaaataTTGACAcagaacataagttctGATAAAttactaatACAAA	GATAAA	-13	2	TTGACA	-34	0	725	1	Yes
NC_003923	1340324	Plus	A	1.48715e-05	0.173154	3.57152e-05	0.000125147	0	MW_RS06595	MW_RS06595	MW1228	46	No	srn_2830_SbrB	1326	tttTTTATTacttttttgctgatcttaaatttgtTATATTttgttAAAGT	TATATT	-10	1	TTTATT	-41	3	726	1	Yes
NC_003923	1340343	Plus	A	0	1.94178e-06	1.61614e-34	1.82057e-33	0	MW_RS06595	MW_RS06595	MW1228	27	No	srn_2830_SbrB	1345	tgatcttaaatTTGTTAtattttgttaaagtatTATAATgattgaATAAA	TATAAT	-11	0	TTGTTA	-33	2	727	1	Yes
NC_003923	1340701	Plus	G	0	0	1.39155e-58	4.73331e-57	0	MW_RS06600	MW_RS06600	MW1229	29	No	srn_2830_SbrB	1703	gtatTTTACTtatctttttattttaaaataagtTATAATgtatttGATAA	TATAAT	-11	0	TTTACT	-40	2	728	2	Yes
NC_003923	1340702	Plus	A	0.00385639	0.111697	0.00376902	0.00942999	0	MW_RS06600	MW_RS06600	MW1229	28	No	srn_2830_SbrB	1704	tatTTTACTtatctttttattttaaaataagtTATAATgtatttgATAAA	TATAAT	-12	0	TTTACT	-41	2	728	2	No
NC_003923	1340715	Plus	A	1.42349e-07	0.106382	2.87811e-07	1.22897e-06	0	MW_RS06600	MW_RS06600	MW1229	15	No	srn_2830_SbrB	1717	tttttatTTTAAAataagttataatgtatttgaTAAAATtgaagaAGGGA	TAAAAT	-11	1	TTTAAA	-37	2	729	1	Yes
NC_003923	1342907	Plus	A	0	0	1.39155e-58	4.73331e-57	0	MW_RS06605	MW_RS06605	MW1230	89	No	srn_2830_SbrB	3909	taaaagctctgTTATAAcagcatgatttttgaTATTATttttagtATCGA	TATTAT	-12	1	TTATAA	-33	3	730	1	Yes
NC_003923	1342973	Plus	A	0	6.47674e-05	5.1634e-33	5.20295e-32	0	MW_RS06605	MW_RS06605	MW1230	23	No	srn_2830_SbrB	3975	taaactagttcTTGAAAtaatgtgatgaatttagTAAAATtcagtAGGAT	TAAAAT	-10	1	TTGAAA	-33	1	731	4	Yes
NC_003923	1342974	Plus	G	3.94129e-14	2.42961e-12	5.61219e-24	4.43191e-23	0	MW_RS06605	MW_RS06605	MW1230	22	No	srn_2830_SbrB	3976	aaactagttcTTGAAAtaatgtgatgaatttagTAAAATtcagtaGGATA	TAAAAT	-11	1	TTGAAA	-34	1	731	4	No
NC_003923	1342975	Plus	G	1.06581e-14	1.99068e-08	1.08004e-20	8.32171e-20	0	MW_RS06605	MW_RS06605	MW1230	21	No	srn_2830_SbrB	3977	aactagttcTTGAAAtaatgtgatgaatttagTAAAATtcagtagGATAA	TAAAAT	-12	1	TTGAAA	-35	1	731	4	No
NC_003923	1342976	Plus	A	0.00023948	0.0124761	4.09951e-05	0.000142289	0	MW_RS06605	MW_RS06605	MW1230	20	No	srn_2830_SbrB	3978	actagttcTTGAAAtaatgtgatgaatttagTAAAATtcagtaggATAAA	TAAAAT	-13	1	TTGAAA	-36	1	731	4	No
NC_003923	1343376	Plus	U	0	4.18887e-13	4.12934e-41	7.93219e-40	0	MW_RS06615	MW_RS06615	MW1231	41	No	srn_2830_SbrB	4378	agTTAACAaaatgacgaatagactgagaaatgcTATAATtcatttTGTAT	TATAAT	-11	0	TTAACA	-42	1	732	2	No
NC_003923	1343377	Plus	G	0	0	1.39155e-58	4.73331e-57	0	MW_RS06615	MW_RS06615	MW1231	40	No	srn_2830_SbrB	4379	gttaacaaaATGACGaatagactgagaaatgcTATAATtcattttGTATG	TATAAT	-12	0	ATGACG	-35	2	732	2	Yes
NC_003923	1348713	Plus	G	0	0.0188009	1.39223e-30	1.1941e-29	0	MW_RS06635	MW_RS06635	MW1236	86	No	srn_4610_sRNA377	2006	tcaagaaaatTTGATTatcgcaaagacctttgtTATCCTataaagGTGCG	TATCCT	-11	2	TTGATT	-34	2	733	1	Yes
NC_003923	1351239	Plus	A	1.77636e-15	2.83166e-05	2.28546e-18	1.68998e-17	0	MW_RS06645	MW_RS06645	MW1237	40	No	srn_2020_sRNA171	275	gcatgATGAGTtgtttatcaataaatataataaTACAATttaatcAAGGC	TACAAT	-11	1	ATGAGT	-39	3	734	1	Yes
NC_003923	1351846	Plus	A	3.75543e-05	0.00804794	4.8394e-06	1.85413e-05	1	MW_RS06650	MW_RS06650	MW1238	2318	No	srn_2020_sRNA171	882	tcCTGCAActggaatagttcaccaagttaactTAGAATatttagcAAGTG	TAGAAT	-12	1	CTGCAA	-42	3	735	1	Yes
NC_003923	1354079	Plus	G	3.60886e-08	1.12145e-05	1.19535e-11	6.64158e-11	0	MW_RS06650	MW_RS06650	MW1238	85	No	srn_2020_sRNA171	3115	tagTGCTCAaaaatacttctataaactttatgaTATAATaggtcgGTTCA	TATAAT	-11	0	TGCTCA	-41	3	736	1	Yes
NC_003923	1354137	Plus	A	0	4.41733e-09	3.94535e-37	5.51321e-36	0	MW_RS06650	MW_RS06650	MW1238	27	No	srn_2020_sRNA171	3173	gtgttcTTGGCCggcctcttcttgtattttatgtTAGAATgagatATAAA	TAGAAT	-10	1	TTGGCC	-38	2	737	2	Yes
NC_003923	1354139	Plus	A	1.4482e-07	0.173154	4.63943e-07	1.94416e-06	0	MW_RS06650	MW_RS06650	MW1238	25	No	srn_2020_sRNA171	3175	gttcTTGGCCggcctcttcttgtattttatgtTAGAATgagatatAAAGT	TAGAAT	-12	1	TTGGCC	-40	2	737	2	No
NC_003923	1356269	Plus	C	0.0210118	0.0193406	0.00357949	0.00906311	0	MW_RS06665	gyrB	MW1241	54	No	srn_2850_Teg112	4480	aagttaaTTGATActtgcattttacgctgatttaTATAAGaataaCTATT	TATAAG	-10	1	TTGATA	-37	1	738	2	No
NC_003923	1356274	Plus	G	0	0	1.39155e-58	4.73331e-57	0	MW_RS06665	gyrB	MW1241	49	No	srn_2850_Teg112	4475	aaTTGATActtgcattttacgctgatttatataagAATAACtattGTATA	AATAAC	-9	2	TTGATA	-42	1	738	2	Yes
NC_003923	1360758	Plus	A	0	4.66649e-06	3.84298e-34	4.20017e-33	0	MW_RS06680	MW_RS06680	MW1243	208	No	srn_2850_Teg112	0	gctaaaaactatATGCAAtcacgaaattaaatgaTAAAATacagtAATGT	TAAAAT	-10	1	ATGCAA	-32	3	739	3	Yes
NC_003923	1360759	Plus	A	0	7.27623e-06	5.95985e-34	6.41327e-33	0	MW_RS06680	MW_RS06680	MW1243	207	No	srn_2850_Teg112	0	ctaaaaactaTATGCAatcacgaaattaaatgaTAAAATacagtaATGTT	TAAAAT	-11	1	TATGCA	-34	3	739	3	No
NC_003923	1360761	Plus	G	0.000150701	0.268426	0.000449641	0.0013497	0	MW_RS06680	MW_RS06680	MW1243	205	No	srn_2850_Teg112	0	aaaaactaTATGCAatcacgaaattaaatgaTAAAATacagtaatGTTAA	TAAAAT	-13	1	TATGCA	-36	3	739	3	No
NC_003923	1362825	Plus	A	0.000150701	0.0720523	0.000134976	0.000435936	0	MW_RS06685	MW_RS06685	MW1244	101	No	srn_2850_Teg112	1822	ttattccactTTGAGAggcatcgaaattaaatTAAGATatatcatATAGG	TAAGAT	-12	2	TTGAGA	-34	1	740	1	Yes
NC_003923	1362905	Plus	A	4.64073e-14	0.000100404	1.90608e-16	1.33848e-15	0	MW_RS06685	MW_RS06685	MW1244	21	No	srn_2850_Teg112	1902	attATTATActttcaagttagacatttccgataTATAATcttaatAATAG	TATAAT	-11	0	ATTATA	-41	3	741	1	Yes
NC_003923	1363842	Plus	A	0	1.25258e-06	1.04801e-34	1.20391e-33	1	MW_RS06695	MW_RS06695	MW1246	70	No	srn_2850_Teg112	2839	gcgtttcgttacTGTAAAgggtatttgtatggTATCATtgatgttAGTAA	TATCAT	-12	1	TGTAAA	-32	3	742	1	Yes
NC_003923	1365426	Plus	A	0	1.20691e-07	1.03804e-35	1.30419e-34	0	MW_RS06700	MW_RS06700	MW1247	175	No	srn_2860_sRNA229	4421	ttcataagtaTTGATTcatcattttctttatgTTAAATatgaatcAGTAT	TTAAAT	-12	2	TTGATT	-34	2	743	1	Yes
NC_003923	1365544	Plus	A	5.31097e-07	0.00276378	3.13228e-08	1.44073e-07	0	MW_RS06700	MW_RS06700	MW1247	57	No	srn_2860_sRNA229	4303	gacaaaagtgtTATATAaatcaaaggtaaatgaTATGCTatttttATGGT	TATGCT	-11	2	TATATA	-33	3	744	1	Yes
NC_003923	1365568	Plus	U	2.24105e-09	0.0124761	7.07381e-10	3.56915e-09	0	MW_RS06700	MW_RS06700	MW1247	33	No	srn_2860_sRNA229	4279	ggtaaATGATAtgctatttttatggtttatatgaTATATTttgatTTATA	TATATT	-10	1	ATGATA	-39	2	745	3	No
NC_003923	1365569	Plus	U	0.000961004	0.173154	0.00161428	0.00438484	0	MW_RS06700	MW_RS06700	MW1247	32	No	srn_2860_sRNA229	4278	gtaaATGATAtgctatttttatggtttatatgaTATATTttgattTATAA	TATATT	-11	1	ATGATA	-40	2	745	3	No
NC_003923	1365570	Plus	A	0	0	1.39155e-58	4.73331e-57	0	MW_RS06700	MW_RS06700	MW1247	31	No	srn_2860_sRNA229	4277	taaATGATAtgctatttttatggtttatatgaTATATTttgatttATAAC	TATATT	-12	1	ATGATA	-41	2	745	3	Yes
NC_003923	1366251	Plus	G	0.000604746	0.0464788	0.000322664	0.000989852	1	MW_RS06710	MW_RS06710	MW1249	2721	No	srn_2860_sRNA229	3596	tgtcgtgtgTTGAATggttagcagctgcagttgTATTATatttctGTGGT	TATTAT	-11	1	TTGAAT	-35	2	746	1	Yes
NC_003923	1368920	Plus	G	5.13589e-13	0.00880618	1.53908e-13	9.49735e-13	0	MW_RS06710	MW_RS06710	MW1249	52	No	srn_2860_sRNA229	927	aagaaatcacTTGCTTtttgaattgtttttaTATAACgttaatatGTGAT	TATAAC	-13	1	TTGCTT	-34	3	747	1	Yes
NC_003923	1372996	Plus	G	5.81149e-07	0.0464788	4.97735e-07	2.08201e-06	0	MW_RS06730	MW_RS06730	MW1253	34	No	srn_2870_Sau28	1113	aatagcattaaTAGATAaacggagataaatcatcTACAATaaagaGTATA	TACAAT	-10	1	TAGATA	-33	2	748	2	No
NC_003923	1372998	Plus	A	0	2.63278e-12	2.54697e-40	4.625e-39	0	MW_RS06730	MW_RS06730	MW1253	32	No	srn_2870_Sau28	1111	tagcaTTAATAgataaacggagataaatcatcTACAATaaagagtATAGT	TACAAT	-12	1	TTAATA	-39	2	748	2	Yes
NC_003923	1374110	Plus	A	0	1.05739e-07	9.10838e-36	1.14851e-34	0	MW_RS06735	MW_RS06735	MW1254	443	No	srn_2870_Sau28	0	aattagtgTTGACAaatgtgaacgacctatgtaaTATAATgaactATAAA	TATAAT	-10	0	TTGACA	-36	0	749	1	Yes
NC_003923	1380405	Plus	G	8.99313e-09	0.000898915	2.1456e-10	1.11568e-09	1	MW_RS06770	MW_RS06770	MW1261	787	No	srn_2900_Teg113	528	aaattaaGTGTAActatgtattaatgacgtatTATAATattatttGTCAT	TATAAT	-12	0	GTGTAA	-37	3	750	1	Yes
NC_003923	1381094	Plus	G	0	3.98699e-07	3.38147e-35	4.07941e-34	0	MW_RS06770	MW_RS06770	MW1261	98	No	srn_2910_Teg63	0	gcgTTTATGttttagttttaacattaactattgTATACTtatttaGATTA	TATACT	-11	1	TTTATG	-41	3	751	2	Yes
NC_003923	1381095	Plus	A	5.96777e-05	0.0811216	6.40889e-05	0.000216622	0	MW_RS06770	MW_RS06770	MW1261	97	No	srn_2910_Teg63	0	cgTTTATGttttagttttaacattaactattgTATACTtatttagATTAG	TATACT	-12	1	TTTATG	-42	3	751	2	No
NC_003923	1383969	Plus	A	1.48715e-05	0.0720523	1.58012e-05	5.7717e-05	0	MW_RS06780	MW_RS06780	MW1263	52	No	srn_2910_Teg63	2795	gcgtcatatTTGAGTtttaatgataatattttTATAATatataatATAAA	TATAAT	-12	0	TTGAGT	-35	2	752	1	Yes
NC_003923	1384304	Plus	A	2.33209e-06	0.0720523	2.78919e-06	1.09203e-05	1	MW_RS06825	MW_RS06825	MW1272	6173	No	srn_2910_Teg63	3130	tttagattcaATGACAtcaaaaaagataataacTATAATaatattATAAG	TATAAT	-11	0	ATGACA	-34	1	753	1	Yes
NC_003923	1384976	Plus	A	8.14904e-14	5.21213e-07	1.93704e-18	1.43691e-17	0	MW_RS06825	MW_RS06825	MW1272	5501	No	srn_2920_Sau6318	2835	attatctaataTCGTCAcataacttacttatgcTATAATcatggtATTAT	TATAAT	-11	0	TCGTCA	-33	2	754	1	Yes
NC_003923	1390456	Plus	A	0	0	1.39155e-58	4.73331e-57	0	MW_RS06825	MW_RS06825	MW1272	21	No	srn_2920_Sau6318	2589	tcGTAACAttatcgtttaggagacaaaattatgTATAATgaatgtATTAT	TATAAT	-11	0	GTAACA	-42	2	755	1	Yes
NC_003923	1398987	Plus	G	0	2.69451e-13	2.6681e-41	5.24076e-40	0	MW_RS06870	MW_RS06870	MW1280	33	No	srn_3540_sRNA280	1664	ttatatgaggTCGAAActgtgacgataatatgaTATAATtcttccGTTAG	TATAAT	-11	0	TCGAAA	-34	2	756	1	Yes
NC_003923	1404319	Plus	G	0.00945296	0.0193406	0.0017564	0.00472873	1	MW_RS06890	MW_RS06890	MW1284	313	No	srn_2950_Teg6	2913	aaaaagcgaaTTGATAcaaattcatttgcattaTATAGTggcaatGATGA	TATAGT	-11	1	TTGATA	-34	1	757	1	Yes
NC_003923	1408378	Plus	A	0	1.85307e-12	1.79918e-40	3.31021e-39	1	MW_RS06910	MW_RS06910	MW1288	96	No	srn_3540_sRNA280	6024	ggcaaTGTACAtgcacaagatgaagttattcttTATAATaatgatATCCG	TATAAT	-11	0	TGTACA	-39	2	758	1	Yes
NC_003923	1409545	Plus	A	7.25981e-06	0.0955597	1.05319e-05	3.91047e-05	1	MW_RS06925	MW_RS06925		1267	No	srn_3540_sRNA280	4857	aactatagcTGGAAAattatgtgagtctggtgaTATCATtattaaAGACG	TATCAT	-11	1	TGGAAA	-35	2	759	1	Yes
NC_003923	1411406	Plus	A	0	3.66374e-15	3.78529e-43	1.18363e-41	0	MW_RS06935	MW_RS06935	MW1292	13	No	srn_3540_sRNA280	2996	tagtaaTTATTAgtttttttaagtaaaactacgTATAATaacattATGAG	TATAAT	-11	0	TTATTA	-38	3	760	1	Yes
NC_003923	1427559	Plus	G	0.000204833	0.991947	0.00193053	0.00515178	0	MW_RS07025	MW_RS07025	MW1309	3104	No	srn_2980_sRNA238	2066	taatttctaaTTGACAatgattctcactaatgTATAATagtagttGAAAA	TATAAT	-12	0	TTGACA	-34	0	761	1	Yes
NC_003923	1433191	Plus	A	3.70594e-06	0.00519149	3.61051e-07	1.52767e-06	0	MW_RS07095	MW_RS07095	MW1321	6644	No	srn_3540_sRNA280	2807	taattataattgGTGAAAttacagatttagcgtTATTATtaatatATTCA	TATTAT	-11	1	GTGAAA	-32	2	762	1	Yes
NC_003923	1439776	Plus	G	0	0	1.39155e-58	4.73331e-57	0	MW_RS07095	MW_RS07095	MW1321	59	No	srn_4300_sRNA349	799	tcaaatgctATTGCAtcgcaaacgatttttcagTAAAATgagtaaGTTAT	TAAAAT	-11	1	ATTGCA	-35	3	763	1	Yes
NC_003923	1470739	Plus	A	0.00023948	0.0299821	9.22229e-05	0.000304196	0	MW_RS07150	MW_RS07150	MW1331	11184	No	srn_3000_Sau6863	7611	aaaaaatgcTTGTAAttcatttcggtcatgttgTACGTTaccattATCAG	TACGTT	-11	3	TTGTAA	-35	2	764	1	Yes
NC_003923	1481913	Plus	G	0.00945296	0.00407865	0.000430409	0.00130319	0	MW_RS07150	MW_RS07150	MW1331	10	No	srn_3010_Teg64	196	tttgTTCACAcacgtcacagaattgacaccgTATAATagccaattGGGAG	TATAAT	-13	0	TTCACA	-40	1	765	1	Yes
NC_003923	1487770	Plus	G	7.27074e-09	7.65598e-05	1.62634e-11	8.98613e-11	0	MW_RS07195	MW_RS07195	MW1339	137	No	RNAseP	1881	tgtGTAAAAttccaacattaacggtaaatgtatTATAATattattGTGTT	TATAAT	-11	0	GTAAAA	-41	3	766	1	Yes
NC_003923	1487801	Plus	U	0.000961004	0.00804794	9.87635e-05	0.000324236	0	MW_RS07195	MW_RS07195	MW1339	106	No	RNAseP	1912	attataatattaTTGTGTtaatgctgaaatcacgtTAAAATaagcTTTGG	TAAAAT	-9	1	TTGTGT	-32	3	767	3	No
NC_003923	1487803	Plus	U	0	4.55191e-15	4.69306e-43	1.45443e-41	0	MW_RS07195	MW_RS07195	MW1339	104	No	RNAseP	1914	tataatattaTTGTGTtaatgctgaaatcacgtTAAAATaagcttTGGTG	TAAAAT	-11	1	TTGTGT	-34	3	767	3	No
NC_003923	1487804	Plus	G	0	3.66374e-15	3.78529e-43	1.18363e-41	0	MW_RS07195	MW_RS07195	MW1339	103	No	RNAseP	1915	ataatattattGTGTTAatgctgaaatcacgtTAAAATaagctttGGTGT	TAAAAT	-12	1	GTGTTA	-33	3	767	3	Yes
NC_003923	1487878	Plus	G	0	7.08322e-14	7.10844e-42	1.55872e-40	0	MW_RS07195	MW_RS07195	MW1339	29	No	RNAseP	1989	atTTAAGTttggtgtttcactataatgttgtgTATAATaaacaacGTTTA	TATAAT	-12	0	TTAAGT	-42	3	768	1	Yes
NC_003923	1488458	Plus	A	1.6209e-05	0.290557	6.24774e-05	0.000211688	1	MW_RS07200	MW_RS07200	MW1340	72	No	srn_1580_sbrC	2308	ctataacagTTGATGaaatacgaaaaaatggttacCATATTccttATCAG	CATATT	-9	2	TTGATG	-35	2	769	1	Yes
NC_003923	1497896	Plus	G	0.0018375	0.0720523	0.00131465	0.00363196	0	MW_RS07310	MW_RS07310		14182	No	srn_1580_sbrC	7074	tctctaaaaaTTGATAtctatctaatttattttTATCATgtaattGTACA	TATCAT	-11	1	TTGATA	-34	1	770	1	Yes
NC_003923	1518157	Plus	G	0	0.000100404	7.96041e-33	7.94105e-32	0	MW_RS07345	MW_RS07345	MW1367	24	No	srn_3050_sRNA242	1402	tttcccttccTTGTCGttttatgaataatatttTATCATaattagGTAAA	TATCAT	-11	1	TTGTCG	-34	2	771	1	Yes
NC_003923	1523979	Plus	A	3.75543e-05	0.0124761	7.29673e-06	2.74582e-05	0	MW_RS07375	MW_RS07375	MW1372	716	No	srn_3060_sRNA243	419	gatTTAATAatgtaggtttcattattatttttgaTAAAATagtatATTCT	TAAAAT	-10	1	TTAATA	-41	2	772	1	Yes
NC_003923	1524245	Plus	U	9.35843e-06	0.000898915	1.6483e-07	7.17003e-07	0	MW_RS07375	MW_RS07375	MW1372	450	No	srn_3060_sRNA243	153	tctttaatgtaGTTATAgacaatctttacagtttcTTGTATcttaTTATT	TTGTAT	-9	3	GTTATA	-33	3	773	8	No
NC_003923	1524246	Plus	U	0.000961004	0.00216026	2.92408e-05	0.000103134	0	MW_RS07375	MW_RS07375	MW1372	449	No	srn_3060_sRNA243	152	ctttaatgtaGTTATAgacaatctttacagttTCTTGTatcttatTATTT	TCTTGT	-12	3	GTTATA	-34	3	773	8	No
NC_003923	1524247	Plus	A	3.65708e-07	0.000374052	3.24373e-09	1.57292e-08	0	MW_RS07375	MW_RS07375	MW1372	448	No	srn_3060_sRNA243	151	tttaatgtaGTTATAgacaatctttacagtttctTGTATCttattATTTT	TGTATC	-10	3	GTTATA	-35	3	773	8	Yes
NC_003923	1524248	Plus	U	5.88912e-06	4.17794e-05	5.68989e-09	2.72124e-08	0	MW_RS07375	MW_RS07375	MW1372	447	No	srn_3060_sRNA243	150	ttaatgtagttaTAGACAatctttacagtttcttgTATCTTattaTTTTG	TATCTT	-9	2	TAGACA	-32	1	773	8	No
NC_003923	1524249	Plus	U	0.000760321	0.00276378	2.95722e-05	0.00010425	0	MW_RS07375	MW_RS07375	MW1372	446	No	srn_3060_sRNA243	149	taatgtagttaTAGACAatctttacagtttcttgTATCTTattatTTTGA	TATCTT	-10	2	TAGACA	-33	1	773	8	No
NC_003923	1524250	Plus	U	5.96777e-05	0.0188009	1.64938e-05	6.01207e-05	0	MW_RS07375	MW_RS07375	MW1372	445	No	srn_3060_sRNA243	148	aatgtagttaTAGACAatctttacagtttcttgtaTCTTATtattTTGAG	TCTTAT	-9	2	TAGACA	-34	1	773	8	No
NC_003923	1524251	Plus	U	1.46755e-06	0.00804794	2.27407e-07	9.77626e-07	0	MW_RS07375	MW_RS07375	MW1372	444	No	srn_3060_sRNA243	147	atgtagttaTAGACAatctttacagtttcttgtaTCTTATtatttTGAGA	TCTTAT	-10	2	TAGACA	-35	1	773	8	No
NC_003923	1524252	Plus	G	0.000524269	0.0720523	0.000422468	0.00128175	0	MW_RS07375	MW_RS07375	MW1372	443	No	srn_3060_sRNA243	146	tgtagttaTAGACAatctttacagtttcttgtaTCTTATtattttGAGAG	TCTTAT	-11	2	TAGACA	-36	1	773	8	No
NC_003923	1524464	Plus	U	0	0	1.39155e-58	4.73331e-57	0	MW_RS07375	MW_RS07375	MW1372	231	No	srn_3060_sRNA243	0	aaagacggatatTTTAATagtggtaaactgtgaTATAATgacaacTGTTG	TATAAT	-11	0	TTTAAT	-32	3	774	2	Yes
NC_003923	1524465	Plus	G	0	0	1.39155e-58	4.73331e-57	0	MW_RS07375	MW_RS07375	MW1372	230	No	srn_3060_sRNA243	0	aagacggatattTTAATAgtggtaaactgtgaTATAATgacaactGTTGT	TATAAT	-12	0	TTAATA	-32	2	774	2	No
NC_003923	1524561	Plus	G	0.00242677	0.0720523	0.00168762	0.00456292	0	MW_RS07375	MW_RS07375	MW1372	134	No	srn_3060_sRNA243	0	agataTTGTAAatacttttatttgttttatagTTAAATgtttgttGTAAT	TTAAAT	-12	2	TTGTAA	-39	2	775	1	Yes
NC_003923	1524655	Plus	A	5.51065e-11	1.39904e-07	3.11499e-16	2.15913e-15	0	MW_RS07375	MW_RS07375	MW1372	40	No	srn_3060_sRNA243	72	acggataatTTGAAAataaaaatgatgctgtcTAAAATtttagtcACATT	TAAAAT	-12	1	TTGAAA	-35	1	776	1	Yes
NC_003923	1560776	Plus	A	0.00164959	0.0299821	0.000539805	0.00160037	0	MW_RS07675	MW_RS07675	MW1433	9336	No	srn_3090_sRNA245	18840	tgactttgtCTAACAtattcggctcctttcttgTATAATtaatttAATAA	TATAAT	-11	0	CTAACA	-35	2	777	1	Yes
NC_003923	1571092	Plus	U	0.000104978	0.0214046	3.14713e-05	0.000110777	0	MW_RS07690	MW_RS07690	MW1436	27	No	srn_3090_sRNA245	8524	ttaaaATGCTAgttgtttcctatatggaaaagtgtTATTATactgTTATA	TATTAT	-9	1	ATGCTA	-39	3	778	2	No
NC_003923	1571094	Plus	A	0	0	1.39155e-58	4.73331e-57	0	MW_RS07690	MW_RS07690	MW1436	25	No	srn_3090_sRNA245	8522	aaaATGCTAgttgtttcctatatggaaaagtgtTATTATactgttATAAA	TATTAT	-11	1	ATGCTA	-41	3	778	2	Yes
NC_003923	1572716	Plus	A	0.0061282	0.0720523	0.00385263	0.00957731	1	MW_RS07715	MW_RS07715	MW1442	1008	No	srn_3090_sRNA245	6900	acaTTTACCctaaagcgattatctaattacgtTATCATtaaagatAGAAG	TATCAT	-12	1	TTTACC	-41	2	779	1	Yes
NC_003923	1582812	Plus	A	1.48715e-05	0.0124761	3.06138e-06	1.19324e-05	0	MW_RS07760	MW_RS07760	MW1450	29	No	srn_3100_sRNA246	43	tgcGTCATAtgtgcataattctctaaaatatTATAGCatgaaaatAACTT	TATAGC	-13	2	GTCATA	-41	3	780	1	Yes
NC_003923	1585508	Plus	G	5.3697e-10	2.26178e-05	4.01297e-13	2.40606e-12	0	MW_RS07780	MW_RS07780	MW1454	31	No	srn_3110_Sau6353	1055	atcacgttccTTTAAAttcatattatatattgaTACACTatgcttGTTAG	TACACT	-11	2	TTTAAA	-34	2	781	1	Yes
NC_003923	1589834	Plus	A	0	0.268426	1.91637e-29	1.59651e-28	0	MW_RS07805	MW_RS07805	MW1459	141	No	srn_3130_Teg116	1679	agacaaaactaTATAAAttttgataattacgtTATACTtatcattAATAA	TATACT	-12	1	TATAAA	-33	3	782	1	Yes
NC_003923	1589942	Plus	A	5.77316e-15	0	5.93845e-43	1.83225e-41	0	MW_RS07805	MW_RS07805	MW1459	33	No	srn_3130_Teg116	1571	gagcataTTGAATgacctgctgaatggattatctTATAATaataaATCAT	TATAAT	-10	0	TTGAAT	-37	2	783	2	Yes
NC_003923	1589943	Plus	U	5.96777e-05	0.161956	0.000121268	0.000395327	0	MW_RS07805	MW_RS07805	MW1459	32	No	srn_3130_Teg116	1570	agcatattgaATGACCtgctgaatggattatctTATAATaataaaTCATA	TATAAT	-11	0	ATGACC	-34	2	783	2	No
NC_003923	1591655	Plus	A	0.000380558	0.416118	0.00154409	0.00422232	0	MW_RS07810	MW_RS07810	MW1460	7	No	srn_3130_Teg116	86	atcatTGAACAaatgggtgtataatttatagaAATAATgtagaatAAAAA	AATAAT	-12	1	TGAACA	-39	2	784	3	No
NC_003923	1591660	Plus	U	2.30135e-07	0.0193406	9.00432e-08	4.00428e-07	0	MW_RS07810	MW_RS07810	MW1460	2	No	srn_3130_Teg116	91	tgaacaaatgggTGTATAatttatagaaataatgTAGAATaaaaaTAAAT	TAGAAT	-10	1	TGTATA	-32	3	784	3	No
NC_003923	1591661	Plus	A	6.47461e-09	0.000374052	6.71976e-11	3.59332e-10	0	MW_RS07810	MW_RS07810	MW1460	1	No	srn_3130_Teg116	92	gaacaaatgggTGTATAatttatagaaataatgTAGAATaaaaatAAATG	TAGAAT	-11	1	TGTATA	-33	3	784	3	Yes
NC_003923	1592208	Plus	G	0.000961004	0.0299821	0.000330043	0.0010116	1	MW_RS07845	MW_RS07845		6767	No	srn_3130_Teg116	639	tccggatttTTTAGAagacttgctcattgatggTAAAATtaaagaGTTAC	TAAAAT	-11	1	TTTAGA	-35	2	785	1	Yes
NC_003923	1598923	Plus	A	0.000961004	0.111697	0.00108838	0.00305897	0	MW_RS07845	MW_RS07845		52	No	srn_3140_Teg151	223	tcaaaaatataTTGATTgatttttcaaagatatcgTATAATgaggAAAAT	TATAAT	-9	0	TTGATT	-33	2	786	1	Yes
NC_003923	1615751	Plus	A	0	1.28648e-11	1.22414e-39	2.1181e-38	0	MW_RS07935	MW_RS07935	MW1483	45	No	srn_3150_Teg83	6623	agtgaaacgtTTGTGCatttcaactttatacatTAAAATaatatcATAAT	TAAAAT	-11	1	TTGTGC	-34	3	787	1	Yes
NC_003923	1617640	Plus	A	0	3.37508e-14	3.41211e-42	8.46714e-41	0	MW_RS07950	MW_RS07950	MW1486	24	No	srn_3150_Teg83	4734	gtgaaatattTTGATAatttgacctaacagtctTATAATtatattATCGT	TATAAT	-11	0	TTGATA	-34	1	788	1	Yes
NC_003923	1625415	Plus	A	0.000343837	0.0188009	8.37092e-05	0.000278485	0	MW_RS08110	MW_RS08110	MW1517	20552	No	srn_3150_Teg83	2917	ttgTTGAAActgtggaattactgtgaggtttaaTATAATaatcatAGCAA	TATAAT	-11	0	TTGAAA	-41	1	789	1	Yes
NC_003923	1645742	Plus	U	0	2.55351e-15	2.64745e-43	8.91821e-42	0	MW_RS08110	MW_RS08110	MW1517	225	No	srn_3160_RsaOD	10	attaatTTTACTtgcctttaaataatctatcaatTAGAATaaacgTACAG	TAGAAT	-10	1	TTTACT	-38	2	790	2	Yes
NC_003923	1645743	Plus	A	7.67164e-14	0	7.69283e-42	1.67109e-40	0	MW_RS08110	MW_RS08110	MW1517	224	No	srn_3160_RsaOD	9	ttaatTTTACTtgcctttaaataatctatcaatTAGAATaaacgtACAGC	TAGAAT	-11	1	TTTACT	-39	2	790	2	No
NC_003923	1645790	Plus	G	0.000961004	0.0193406	0.00022105	0.000692132	0	MW_RS08110	MW_RS08110	MW1517	177	No	srn_3160_RsaOD	0	agcgagTTAAGGatagtgtaagcttaacaatAAGATTggcgcaacGAATC	AAGATT	-13	3	TTAAGG	-38	3	791	3	No
NC_003923	1645794	Plus	C	0.000524269	0.00407865	3.0055e-05	0.000105845	0	MW_RS08110	MW_RS08110	MW1517	173	No	srn_3160_RsaOD	0	agTTAAGGatagtgtaagcttaacaataagattggCGCAACgaatCATTT	CGCAAC	-9	4	TTAAGG	-42	3	791	3	Yes
NC_003923	1645795	Plus	A	0.00034673	0.645072	0.00210366	0.00559878	0	MW_RS08110	MW_RS08110	MW1517	172	No	srn_3160_RsaOD	0	gttaaggataGTGTAAgcttaacaataagattggCGCAACgaatcATTTT	CGCAAC	-10	4	GTGTAA	-34	3	791	3	No
NC_003923	1645804	Plus	U	0.000797962	0.251086	0.00190648	0.00508954	0	MW_RS08110	MW_RS08110	MW1517	163	No	srn_3160_RsaOD	0	agtgtaagcTTAACAataagattggcgcaacgAATCATtttaaaaTAAAA	AATCAT	-12	2	TTAACA	-35	1	792	2	Yes
NC_003923	1645805	Plus	A	0.00419175	0.0720523	0.00274994	0.00709147	0	MW_RS08110	MW_RS08110	MW1517	162	No	srn_3160_RsaOD	0	gtgtaagcTTAACAataagattggcgcaacgAATCATtttaaaatAAAAG	AATCAT	-13	2	TTAACA	-36	1	792	2	No
NC_003923	1666606	Plus	G	1.48215e-13	0.000110763	6.50895e-16	4.47603e-15	0	MW_RS08210	MW_RS08210	MW1537	54	No	srn_2500_sRNA207	2254	aataaatgatTGCACAacggttagacttttgtTAAAATatttcttGTTGT	TAAAAT	-12	1	TGCACA	-34	2	793	1	Yes
NC_003923	1668608	Plus	A	0.00385639	0.111697	0.00376902	0.00942999	0	MW_RS08285	MW_RS08285	MW1551	8845	No	srn_2500_sRNA207	4256	ccacTTCACCaatatggtcattgtgtggatgtgtTAAAATtagatACTCT	TAAAAT	-10	1	TTCACC	-40	2	794	1	Yes
NC_003923	1677426	Plus	A	1.72448e-05	0.0720523	1.81389e-05	6.54331e-05	0	MW_RS08285	MW_RS08285	MW1551	27	No	srn_4610_sRNA377	1305	gtcaagaaacTTTATTaaataacaggaaaatgaTATGTTtaaaatAATAA	TATGTT	-11	2	TTTATT	-34	3	795	1	Yes
NC_003923	1701350	Plus	A	8.15572e-10	0.000136366	3.4285e-12	1.96119e-11	0	MW_RS08400	MW_RS08400	MW1573	27	No	srn_3230_Sau6936	1830	agcaatTTAATAtttatctggttattcgattggTATACTtcttatATCAT	TATACT	-11	1	TTAATA	-38	2	796	1	Yes
NC_003923	1703586	Plus	A	4.50601e-10	0.00139352	1.82702e-11	1.0063e-10	0	MW_RS08420	MW_RS08420	MW1577	16	No	srn_3230_Sau6936	354	ataTTGATAttcccattttagcattttttgagtTAAGATagtataAGAAA	TAAGAT	-11	2	TTGATA	-41	1	797	1	Yes
NC_003923	1729321	Plus	A	0	1.56261e-08	1.37591e-36	1.85216e-35	0	MW_RS08560	MW_RS08560		2190	No	srn_3280_sRNA260	0	cttaggactgaTGCACGttcatttaaaatagctTATAATtttgttATGAT	TATAAT	-11	0	TGCACG	-33	3	798	1	Yes
NC_003923	1729332	Plus	G	1.48715e-05	1.12145e-05	3.92164e-09	1.89243e-08	0	MW_RS08560	MW_RS08560		2179	No	srn_3280_sRNA260	0	tgcacgttcatTTAAAAtagcttataattttgtTATGATttaaaaGCGTA	TATGAT	-11	1	TTAAAA	-33	2	799	2	Yes
NC_003923	1729334	Plus	G	0.0061282	0.0299821	0.00176424	0.00473702	0	MW_RS08560	MW_RS08560		2177	No	srn_3280_sRNA260	0	cacgttcatTTAAAAtagcttataattttgtTATGATttaaaagcGTATG	TATGAT	-13	1	TTAAAA	-35	2	799	2	No
NC_003923	1771541	Plus	A	0.000150701	0.268426	0.000449641	0.0013497	0	MW_RS08750	MW_RS08750	MW1640	25	No	srn_3350_sRNA266	3569	taccgaaaataaTTGTATatatctcaatataagtgCATAATaaacATATC	CATAAT	-9	1	TTGTAT	-32	3	800	2	No
NC_003923	1771543	Plus	A	0	0	1.39155e-58	4.73331e-57	0	MW_RS08750	MW_RS08750	MW1640	23	No	srn_3350_sRNA266	3571	ccgaaaataaTTGTATatatctcaatataagtgCATAATaaacatATCTA	CATAAT	-11	1	TTGTAT	-34	3	800	2	Yes
NC_003923	1784079	Plus	A	9.35843e-06	0.416118	5.24006e-05	0.000179552	0	MW_RS08790	MW_RS08790		323	No	srn_3480_sRNA275	337	ataTGCATCaggatctggtctaacatgtctgtgTATAATaattgtATCGT	TATAAT	-11	0	TGCATC	-41	4	801	1	Yes
NC_003923	1786067	Plus	G	9.99718e-10	6.86268e-08	2.62205e-15	1.74795e-14	0	MW_RS08800	MW_RS08800	MW1649	15	No	srn_3480_sRNA275	1538	taattttaaaTGGAAAaatccattattatttatTAGAATgtaagtGAGGA	TAGAAT	-11	1	TGGAAA	-34	2	802	1	Yes
NC_003923	1787638	Plus	A	2.09832e-13	3.0102e-06	2.7101e-17	1.95424e-16	0	MW_RS08810	MW_RS08810	MW1651	26	No	srn_3480_sRNA275	3109	tagctcgattTTGAAAtctaataataattggcaTAAAATggaagtAATAT	TAAAAT	-11	1	TTGAAA	-34	1	803	1	Yes
NC_003923	1790270	Plus	A	0	4.55191e-14	4.58825e-42	1.07362e-40	0	MW_RS08825	MW_RS08825	MW1653	24	No	srn_3480_sRNA275	5741	aggttattacaCTGACTtttccgaaaattgtggTAAAATataattAAGAA	TAAAAT	-11	1	CTGACT	-33	2	804	1	Yes
NC_003923	1799897	Plus	U	6.56404e-05	0.0368893	3.37332e-05	0.000118619	0	MW_RS08875	MW_RS08875	MW1662	182	No	srn_3390_Teg7	11640	ttcaataaagtgTTGACAgttagcaggaaaatgtTACAATaatctTTGTG	TACAAT	-10	1	TTGACA	-32	0	805	3	No
NC_003923	1799898	Plus	U	1.01732e-09	0.00142178	4.08783e-11	2.20965e-10	0	MW_RS08875	MW_RS08875	MW1662	181	No	srn_3390_Teg7	11639	tcaataaagtgTTGACAgttagcaggaaaatgtTACAATaatcttTGTGT	TACAAT	-11	1	TTGACA	-33	0	805	3	No
NC_003923	1799899	Plus	G	8.49321e-14	0.0221832	6.57638e-14	4.12755e-13	0	MW_RS08875	MW_RS08875	MW1662	180	No	srn_3390_Teg7	11638	caataaagtgTTGACAgttagcaggaaaatgtTACAATaatctttGTGTG	TACAAT	-12	1	TTGACA	-34	0	805	3	Yes
NC_003923	1801693	Plus	A	0	0	1.39155e-58	4.73331e-57	0	MW_RS08890	MW_RS08890	MW1664	27	No	srn_3390_Teg7	9844	gtcacctttctGTTAAActttgataaactattcTAAAATtaaactATCAC	TAAAAT	-11	1	GTTAAA	-33	3	806	1	Yes
NC_003923	1802257	Plus	A	0	3.60821e-11	3.39615e-39	5.649e-38	0	MW_RS08895	MW_RS08895	MW1665	23	No	srn_3390_Teg7	9280	ttttttaggctTTTAAAttttcagaaaatttgcTAAAATagtgaaATCTT	TAAAAT	-11	1	TTTAAA	-33	2	807	1	Yes
NC_003923	1808773	Plus	A	0	0	1.39155e-58	4.73331e-57	0	MW_RS08925	MW_RS08925	MW1670	28	No	srn_3390_Teg7	2764	agtgtattaCTAGCAataattataaaaaaaagaCATAATtaaagcATATA	CATAAT	-11	1	CTAGCA	-35	3	808	1	Yes
NC_003923	1809928	Plus	C	0.000150701	0.0403785	7.9165e-05	0.000264503	1	MW_RS08935	MW_RS08935	MW1672	1885	No	srn_3390_Teg7	1609	aagatgatgTTGATTtaagaagctatttatatgaaAATAAAaaacCTGGT	AATAAA	-9	2	TTGATT	-35	2	809	1	Yes
NC_003923	1811797	Plus	A	2.44137e-08	0.0299821	1.61292e-08	7.52806e-08	0	MW_RS08935	MW_RS08935	MW1672	16	No	srn_3390_Teg7	66	cgTTAAAAtaaaagtcaaattgcttaaatatggTATACTatacgtAATTT	TATACT	-11	1	TTAAAA	-42	2	810	1	Yes
NC_003923	1819890	Plus	A	0.00164959	0.0464788	0.000803203	0.00230199	0	MW_RS08965	MW_RS08965	MW1677	34	No	srn_3430_sRNA271	1837	ctttttctagtaTTAATTattgtaaattttctaTATAATgaatttAATAC	TATAAT	-11	0	TTAATT	-32	3	811	1	Yes
NC_003923	1835446	Plus	A	3.07197e-05	6.47674e-05	4.18526e-08	1.9062e-07	0	MW_RS09035	MW_RS09035	MW1689	25	No	srn_3460_Sau5949	1566	tccttataagTTATTAtatcatcttcaatatggTAAACTaatgatATGAA	TAAACT	-11	2	TTATTA	-34	3	812	1	Yes
NC_003923	1845343	Plus	G	2.18204e-11	0.225493	1.33035e-10	6.98533e-10	0	MW_RS09080	MW_RS09080	MW1698	32	No	srn_4610_sRNA377	3252	caagagatATAGCAaagtttaaaaaagtactaTAAAATagcaattGAATG	TAAAAT	-12	1	ATAGCA	-36	3	813	1	Yes
NC_003923	1857918	Plus	A	0.000604746	0.0720523	0.000481096	0.00143547	0	MW_RS09105	MW_RS09105	MW1703	63	No	srn_3490_RsaOE	1294	atTTCATAgttcctctctcttttttgtcaaacTATAATaaacactATAAC	TATAAT	-12	0	TTCATA	-42	2	814	1	Yes
NC_003923	1857947	Plus	U	0	0	1.39155e-58	4.73331e-57	0	MW_RS09105	MW_RS09105	MW1703	34	No	srn_3490_RsaOE	1323	aactataaTAAACActataacattaaaatatgtTAAAATctgtacTTAGA	TAAAAT	-11	1	TAAACA	-36	2	815	1	Yes
NC_003923	1867772	Plus	A	0.000961004	0.416118	0.00352876	0.00894441	0	MW_RS09160	MW_RS09160	MW1713	858	No	srn_3520_sRNA279	841	taTTAGAAtttgtataaatctcttgaactttatTATAATtagttgATATA	TATAAT	-11	0	TTAGAA	-42	3	816	2	No
NC_003923	1867774	Plus	A	3.65708e-07	0.0124761	9.2189e-08	4.09709e-07	0	MW_RS09160	MW_RS09160	MW1713	856	No	srn_3520_sRNA279	839	ttagaattTGTATAaatctcttgaactttatTATAATtagttgatATATT	TATAAT	-13	0	TGTATA	-36	3	816	2	Yes
NC_003923	1873572	Plus	A	0.00241881	0.0124761	0.000344274	0.00105152	0	MW_RS09195	MW_RS09195	MW1720	56	No	srn_3530_sRNA281	0	aatgataaattTTAATCgtatatatgtttcataTATAATgaatctATCCT	TATAAT	-11	0	TTAATC	-33	3	817	1	Yes
NC_003923	1875652	Plus	A	0	0	1.39155e-58	4.73331e-57	0	MW_RS09205	MW_RS09205	MW1722	24	No	srn_3540_sRNA280	1301	ttaataaaactaTTGTTTtatgattgtttatgaTACGATatgtaaATGAT	TACGAT	-11	2	TTGTTT	-32	3	818	2	Yes
NC_003923	1875654	Plus	G	3.65708e-07	0.0464788	3.2109e-07	1.36107e-06	0	MW_RS09205	MW_RS09205	MW1722	22	No	srn_3540_sRNA280	1299	aataaaactaTTGTTTtatgattgtttatgaTACGATatgtaaatGATAA	TACGAT	-13	2	TTGTTT	-34	3	818	2	No
NC_003923	1876152	Plus	U	0.00385639	0.0299821	0.00116376	0.00324079	0	MW_RS09210	MW_RS09210	MW1723	82	No	srn_3540_sRNA280	801	ctaatcgctataGTTATAcaacaagatataacaTATAATgaggttTGATA	TATAAT	-11	0	GTTATA	-32	3	819	2	No
NC_003923	1876153	Plus	G	5.88912e-06	0.225493	1.92977e-05	6.95414e-05	0	MW_RS09210	MW_RS09210	MW1723	81	No	srn_3540_sRNA280	800	taatcgctaTAGTTAtacaacaagatataacaTATAATgaggtttGATAA	TATAAT	-12	0	TAGTTA	-35	3	819	2	Yes
NC_003923	1880932	Plus	A	9.35843e-06	0.000241289	4.72138e-08	2.14058e-07	0	MW_RS09235	MW_RS09235	MW1729	43	No	srn_3550_Teg75	112	gtaaaataTTGTAGattaattatgttaatgtgtTATACTaattaaATGTA	TATACT	-11	1	TTGTAG	-36	3	820	2	Yes
NC_003923	1880934	Plus	G	6.26519e-05	0.0394689	3.43971e-05	0.00012071	0	MW_RS09235	MW_RS09235	MW1729	41	No	srn_3550_Teg75	114	aaaatattgTAGATTaattatgttaatgtgtTATACTaattaaatGTAAA	TATACT	-13	1	TAGATT	-35	3	820	2	No
NC_003923	1884210	Plus	A	2.21146e-10	1.74529e-09	1.67503e-17	1.22048e-16	0	MW_RS09250	MW_RS09250	MW1733	25	No	srn_3560_sRNA283	1032	cttcacgcgcATCACAtccctacattgtatgttaaTATAATagttAATTA	TATAAT	-9	0	ATCACA	-34	2	821	1	Yes
NC_003923	1887819	Plus	A	0	0.000610584	4.73072e-32	4.47589e-31	0	MW_RS09270	MW_RS09270	MW1737	107	No	srn_3560_sRNA283	4641	aaaaaaATTAAAgtatttccactactaatttggTAAAATatgattATGTG	TAAAAT	-11	1	ATTAAA	-38	3	822	1	Yes
NC_003923	1893971	Plus	G	0.000233317	0.161956	0.000422593	0.00128175	0	MW_RS09325	MW_RS09325		267	No	srn_3580_SprA1	0	agcaaGTGACTgtgcttgtatatttgccgatgaTATAATagtagaGTCGC	TATAAT	-11	0	GTGACT	-39	2	823	1	Yes
NC_003923	1914217	Plus	A	0.000150701	0.645072	0.000995327	0.00282478	0	MW_RS09440	MW_RS09440	MW1769	7078	No	srn_3600_SprB	5630	ccacaccaatgcTTTTGAgttttaacaatttctttTACAATagatAAAAC	TACAAT	-9	1	TTTTGA	-32	3	824	1	Yes
NC_003923	1921710	Plus	A	9.48341e-05	0.0124761	1.73301e-05	6.28407e-05	1	MW_RS09445	MW_RS09445	MW1770	53	No	srn_3610_SprC	645	aacTTGAAAgatttccccgacatctataacttgTATAATgtgtatATGTC	TATAAT	-11	0	TTGAAA	-41	1	825	1	Yes
NC_003923	1921824	Plus	U	0.00973833	0.0299821	0.00266832	0.00689374	1	MW_RS09495	MW_RS09495		3832	No	srn_3610_SprC	759	gctaaaaaaTTAAAAaaagaatatcttgattggTATAATcagaccTTAGA	TATAAT	-11	0	TTAAAA	-35	2	826	1	Yes
NC_003923	1929454	Plus	C	0.000343837	0.0414692	0.000173359	0.00055451	0	MW_RS09520	MW_RS09520	MW1775	135	No	srn_3620_Sau7005	2492	aaaaCTGACAtttaatcatagaactatttattgTAAATTtaaattCTAAA	TAAATT	-11	2	CTGACA	-40	1	827	1	Yes
NC_003923	1929564	Plus	A	9.48341e-05	0.645072	0.000654679	0.00192376	0	MW_RS09520	MW_RS09520	MW1775	25	No	srn_3620_Sau7005	2602	tcaattaTTAATAgtggtaatgactagtttatCATCGTataataaATAAA	CATCGT	-12	3	TTAATA	-37	2	828	3	No
NC_003923	1929565	Plus	U	2.33209e-06	0.416118	1.44065e-05	5.29274e-05	0	MW_RS09520	MW_RS09520	MW1775	24	No	srn_3620_Sau7005	2603	caattaTTAATAgtggtaatgactagtttatCATCGTataataaaTAAAA	CATCGT	-13	3	TTAATA	-38	2	828	3	Yes
NC_003923	1929566	Plus	A	9.35843e-06	0.645072	7.85856e-05	0.000262693	0	MW_RS09520	MW_RS09520	MW1775	23	No	srn_3620_Sau7005	2604	aattaTTAATAgtggtaatgactagtttatcatcgTATAATaaatAAAAA	TATAAT	-9	0	TTAATA	-39	2	828	3	No
NC_003923	1932276	Plus	G	0.000604746	0.645072	0.00345208	0.008798	0	MW_RS09535	MW_RS09535	MW1778	30	No	srn_3630_Sau69	2315	acATGTCCtaatatcgaatttttagcgacaatgtTATAATgaatgGTAAT	TATAAT	-10	0	ATGTCC	-42	3	829	2	No
NC_003923	1932278	Plus	A	0	1.99068e-08	1.74802e-36	2.33504e-35	0	MW_RS09535	MW_RS09535	MW1778	28	No	srn_3630_Sau69	2313	atgtcctaataTCGAATttttagcgacaatgtTATAATgaatggtAATAC	TATAAT	-12	0	TCGAAT	-33	3	829	2	Yes
NC_003923	1932770	Plus	A	0	0	1.39155e-58	4.73331e-57	0	MW_RS09540	MW_RS09540	MW1779	100	Yes	srn_3630_Sau69	1821	tttaaaTGTATGcttaatctaagctcgaacgggTATAATatgattAATAT	TATAAT	-11	0	TGTATG	-38	4	830	1	Yes
NC_003923	1932811	Plus	A	0.00152713	0.0720523	0.00111296	0.00312175	0	MW_RS09540	MW_RS09540	MW1779	59	Yes	srn_3630_Sau69	1780	gattaatattATAACAattgcgtttgaagtgaTAACATcaaggttAGCAA	TAACAT	-12	2	ATAACA	-34	2	831	1	Yes
NC_003923	1933912	Plus	A	0.000961004	0.00334887	4.39188e-05	0.000151382	0	MW_RS09545	MW_RS09545	MW1781	56	No	srn_3630_Sau69	679	ttcttatATAACAattcttctaacatgatatgtTACTATtgaattACTGA	TACTAT	-11	2	ATAACA	-37	2	832	1	Yes
NC_003923	1933942	Plus	A	0.00023948	0.00126054	4.83397e-06	1.85413e-05	0	MW_RS09545	MW_RS09545	MW1781	26	No	srn_3630_Sau69	649	tgttactaTTGAATtactgaacctgagttagtTATAATctaacttATATT	TATAAT	-12	0	TTGAAT	-36	2	833	1	Yes
NC_003923	1934590	Plus	G	5.51065e-11	0.00252185	4.25313e-12	2.41507e-11	0	MW_RS09550	MW_RS09550	MW1782	140	No	srn_3630_Sau69	1	gtgttattatTTGTTTttaggctatgtaatagctTACAATcaaatGTATA	TACAAT	-10	1	TTGTTT	-34	3	834	2	No
NC_003923	1934592	Plus	A	0	3.35287e-14	3.38989e-42	8.44203e-41	0	MW_RS09550	MW_RS09550	MW1782	138	No	srn_3630_Sau69	0	gttattatTTGTTTttaggctatgtaatagctTACAATcaaatgtATATA	TACAAT	-12	1	TTGTTT	-36	3	834	2	Yes
NC_003923	1934689	Plus	A	1.06581e-14	0	1.08979e-42	3.10169e-41	0	MW_RS09550	MW_RS09550	MW1782	41	No	srn_3630_Sau69	0	tctagtctgATGTCAtgggttattgattggtGATAATataaaactATGTT	GATAAT	-13	1	ATGTCA	-35	2	835	1	Yes
NC_003923	1934705	Plus	G	2.24105e-09	0.111697	5.78441e-09	2.76454e-08	0	MW_RS09550	MW_RS09550	MW1782	25	No	srn_3630_Sau69	15	gggttaTTGATTggtgataatataaaactatgtTATATTcacgatGATTA	TATATT	-11	1	TTGATT	-38	2	836	1	Yes
NC_003923	1942894	Plus	U	0.000961004	0.0720523	0.00073244	0.00212274	0	MW_RS09600	MW_RS09600	MW1791	3317	No	srn_3650_sRNA289	1044	ataaagATGCTAttgtttggttttgatgctttgTATAATaattatTCAAT	TATAAT	-11	0	ATGCTA	-38	3	837	1	Yes
NC_003923	1944221	Plus	A	1.853e-07	0.407485	1.31375e-06	5.30137e-06	0	MW_RS09600	MW_RS09600	MW1791	1990	No	srn_3650_sRNA289	56	ttataATGATAtcaaatttacaaagaaaactgTATAATaaaccctATCGC	TATAAT	-12	0	ATGATA	-39	2	838	1	Yes
NC_003923	1946195	Plus	G	0.000639044	0.645072	0.00362512	0.00914211	0	MW_RS09600	MW_RS09600	MW1791	16	No	srn_3660_Sau6515	491	tcaataGTTATAtttcggagaactgatttgtgaTATGATattaaaGACTA	TATGAT	-11	1	GTTATA	-38	3	839	2	Yes
NC_003923	1946196	Plus	A	0.00973833	0.0464788	0.00393805	0.00976183	0	MW_RS09600	MW_RS09600	MW1791	15	No	srn_3660_Sau6515	492	caataGTTATAtttcggagaactgatttgtgaTATGATattaaagACTAT	TATGAT	-12	1	GTTATA	-39	3	839	2	No
NC_003923	1968719	Plus	A	3.60886e-08	0.0193406	1.54133e-08	7.20354e-08	0	MW_RS09825	MW_RS09825	MW1805	100	No	srn_4160_Sau25	4153	gactaaagtTTTACAtcgctatcagtattatgTATGATttattttAACAA	TATGAT	-12	1	TTTACA	-35	1	840	1	Yes
NC_003923	1969676	Plus	A	0.00152713	0.0783147	0.00119972	0.00332896	1	MW_RS09850	MW_RS09850	MW1809	4489	No	srn_4160_Sau25	5110	aaatttTAGCTAgcctttctaaaaaagcacgtTATAATgtgacacATGTT	TATAAT	-12	0	TAGCTA	-38	3	841	1	Yes
NC_003923	1974137	Plus	A	0	0.000374052	2.91643e-32	2.82841e-31	0	MW_RS09850	MW_RS09850	MW1809	28	No	srn_3710_Sau6799	1044	atgtaagTTAATTtagttatttgcgaaattggatTATAATagtatATATA	TATAAT	-10	0	TTAATT	-37	3	842	2	No
NC_003923	1974139	Plus	A	0	1.94178e-06	1.61614e-34	1.82057e-33	0	MW_RS09850	MW_RS09850	MW1809	26	No	srn_3710_Sau6799	1042	gtaagttaattTAGTTAtttgcgaaattggatTATAATagtatatATAAT	TATAAT	-12	0	TAGTTA	-33	3	842	2	Yes
NC_003923	1974613	Plus	A	0.000380558	0.0124761	6.29463e-05	0.000212864	1	MW_RS09855	MW_RS09855		633	No	srn_3710_Sau6799	568	cctattattTTCACAgttctttgtattggtattgTATTATgggttATAGG	TATTAT	-10	1	TTCACA	-35	1	843	2	No
NC_003923	1974615	Plus	A	4.50601e-10	3.75528e-08	6.70388e-16	4.601e-15	1	MW_RS09855	MW_RS09855		631	No	srn_3710_Sau6799	566	tattattTTCACAgttctttgtattggtattgTATTATgggttatAGGCT	TATTAT	-12	1	TTCACA	-37	1	843	2	Yes
NC_003923	1981267	Plus	G	9.35843e-06	0.161956	2.18249e-05	7.84053e-05	0	MW_RS09895	MW_RS09895	MW1817	63	No	srn_3710_Sau6799	6017	aaaatccccTTTTCAattaactaaaattaagaGATAATttgttacGAGTG	GATAAT	-12	1	TTTTCA	-35	2	844	1	Yes
NC_003923	1981298	Plus	A	2.65392e-05	0.0720523	2.70908e-05	9.58904e-05	0	MW_RS09895	MW_RS09895	MW1817	32	No	srn_3710_Sau6799	6048	agataatTTGTTAcgagtgataatacgaagtggTATCATaccgatATGAA	TATCAT	-11	1	TTGTTA	-37	2	845	1	Yes
NC_003923	1984938	Plus	A	0	0.00804794	6.0279e-31	5.28711e-30	0	MW_RS09915	MW_RS09915	MW1821	28	Yes	srn_1930.3_rsaOF	6190	tataTAATCTgctttcttattgtttaaagtcgctaTAAAATggggATATA	TAAAAT	-9	1	TAATCT	-40	4	846	2	No
NC_003923	1984940	Plus	A	0	0	1.39155e-58	4.73331e-57	0	MW_RS09915	MW_RS09915	MW1821	26	Yes	srn_1930.3_rsaOF	6188	tataatctgctTTCTTAttgtttaaagtcgctaTAAAATggggatATAAC	TAAAAT	-11	1	TTCTTA	-33	3	846	2	Yes
NC_003923	1984948	Plus	A	0	7.9825e-14	8.00138e-42	1.72736e-40	0	MW_RS09915	MW_RS09915	MW1821	18	Yes	srn_1930.3_rsaOF	6180	gctttcttattgTTTAAAgtcgctataaaatgggGATATAactacATAGT	GATATA	-10	3	TTTAAA	-32	2	847	2	No
NC_003923	1984950	Plus	A	0	4.52971e-14	4.56609e-42	1.07362e-40	0	MW_RS09915	MW_RS09915	MW1821	16	Yes	srn_1930.3_rsaOF	6178	tttcttattgTTTAAAgtcgctataaaatggggaTATAACtacatAGTTT	TATAAC	-10	1	TTTAAA	-34	2	847	2	Yes
NC_003923	1985309	Plus	G	3.18634e-14	0.00276378	3.34363e-15	2.21838e-14	1	MW_RS09920	MW_RS09920	MW1822	128	Yes	srn_1930.3_rsaOF	5819	cttaaGGGACAattgttcaaactgttagaatttAGTAATatggaaGAGAG	AGTAAT	-11	2	GGGACA	-39	2	848	3	No
NC_003923	1985310	Plus	A	1.97018e-06	0.0720523	2.38028e-06	9.39848e-06	1	MW_RS09920	MW_RS09920	MW1822	127	Yes	srn_1930.3_rsaOF	5818	ttaaGGGACAattgttcaaactgttagaatttagTAATATggaagAGAGT	TAATAT	-10	2	GGGACA	-40	2	848	3	No
NC_003923	1985311	Plus	G	0	5.23209e-11	4.90515e-39	7.9915e-38	1	MW_RS09920	MW_RS09920	MW1822	126	Yes	srn_1930.3_rsaOF	5817	taaGGGACAattgttcaaactgttagaatttAGTAATatggaagaGAGTG	AGTAAT	-13	2	GGGACA	-41	2	848	3	Yes
NC_003923	1985946	Plus	A	0	2.70561e-09	2.42979e-37	3.45069e-36	0	MW_RS09925	MW_RS09925	MW1823	44	Yes	srn_1930.3_rsaOF	5182	aagcatatcaTTGTTTagtttttttataattgGATAAAtactaatAGTTA	GATAAA	-12	2	TTGTTT	-34	3	849	1	Yes
NC_003923	1991118	Plus	G	1.42349e-07	0.0214046	6.27944e-08	2.82494e-07	0	MW_RS09960	MW_RS09960	MW1829	462	No	srn_1930.3_rsaOF	10	taattATAACTtattatagcaaaaattctttgaTATACTaaagatGTTAC	TATACT	-11	1	ATAACT	-39	3	850	1	Yes
NC_003923	1992333	Plus	A	0	0	1.39155e-58	4.73331e-57	1	MW_RS09990	MW_RS09990	MW1834	3700	No	srn_2020_sRNA171	278	tacgaatcgtTTGTTTatcactcatttatcaaaTATCATttacttACCTA	TATCAT	-11	1	TTGTTT	-34	3	851	1	Yes
NC_003923	1996729	Plus	G	9.48341e-05	0.00139352	2.22536e-06	8.81173e-06	0	MW_RS10000	MW_RS10000	MW1835	194	No	srn_4610_sRNA377	3814	ggctaattaTTGTATttttagtcatttatttTTTAAActactaatGTTAA	TTTAAA	-13	2	TTGTAT	-35	3	852	1	Yes
NC_003923	1996856	Plus	A	0.00024714	0.0116728	3.96836e-05	0.000138288	0	MW_RS10000	MW_RS10000	MW1835	67	No	srn_4610_sRNA377	3941	ccaaATGATAgatttcacgttataccttcacgTATAATattatgtATCGT	TATAAT	-12	0	ATGATA	-40	2	853	1	Yes
NC_003923	2006133	Plus	A	0.000380558	0.416118	0.00154409	0.00422232	0	MW_RS10045	MW_RS10045	MW1843	39	No	srn_3720_Teg121	3588	attTTCCTActtttctaaacatttatctttatgTATAATgttttcAAGTA	TATAAT	-11	0	TTCCTA	-41	3	854	1	Yes
NC_003923	2016615	Plus	A	1.23787e-09	0.00139352	4.84477e-11	2.61071e-10	0	MW_RS10080	MW_RS10080	MW1850	23	No	srn_3740_Sau6492	1588	aaaatttataTTGAAActcttaactaaatttaaTATAATtattttATAAT	TATAAT	-11	0	TTGAAA	-34	1	855	1	Yes
NC_003923	2017722	Plus	A	0.00385639	0.0720523	0.0025531	0.00663787	1	MW_RS10085	MW_RS10085	MW1851	113	No	srn_3750_Sau6291	2542	ggacaagaggTTATAAttatatggaatccatggGATAATggttttATGAC	GATAAT	-11	1	TTATAA	-34	3	856	1	Yes
NC_003923	2021357	Plus	A	8.75718e-11	8.07999e-07	2.70205e-15	1.79956e-14	0	MW_RS10110	MW_RS10110	MW1855	590	No	srn_3750_Sau6291	1018	tgatgcaatTTGACGaattctgctagcctttgtTGTAATtagtgtATGGA	TGTAAT	-11	1	TTGACG	-35	1	857	1	Yes
NC_003923	2021936	Plus	G	7.57333e-11	0.00334887	7.60938e-12	4.26872e-11	0	MW_RS10110	MW_RS10110	MW1855	11	No	srn_3750_Sau6291	1597	ataatttTTAAGAgtattttaataatgtagacTATAATataaagcGAGGT	TATAAT	-12	0	TTAAGA	-37	2	858	1	Yes
NC_003923	2022722	Plus	A	0.00419175	0.0464788	0.00185932	0.00497126	1	MW_RS10115	MW_RS10115	MW1856	321	No	srn_3750_Sau6291	2383	ttacTAGAAAaagttgcagatgcgtttgaatttgaTACACTtaaaAATAA	TACACT	-9	2	TAGAAA	-40	2	859	2	No
NC_003923	2022725	Plus	A	1.46755e-06	0.111697	2.72499e-06	1.06869e-05	1	MW_RS10115	MW_RS10115	MW1856	318	No	srn_3750_Sau6291	2386	ctagaaaaagTTGCAGatgcgtttgaatttgaTACACTtaaaaatAATTC	TACACT	-12	2	TTGCAG	-34	3	859	2	Yes
NC_003923	2027170	Plus	C	5.47451e-13	0.000579863	1.16459e-14	7.52613e-14	0	MW_RS10135	MW_RS10135	MW1859	93	No	srn_3540_sRNA280	5717	cgtgatttgctCTTCCAaaaaagttgattaatctaTATACTtaatCTATA	TATACT	-9	1	CTTCCA	-33	3	860	2	No
NC_003923	2027172	Plus	A	0	0	1.39155e-58	4.73331e-57	0	MW_RS10135	MW_RS10135	MW1859	91	No	srn_3540_sRNA280	5715	tgatttgctCTTCCAaaaaagttgattaatctaTATACTtaatctATATT	TATACT	-11	1	CTTCCA	-35	3	860	2	Yes
NC_003923	2027182	Plus	A	1.97018e-06	0.000898915	3.74602e-08	1.71398e-07	0	MW_RS10135	MW_RS10135	MW1859	81	No	srn_3540_sRNA280	5705	ttccaaaaaagTTGATTaatctatatacttaatcTATATTtatatATTAA	TATATT	-10	1	TTGATT	-33	2	861	2	No
NC_003923	2027185	Plus	A	8.87449e-10	2.26178e-05	6.53138e-13	3.88263e-12	0	MW_RS10135	MW_RS10135	MW1859	78	No	srn_3540_sRNA280	5702	caaaaaagTTGATTaatctatatacttaatcTATATTtatatattAACCA	TATATT	-13	1	TTGATT	-36	2	861	2	Yes
NC_003923	2027844	Plus	A	6.66134e-16	0.111697	2.83758e-15	1.88802e-14	0	MW_RS10140	MW_RS10140	MW1860	32	No	srn_3540_sRNA280	5043	gtgcagaggtAGAACAacacgtttaaatcgtgcTAAAATaattatAAAGA	TAAAAT	-11	1	AGAACA	-34	3	862	1	Yes
NC_003923	2029079	Plus	A	0	0.000374052	2.91643e-32	2.82841e-31	0	MW_RS10150	MW_RS10150	MW1861	146	No	srn_3540_sRNA280	3808	ataaatttTTGTTTtcttcctacctttttcgtTATGATtaaagttATAAA	TATGAT	-12	1	TTGTTT	-36	3	863	1	Yes
NC_003923	2032001	Plus	A	0.000524269	0.0193406	0.000126736	0.000412189	0	MW_RS10160	MW_RS10160	MW1863	21	No	srn_3540_sRNA280	886	aaaatttttgTTGCAAaatagaacacatgttcgTATAATgtaattATCAG	TATAAT	-11	0	TTGCAA	-34	2	864	1	Yes
NC_003923	2033423	Plus	A	0.000961004	0.418983	0.0035503	0.00899246	0	MW_RS10170	MW_RS10170	MW1866	197	No	srn_3540_sRNA280	436	tcgtgaATGCTAacttaagattgttatttatgaTAAGATgattttAAGTT	TAAGAT	-11	2	ATGCTA	-38	3	865	1	Yes
NC_003923	2033596	Plus	A	0.00385639	0.0464788	0.00172551	0.00465274	0	MW_RS10170	MW_RS10170	MW1866	24	No	srn_3540_sRNA280	609	gacattcaaTATACAtacgattactatttattTACAATatattacAACTA	TACAAT	-12	1	TATACA	-35	2	866	1	Yes
NC_003923	2036795	Plus	U	5.88912e-06	0.00804794	8.46704e-07	3.47503e-06	0	MW_RS10190	MW_RS10190	MW1870	23	No	srn_3760_Sau7009	87	aaTTTATTtcattaccttttattactataaattggTATAATgttgTAAAT	TATAAT	-9	0	TTTATT	-42	3	867	2	No
NC_003923	2036796	Plus	A	1.97176e-12	1.12145e-05	8.70125e-16	5.93097e-15	0	MW_RS10190	MW_RS10190	MW1870	22	No	srn_3760_Sau7009	86	atttatTTCATTaccttttattactataaattggTATAATgttgtAAATG	TATAAT	-10	0	TTCATT	-38	3	867	2	Yes
NC_003923	2041944	Plus	A	0	0.000898915	6.92991e-32	6.43439e-31	0	MW_RS10230	MW_RS10230	MW1878	42	No	srn_3780_Teg13	107	tcgttaaTTCACCaacaacactttatctttggTATAATtgaagatAATAT	TATAAT	-12	0	TTCACC	-37	2	868	1	Yes
NC_003923	2041955	Plus	A	0	3.68142e-07	3.12524e-35	3.78997e-34	0	MW_RS10230	MW_RS10230	MW1878	31	No	srn_3780_Teg13	118	ccaacaacacTTTATCtttggtataattgaaGATAATatataggcATACA	GATAAT	-13	1	TTTATC	-34	3	869	1	Yes
NC_003923	2042540	Plus	A	0.00242677	0.111697	0.00249734	0.00652942	1	MW_RS10245	MW_RS10245	MW1881	3492	No	srn_3780_Teg13	703	ggcatTATACTactgattcacttgtagaagcttTACAATcatacaATAAA	TACAAT	-11	1	TATACT	-39	3	870	1	Yes
NC_003923	2042708	Plus	A	0.00242677	0.0299821	0.000766041	0.00220272	1	MW_RS10245	MW_RS10245	MW1881	3324	No	srn_3780_Teg13	871	ttatagctgttgTGGATGacgcatactatggttTATTCTatgaagATGTG	TATTCT	-11	2	TGGATG	-32	3	871	1	Yes
NC_003923	2043801	Plus	A	0.000343837	0.0299821	0.000128682	0.000417931	0	MW_RS10245	MW_RS10245	MW1881	2231	No	srn_3780_Teg13	1964	cccttgatcatTTGCAAttgctgatttaagtttTATACTtaaatcATTAA	TATACT	-11	1	TTGCAA	-33	2	872	1	Yes
NC_003923	2046511	Plus	G	0.000514081	0.139919	0.000758125	0.00218447	0	MW_RS10250	MW_RS10250	MW1882	93	No	srn_3790_sRNA301	3	taaattagagTAGACAactcagaattccaatttTATAATaatattGCTTG	TATAAT	-11	0	TAGACA	-34	1	873	1	Yes
NC_003923	2046549	Plus	A	2.90393e-06	1.92754e-06	1.5062e-10	7.89677e-10	0	MW_RS10250	MW_RS10250	MW1882	55	No	srn_3790_sRNA301	0	taatattgcTTGACAtatcaaactagatagtacTATTTTgaatatATTAT	TATTTT	-11	2	TTGACA	-35	0	874	1	Yes
NC_003923	2051046	Plus	A	1.56921e-08	0.0720523	2.44226e-08	1.1293e-07	1	MW_RS10425	MW_RS10425		22693	No	srn_3830_sprF1	0	agccgtctatTTGATAtttatattatggtgtGTTAATttatatatAGAAA	GTTAAT	-13	2	TTGATA	-34	1	875	1	Yes
NC_003923	2054965	Plus	A	9.23507e-07	0.0299821	5.09535e-07	2.13009e-06	0	MW_RS10425	MW_RS10425		18774	No	srn_9420_sRNA311	763	taatatatTTGAAAgtgtacgattggttgcatTAAACTcttctttAGTAG	TAAACT	-12	2	TTGAAA	-36	1	876	1	Yes
NC_003923	2082094	Plus	A	0	0	1.39155e-58	4.73331e-57	0	MW_RS10510	MW_RS10510	MW1929	26	No	srn_9450_sRNA314	631	aaaatatGTGGCAtttctatctttcctttcgtgTATAATgttgttATCTC	TATAAT	-11	0	GTGGCA	-37	2	877	1	Yes
NC_003923	2085162	Plus	A	0	0	1.39155e-58	4.73331e-57	0	MW_RS10545	MW_RS10545	MW1936	19	No	srn_3860_sRNA315	859	aacttttttgTTGAATttttgttcaacaagcttTATTATgaagttATCAA	TATTAT	-11	1	TTGAAT	-34	2	878	1	Yes
NC_003923	2092363	Plus	A	0.00152713	0.268426	0.00360713	0.00910004	0	MW_RS10580	MW_RS10580	MW1943	30	Yes	srn_9460_sRNA316	5304	gcatTTTAAAttatgtttaagaataaaaattatGTTTATataaatATATA	GTTTAT	-11	3	TTTAAA	-40	2	879	3	No
NC_003923	2092365	Plus	A	0	0.000898915	6.92991e-32	6.43439e-31	0	MW_RS10580	MW_RS10580	MW1943	28	Yes	srn_9460_sRNA316	5302	atTTTAAAttatgtttaagaataaaaattatgttTATATAaatatATATA	TATATA	-10	2	TTTAAA	-42	2	879	3	No
NC_003923	2092367	Plus	A	0	9.02472e-08	7.78818e-36	9.87399e-35	0	MW_RS10580	MW_RS10580	MW1943	26	Yes	srn_9460_sRNA316	5300	tttaaattatgtTTAAGAataaaaattatgtttaTATAAAtatatATACT	TATAAA	-10	1	TTAAGA	-32	2	879	3	Yes
NC_003923	2095934	Plus	A	8.14904e-14	5.21213e-07	1.93704e-18	1.43691e-17	0	MW_RS10595	MW_RS10595	MW1946	33	No	srn_9460_sRNA316	1733	acacatcaGTAACAtttctattttcatttatgaTATTATctaattATTAA	TATTAT	-11	1	GTAACA	-36	2	880	1	Yes
NC_003923	2103059	Plus	A	0	9.33017e-05	7.40417e-33	7.43937e-32	0	MW_RS10635	MW_RS10635	MW1955	24	No	srn_9460_sRNA316	2108	ttaattaagttTTGTAActtcaagttatttacgaTAAAATaaattATAAA	TAAAAT	-10	1	TTGTAA	-33	2	881	1	Yes
NC_003923	2104983	Plus	A	0.0061282	0.0299821	0.00176424	0.00473702	0	MW_RS10645	MW_RS10645	MW1957	324	No	srn_3910_RNAIII	2349	catTTCACTatttactgatggtgaagttatatTATGATtcaaattAGTAG	TATGAT	-12	1	TTCACT	-41	2	882	1	Yes
NC_003923	2105273	Plus	A	0	8.9595e-14	8.97034e-42	1.91872e-40	0	MW_RS10645	MW_RS10645	MW1957	34	No	srn_3910_RNAIII	2059	taaatattgcTTTACAagtacgagtataaatttTATACTtagtctATTAA	TATACT	-11	1	TTTACA	-34	1	883	1	Yes
NC_003923	2105697	Plus	A	0.00242677	0.0464788	0.00113808	0.00317815	1	MW_RS10650	MW_RS10650	MW1958	597	No	srn_3910_RNAIII	1635	tggTTTACAagaacaaatgccaaactactatGATAATtttgcaatATGGT	GATAAT	-13	1	TTTACA	-41	1	884	1	Yes
NC_003923	2106271	Plus	A	0.00023948	0.0299821	9.22229e-05	0.000304196	0	MW_RS10650	MW_RS10650	MW1958	23	No	srn_3910_RNAIII	1061	ggctcgtttTTTGCGtttcaacataacttttAGTAAGttatatatAAGAT	AGTAAG	-13	3	TTTGCG	-35	3	885	1	Yes
NC_003923	2107944	Plus	A	2.30135e-07	0.0299821	1.36562e-07	6.00028e-07	0	MW_RS10660	MW_RS10660	MW1960	104	No	srn_3910_RNAIII	95	ttttttattcTTAACTgtaaatttttttatgtTAAAATattaaatACAAA	TAAAAT	-12	1	TTAACT	-34	2	886	1	Yes
NC_003923	2108498	Plus	A	0.0444714	0.00519149	0.00216412	0.00575529	1	MW_RS10665	MW_RS10665	MW1961	117	No	srn_3910_RNAIII	649	gaggcTTGTAAagcaaaaaagatatttttcaatTATAATtagtacAATTC	TATAAT	-11	0	TTGTAA	-39	2	887	1	Yes
NC_003923	2109263	Plus	A	0.0419799	0.000155648	8.45413e-05	0.000280851	1	MW_RS10675	MW_RS10675	MW1963	828	No	srn_3910_RNAIII	1414	taaTAAAAAattccttactgttataactattgtTATAGTaataacATTCT	TATAGT	-11	1	TAAAAA	-41	3	888	1	Yes
NC_003923	2118846	Plus	A	0.000104309	0.000155648	3.07437e-07	1.30717e-06	0	MW_RS10720	MW_RS10720	MW1971	65	No	srn_3930_sRNA319	2066	atatcttaGTTTCAagacggcgttttatactgTAAAATggttattAATGT	TAAAAT	-12	1	GTTTCA	-36	3	889	1	Yes
NC_003923	2121155	Plus	A	0.00152713	0.0464788	0.000749054	0.00216011	0	MW_RS10730	MW_RS10730	MW1972	46	No	srn_3940_sRNA320	3169	tcaaaattcaTTGTTAagacattttctttatgaAATAATaataatATTGA	AATAAT	-11	1	TTGTTA	-34	2	890	1	Yes
NC_003923	2158874	Plus	A	0.000136045	0.0214046	4.00302e-05	0.000139335	0	MW_RS10920	MW_RS10920	MW2002	14	No	srn_3980_sRNA324	7782	ataaatTTTATAgcatttaattgtgaagaatatTATGATattgctATCGA	TATGAT	-11	1	TTTATA	-38	2	891	1	Yes
NC_003923	2167378	Plus	A	0.000147186	0.416105	0.000655357	0.00192494	0	MW_RS10945	MW_RS10945	MW2007	29	No	srn_3980_sRNA324	555	tgtgatattcTAGCTAatttttaaaaagtcatgTAAAATtgatatAAACA	TAAAAT	-11	1	TAGCTA	-34	3	892	1	Yes
NC_003923	2169778	Plus	G	0	0.00084877	6.5482e-32	6.16202e-31	0	MW_RS10965	MW_RS10965	MW2011	39	No	srn_3980_sRNA324	2955	ctaaaTTGTCAtgatatttaaattgcttcatgaTACAATtaataaGATAT	TACAAT	-11	1	TTGTCA	-39	1	893	2	No
NC_003923	2169779	Plus	A	0	0.000100404	7.96041e-33	7.94105e-32	0	MW_RS10965	MW_RS10965	MW2011	38	No	srn_3980_sRNA324	2956	taaaTTGTCAtgatatttaaattgcttcatgaTACAATtaataagATATA	TACAAT	-12	1	TTGTCA	-40	1	893	2	Yes
NC_003923	2170015	Plus	A	5.96777e-05	0.268426	0.000192897	0.00061251	1	MW_RS10970	MW_RS10970	MW2012	1314	No	srn_3980_sRNA324	3192	cttagttttcTTGCCTttattcggcttcatttTATACTtactattAGGAC	TATACT	-12	1	TTGCCT	-34	2	894	1	Yes
NC_003923	2171312	Plus	A	5.10703e-15	6.50217e-09	1.75196e-21	1.35588e-20	0	MW_RS10970	MW_RS10970	MW2012	17	No	srn_3980_sRNA324	4489	gaaggtatTTCACAattattgtcacctatctTATAAAatagaaatATGAG	TATAAA	-13	1	TTCACA	-36	1	895	1	Yes
NC_003923	2178598	Plus	G	0.000961004	0.268426	0.00238939	0.00630153	0	MW_RS11020	MW_RS11020	MW2022	77	No	srn_4610_sRNA377	1715	tatataaTTAATAgctatagcatctcgttatttgtTATATTtaaaGAAAT	TATATT	-9	1	TTAATA	-37	2	896	2	No
NC_003923	2178599	Plus	A	7.25981e-06	0.00216026	2.97518e-07	1.26809e-06	0	MW_RS11020	MW_RS11020	MW2022	76	No	srn_4610_sRNA377	1716	atataaTTAATAgctatagcatctcgttatttgtTATATTtaaagAAATT	TATATT	-10	1	TTAATA	-38	2	896	2	Yes
NC_003923	2203788	Plus	A	0.000514081	0.309918	0.00155254	0.00424376	0	MW_RS11165	MW_RS11165	MW2050	19	No	srn_4010_sRNA327	2395	tttaagccgTTGCATaatatgtagtcattaatTACAATattttatAAGTA	TACAAT	-12	1	TTGCAT	-35	3	897	1	Yes
NC_003923	2208278	Plus	A	1.27359e-06	0.111697	2.38501e-06	9.4118e-06	0	MW_RS11185	MW_RS11185	MW2054	31	No	srn_4020_sRNA328	27	actaTTATTActtgttttttagtcattttacTATACTattatttaAGGAT	TATACT	-13	1	TTATTA	-40	3	898	2	Yes
NC_003923	2208279	Plus	G	3.04551e-06	0.111697	5.40665e-06	2.06014e-05	0	MW_RS11185	MW_RS11185	MW2054	30	No	srn_4020_sRNA328	28	ctaTTATTActtgttttttagtcattttactatacTATTATttaaGGATA	TATTAT	-9	1	TTATTA	-41	3	898	2	No
NC_003923	2212904	Plus	A	0	4.80727e-14	4.84301e-42	1.12194e-40	0	MW_RS11205	MW_RS11205	MW2058	96	No	srn_4050_artR	413	cagtttcaaaTTGTAAaacataagccctattgtTACAATttaagtATTGT	TACAAT	-11	1	TTGTAA	-34	2	899	1	Yes
NC_003923	2216514	Plus	A	9.23507e-07	0.225493	3.41199e-06	1.32324e-05	0	MW_RS11230	MW_RS11230	MW2062	31	No	srn_4060_Sau6723	1956	atagtacaaaaaTTCGCAaaaaagggaaacaaaTGTTATcttaaaATTAT	TGTTAT	-11	2	TTCGCA	-32	2	900	2	No
NC_003923	2216517	Plus	A	0	5.77316e-14	5.80552e-42	1.30167e-40	0	MW_RS11230	MW_RS11230	MW2062	28	No	srn_4060_Sau6723	1959	gtacaaaaaTTCGCAaaaaagggaaacaaatgtTATCTTaaaattATTAA	TATCTT	-11	2	TTCGCA	-35	2	900	2	Yes
NC_003923	2224934	Plus	A	0	0	1.39155e-58	4.73331e-57	0	MW_RS11275	MW_RS11275	MW2071	21	No	srn_4090_sprF3	1382	tagataTTAATAtgaaaataacgtgttttttgtTATTGTatttatATGAA	TATTGT	-11	2	TTAATA	-38	2	901	1	Yes
NC_003923	2226322	Plus	G	1.3981e-06	0.00266143	7.59418e-08	3.39886e-07	0	MW_RS11300	MW_RS11300	MW2082	6183	No	srn_4090_sprF3	0	tgTTCAGAactacaattcataagaaaaatgtgtTAAAATatatttGTAGT	TAAAAT	-11	1	TTCAGA	-42	2	902	1	Yes
NC_003923	2233800	Plus	G	9.11331e-08	0.00804794	1.61599e-08	7.53231e-08	1	MW_RS11305	MW_RS11305	MW2083	278	Yes	srn_4120_Teg20	1540	atataaatcATGTTAtttttgcctgcgatgcgggTATGGGttctaGTGCA	TATGGG	-10	3	ATGTTA	-35	3	903	2	No
NC_003923	2233802	Plus	G	3.06422e-14	6.50217e-09	1.01548e-20	7.83289e-20	1	MW_RS11305	MW_RS11305	MW2083	276	Yes	srn_4120_Teg20	1542	ataaatcATGTTAtttttgcctgcgatgcgggTATGGGttctagtGCAAT	TATGGG	-12	3	ATGTTA	-37	3	903	2	Yes
NC_003923	2235783	Plus	A	8.14904e-14	0.00407865	1.21782e-14	7.85553e-14	1	MW_RS11310	MW_RS11310	MW2084	439	Yes	srn_4120_Teg20	3523	atgcgttcgggtTTAACTttgcttgattcagtgaaAATAGTtagtACCGA	AATAGT	-9	2	TTAACT	-32	2	904	1	Yes
NC_003923	2263956	Plus	A	0	0	1.39155e-58	4.73331e-57	0	MW_RS11430	MW_RS11430	MW2099	28	No	srn_4160_Sau25	7951	cacataactcTTGAAAacgattacaaaatcgttTATGATgtatttACAAA	TATGAT	-11	1	TTGAAA	-34	1	905	1	Yes
NC_003923	2273297	Plus	A	3.4263e-07	0.0720523	4.57134e-07	1.91908e-06	0	MW_RS11475	MW_RS11475	MW2107	184	No	srn_4170_Sau23	1079	gcaaaaaTTGACAatccccagataaactgcgtTATGATaagtggtAAGTA	TATGAT	-12	1	TTGACA	-37	0	906	1	Yes
NC_003923	2273438	Plus	A	2.09832e-13	4.66649e-06	4.15834e-17	2.97701e-16	0	MW_RS11475	MW_RS11475	MW2107	43	No	srn_4170_Sau23	938	cgcattctgTTGATAataagaatcattatcatTAATATggattatACAAA	TAATAT	-12	2	TTGATA	-35	1	907	1	Yes
NC_003923	2320383	Plus	A	2.498e-14	0	2.53293e-42	6.6399e-41	0	MW_RS11790	MW_RS11790	MW2171	19	No	srn_4280_Sau73	445	tcattttattaTTATCAttgaaaattattctaTATAATtagtcatAAGAA	TATAAT	-12	0	TTATCA	-33	2	908	1	Yes
NC_003923	2324728	Plus	A	1.48715e-05	0.637112	0.000119069	0.00038852	0	MW_RS11810	MW_RS11810	MW2174	23	No	srn_4280_Sau73	4790	tcactaTTAACTttcatttcagttgaaatactaTATAATaaaagtAACAA	TATAAT	-11	0	TTAACT	-38	2	909	1	Yes
NC_003923	2325766	Plus	C	9.11331e-08	0.0783147	1.41014e-07	6.1881e-07	0	MW_RS11815	MW_RS11815	MW2175	53	No	srn_4280_Sau73	5828	gtagttgtttTTTACTattagggcagaatgcttTACAATaacatgCAAGT	TACAAT	-11	1	TTTACT	-34	2	910	2	No
NC_003923	2325767	Plus	A	0	0	1.39155e-58	4.73331e-57	0	MW_RS11815	MW_RS11815	MW2175	52	No	srn_4280_Sau73	5829	tagttgtttTTTACTattagggcagaatgcttTACAATaacatgcAAGTG	TACAAT	-12	1	TTTACT	-35	2	910	2	Yes
NC_003923	2326215	Plus	U	0.00152713	0.111697	0.00165055	0.00446615	1	MW_RS11830	MW_RS11830	MW2177	1927	No	srn_4280_Sau73	6277	gaCTCAAAttatctttggtttaatcgccatgaTATTATtagttacTGGTG	TATTAT	-12	1	CTCAAA	-42	3	911	1	Yes
NC_003923	2328105	Plus	U	0.000147186	0.111697	0.000197541	0.000625832	0	MW_RS11830	MW_RS11830	MW2177	37	No	srn_4290_sRNA348	5866	ccacagatatTTTAGAagtctactgtttcatgcTATAATctacatTAAAT	TATAAT	-11	0	TTTAGA	-34	2	912	2	No
NC_003923	2328106	Plus	A	1.34648e-12	0.106382	4.3795e-12	2.4848e-11	0	MW_RS11830	MW_RS11830	MW2177	36	No	srn_4290_sRNA348	5865	cacagatatTTTAGAagtctactgtttcatgcTATAATctacattAAATG	TATAAT	-12	0	TTTAGA	-35	2	912	2	Yes
NC_003923	2328146	Plus	U	3.75543e-05	0.0299821	1.65481e-05	6.02243e-05	1	MW_RS11835	MW_RS11835	MW2178	405	No	srn_4290_sRNA348	5825	acattaaaTGCACTtaattatatttcaaaggagTGTTATagtatgTCTTT	TGTTAT	-11	2	TGCACT	-36	3	913	5	No
NC_003923	2328147	Plus	C	8.99313e-09	0.000579863	1.40692e-10	7.38185e-10	1	MW_RS11835	MW_RS11835	MW2178	404	No	srn_4290_sRNA348	5824	cattaaatgcacTTAATTatatttcaaaggagtgtTATAGTatgtCTTTA	TATAGT	-9	1	TTAATT	-32	3	913	5	Yes
NC_003923	2328148	Plus	U	3.75543e-05	0.00519149	3.20723e-06	1.24799e-05	1	MW_RS11835	MW_RS11835	MW2178	403	No	srn_4290_sRNA348	5823	attaaatgcacTTAATTatatttcaaaggagtgtTATAGTatgtcTTTAG	TATAGT	-10	1	TTAATT	-33	3	913	5	No
NC_003923	2328149	Plus	U	0.00973833	0.00804794	0.000819318	0.00234528	1	MW_RS11835	MW_RS11835	MW2178	402	No	srn_4290_sRNA348	5822	ttaaatgcacTTAATTatatttcaaaggagtgtTATAGTatgtctTTAGA	TATAGT	-11	1	TTAATT	-34	3	913	5	No
NC_003923	2328151	Plus	A	9.11331e-08	0.309918	5.19189e-07	2.16915e-06	1	MW_RS11835	MW_RS11835	MW2178	400	No	srn_4290_sRNA348	5820	aaatgcacTTAATTatatttcaaaggagtgtTATAGTatgtctttAGAAA	TATAGT	-13	1	TTAATT	-36	3	913	5	No
NC_003923	2328426	Plus	A	0.00152713	0.173154	0.00244278	0.00641322	0	MW_RS11835	MW_RS11835	MW2178	125	No	srn_4290_sRNA348	5545	gatgaattgcTTTATTtttcgctcaattacatcTAGAATcacaagATGTT	TAGAAT	-11	1	TTTATT	-34	3	914	1	Yes
NC_003923	2341970	Plus	A	0	4.03718e-07	3.42354e-35	4.11592e-34	0	MW_RS11915	MW_RS11915	MW2192	14	No	srn_4300_sRNA349	4287	aaaatcaTCTCCAaaacttttattttttcatgaTATACTagatgcACTAG	TATACT	-11	1	TCTCCA	-37	3	915	1	Yes
NC_003923	2346531	Plus	U	3.65708e-07	0.268426	1.68222e-06	6.726e-06	0	MW_RS11945	MW_RS11945	MW2198	23	No	srn_4310_Sau6715	5183	agcaaatatgTTAAAAttttaagcaaattgcttTAAAATaaagttTAAGC	TAAAAT	-11	1	TTAAAA	-34	2	916	2	No
NC_003923	2346532	Plus	A	0	3.02408e-08	2.64279e-36	3.48359e-35	0	MW_RS11945	MW_RS11945	MW2198	22	No	srn_4310_Sau6715	5182	gcaaatatgTTAAAAttttaagcaaattgcttTAAAATaaagtttAAGCT	TAAAAT	-12	1	TTAAAA	-35	2	916	2	Yes
NC_003923	2354007	Plus	G	5.96777e-05	0.268426	0.000192897	0.00061251	0	MW_RS11980	ureA	MW2206	35	No	srn_4320_sRNA350	785	gtatattacttgTTTATCacaacaattaggattaaTATAAAttttGTAAA	TATAAA	-9	1	TTTATC	-32	3	917	1	Yes
NC_003923	2361644	Plus	G	8.2271e-07	0.0394689	5.92374e-07	2.4631e-06	0	MW_RS12040	MW_RS12040	MW2217	2135	No	srn_4330_Teg36as	2204	tctagTTAAATttatttctttgctcgcttcactTATAATtgacatGTGCA	TATAAT	-11	0	TTAAAT	-39	3	918	1	Yes
NC_003923	2363682	Plus	G	7.23612e-10	0.287888	4.85215e-09	2.33338e-08	0	MW_RS12040	MW_RS12040	MW2217	97	No	srn_4330_Teg36as	166	ttaacaaAGCACAcaaggacgctaatttctgtTATAGTctttcttGTCGT	TATAGT	-12	1	AGCACA	-37	3	919	1	Yes
NC_003923	2368423	Plus	G	6.33937e-13	9.53679e-10	3.01425e-20	2.30717e-19	0	MW_RS12065	MW_RS12065	MW2222	82	No	srn_4350_sRNA353	234	ataacaTTCCCCacaagaagcattaattttgtTAAAGTaactattGTCAT	TAAAGT	-12	2	TTCCCC	-38	3	920	1	Yes
NC_003923	2369351	Plus	A	9.35843e-06	0.416118	5.24006e-05	0.000179552	0	MW_RS12075	MW_RS12075	MW2224	16	No	srn_4350_sRNA353	593	tcATGACAtagttgtatactgtctaatcttctacTATACTaagatAAAAG	TATACT	-10	1	ATGACA	-42	1	921	1	Yes
NC_003923	2379772	Plus	A	8.75718e-11	6.47674e-05	1.91725e-13	1.17685e-12	0	MW_RS12115	MW_RS12115	MW2232	28	No	srn_4390_rsaOG	129	ataTTGAAAatgtcctcattgtcactcttatgtTATACTttgtgtAATAT	TATACT	-11	1	TTGAAA	-41	1	922	1	Yes
NC_003923	2382379	Plus	G	2.66711e-09	0.000579863	4.36053e-11	2.35522e-10	0	MW_RS12135	MW_RS12135	MW2236	320	No	srn_3540_sRNA280	1808	tttcTTCAAAttgtaaagatgcattaatcgagtTATAATcataatGATTA	TATAAT	-11	0	TTCAAA	-40	2	923	1	Yes
NC_003923	2385596	Plus	A	2.67564e-14	4.14113e-14	6.98795e-26	5.64623e-25	0	MW_RS12145	MW_RS12145	MW2238	21	No	srn_4400_sRNA357	3286	acatacaacTTCAGCtactcttggtaattatgaTATAATtttaatAATAT	TATAAT	-11	0	TTCAGC	-35	3	924	1	Yes
NC_003923	2388277	Plus	G	0	0.0193406	1.43165e-30	1.2204e-29	0	MW_RS12170	MW_RS12170	MW2243	71	No	srn_4400_sRNA357	605	aaaagtcttaGTGAATaaagaaaaaaagcgtggTAAAATcaacttGAACA	TAAAAT	-11	1	GTGAAT	-34	3	925	1	Yes
NC_003923	2390703	Plus	A	0.629287	1.39904e-07	1.51829e-06	6.10202e-06	0	MW_RS12180	MW_RS12180	MW2245	175	No	srn_4400_sRNA357	1648	acaacgacaTTGACGtattttgaaagtattttgTATAATcagattATCTT	TATAAT	-11	0	TTGACG	-35	1	926	1	Yes
NC_003923	2390927	Plus	A	0.00023948	0.111697	0.000308391	0.000951087	1	MW_RS12220	MW_RS12220	MW2253	9488	No	srn_4400_sRNA357	1872	ttTTTAGAtgaacacattaatcgaaactttgaTAAACTtaatgatAATGA	TAAACT	-12	2	TTTAGA	-42	2	927	1	Yes
NC_003923	2402969	Plus	A	0.000961004	0.00804794	9.87635e-05	0.000324236	0	MW_RS12230	MW_RS12230	MW2255	48	No	srn_4430_sRNA360	3389	taataTTGACAtagacaatttatctctcggctTGTAATatgtataATTGT	TGTAAT	-12	1	TTGACA	-39	0	928	3	No
NC_003923	2402972	Plus	G	3.33067e-16	5.10425e-05	7.90885e-19	5.92993e-18	0	MW_RS12230	MW_RS12230	MW2255	45	No	srn_4430_sRNA360	3392	taTTGACAtagacaatttatctctcggcttgTAATATgtataattGTTAC	TAATAT	-13	2	TTGACA	-42	0	928	3	Yes
NC_003923	2402977	Plus	U	3.56127e-09	0.268426	2.08091e-08	9.67347e-08	0	MW_RS12230	MW_RS12230	MW2255	40	No	srn_4430_sRNA360	3397	acaTAGACAatttatctctcggcttgtaatatgTATAATtgttacTAAAA	TATAAT	-11	0	TAGACA	-41	1	928	3	No
NC_003923	2405177	Plus	A	0.000150701	0.416118	0.000669549	0.00196084	0	MW_RS12240	MW_RS12240	MW2257	25	No	srn_4430_sRNA360	5597	tcagaaTTTACAattctaaaaatgttttatagTACAATatattttAAATA	TACAAT	-12	1	TTTACA	-38	1	929	1	Yes
NC_003923	2410875	Plus	A	2.18204e-11	0.00263477	1.81025e-12	1.05454e-11	0	MW_RS12275	MW_RS12275	MW2265	183	No	srn_4430_sRNA360	11295	ggagactcatTTGAAAgtcaacgcttcgttaacTATACTaaaaatATGTC	TATACT	-11	1	TTGAAA	-34	1	930	1	Yes
NC_003923	2411932	Plus	A	0	1.4877e-13	1.48196e-41	3.01273e-40	0	MW_RS12280	MW_RS12280	MW2266	71	No	srn_4430_sRNA360	12352	tttcaaaaacTAGAAAtattgatttgttgcatgTATAATgttaaaAGCGC	TATAAT	-11	0	TAGAAA	-34	2	931	2	Yes
NC_003923	2411933	Plus	G	1.1566e-07	0.000382843	1.09993e-09	5.49019e-09	0	MW_RS12280	MW_RS12280	MW2266	70	No	srn_4430_sRNA360	12353	ttcaaaaacTAGAAAtattgatttgttgcatgTATAATgttaaaaGCGCC	TATAAT	-12	0	TAGAAA	-35	2	931	2	No
NC_003923	2413795	Plus	A	0.000150701	0.173154	0.00030149	0.000933108	0	MW_RS12295	MW_RS12295	MW2269	1588	No	srn_4440_sRNA361	12723	tcttttataATGACTggaacagacactcgtgaTACAATcgacgctATATT	TACAAT	-12	1	ATGACT	-35	2	932	1	Yes
NC_003923	2415378	Plus	A	9.65894e-15	0.0219928	7.87848e-15	5.13907e-14	0	MW_RS12295	MW_RS12295	MW2269	5	No	srn_4440_sRNA361	11140	ttaaATAACGtgtatgtcttaatttattttagTATGATagtcactAAGGA	TATGAT	-12	1	ATAACG	-40	3	933	1	Yes
NC_003923	2415704	Plus	A	1.30696e-06	0.00519149	1.34402e-07	5.90911e-07	1	MW_RS12300	MW_RS12300	MW2270	167	No	srn_4440_sRNA361	10814	gcatttatttTTAACAttaactaaagaagatggTACACTagcatcAACAA	TACACT	-11	2	TTAACA	-34	1	934	1	Yes
NC_003923	2417406	Plus	G	5.27023e-13	0.00216026	4.03134e-14	2.55086e-13	0	MW_RS12310	MW_RS12310	MW2272	120	No	srn_4440_sRNA361	9112	gtctatccCCTACAttctttgccaaaaaaagtaTATAATgtagaaGATAT	TATAAT	-11	0	CCTACA	-36	3	935	1	Yes
NC_003923	2421055	Plus	A	3.56382e-14	1.71518e-12	3.60991e-24	2.85396e-23	0	MW_RS12325	MW_RS12325	MW2275	67	No	srn_4440_sRNA361	5463	ttcctcctatTTGCTTttaaaattcactttattTATTATagagacATGAT	TATTAT	-11	1	TTGCTT	-34	3	936	1	Yes
NC_003923	2428683	Plus	G	1.46755e-06	0.268426	6.20323e-06	2.35594e-05	0	MW_RS12370	MW_RS12370	MW2282	24	No	srn_4450_Sau6307	1706	aacaattgttttTTTACGcaaaaatattttacatgTATAATaaatGAAAA	TATAAT	-9	0	TTTACG	-32	2	937	2	Yes
NC_003923	2428684	Plus	A	0.000380558	0.268426	0.00104083	0.00293834	0	MW_RS12370	MW_RS12370	MW2282	23	No	srn_4450_Sau6307	1705	acaattgttttTTTACGcaaaaatattttacatgTATAATaaatgAAAAA	TATAAT	-10	0	TTTACG	-33	2	937	2	No
NC_003923	2430894	Plus	G	3.56127e-09	0.00881254	7.90392e-10	3.97648e-09	0	MW_RS12380	MW_RS12380	MW2284	19	No	srn_4450_Sau6307	429	acaaaaTTTAAAtatatcgatggtcatttatggTTTAATaattttGAAGG	TTTAAT	-11	1	TTTAAA	-38	2	938	1	Yes
NC_003923	2431431	Plus	A	1.98191e-11	0.0298784	1.72645e-11	9.52418e-11	1	MW_RS12400	MW_RS12400	MW2288	4199	No	srn_4450_Sau6307	966	aatcattggtTTGTCCctttcactgttctttagtaTGTTATttgcAGACG	TGTTAT	-9	2	TTGTCC	-34	2	939	1	Yes
NC_003923	2435615	Plus	G	3.79651e-08	0.00186847	1.72867e-09	8.51875e-09	0	MW_RS12400	MW_RS12400	MW2288	15	No	srn_4460_Teg26	2449	tatacTATTCAtgaattttacataagaccgtgcTAAAATaaggaaGATAC	TAAAAT	-11	1	TATTCA	-39	3	940	1	Yes
NC_003923	2439059	Plus	A	0	0	1.39155e-58	4.73331e-57	0	MW_RS12415	MW_RS12415	MW2291	5	No	srn_4460_Teg26	828	attgtaTTGATTgtgtgtaacatcaataaatgaTACATTtattccAGTAA	TACATT	-11	2	TTGATT	-38	2	941	2	Yes
NC_003923	2439060	Plus	G	0	0.00126054	9.67509e-32	8.94754e-31	0	MW_RS12415	MW_RS12415	MW2291	4	No	srn_4460_Teg26	829	ttgtaTTGATTgtgtgtaacatcaataaatgaTACATTtattccaGTAAA	TACATT	-12	2	TTGATT	-39	2	941	2	No
NC_003923	2440324	Plus	A	0.00152713	0.00334887	6.74227e-05	0.000226901	0	MW_RS12420	MW_RS12420	MW2292	29	No	srn_4460_Teg26	2093	gcaataataccTTGATTtaataaattttattatTATAATtaatgtAAATA	TATAAT	-11	0	TTGATT	-33	2	942	1	Yes
NC_003923	2440815	Plus	A	0.00242677	0.111697	0.00249734	0.00652942	1	MW_RS12445	MW_RS12445		3247	No	srn_4460_Teg26	2584	tgctatgaGTGTCGcatatcaaggaacagatgtTATTATgaattcAATAA	TATTAT	-11	1	GTGTCG	-36	3	943	1	Yes
NC_003923	2440836	Plus	A	0.000343837	0.416118	0.00140961	0.00388506	1	MW_RS12445	MW_RS12445		3226	No	srn_4460_Teg26	2605	aggaacagatgTTATTAtgaattcaataagtggTATTATtgttgcAGCAA	TATTAT	-11	1	TTATTA	-33	3	944	1	Yes
NC_003923	2445563	Plus	G	5.19429e-12	0.00114178	2.00214e-13	1.22788e-12	0	MW_RS12455	MW_RS12455	MW2297	92	No	srn_4470_RsaX28	3821	gacaatgtgTTGAATatttcgcatgttgtctatTATAATatgtaaGTGGG	TATAAT	-11	0	TTGAAT	-35	2	945	2	Yes
NC_003923	2445565	Plus	G	6.00002e-07	0.702719	6.61083e-06	2.4985e-05	0	MW_RS12455	MW_RS12455	MW2297	90	No	srn_4470_RsaX28	3819	caatgtgTTGAATatttcgcatgttgtctatTATAATatgtaagtGGGAA	TATAAT	-13	0	TTGAAT	-37	2	945	2	No
NC_003923	2446206	Plus	U	0.00385639	0.0193406	0.000783408	0.00224803	1	MW_RS12460	MW_RS12460	MW2298	118	No	srn_4470_RsaX28	3178	aacagcccATTTCAgttgatgaattagctaaacatGTGCATaataTTATT	GTGCAT	-9	4	ATTTCA	-36	3	946	4	No
NC_003923	2446207	Plus	U	0.00152713	0.00804794	0.000151253	0.000485806	1	MW_RS12460	MW_RS12460	MW2298	117	No	srn_4470_RsaX28	3177	acagcccatTTCAGTtgatgaattagctaaacaTGTGCAtaatatTATTT	TGTGCA	-11	4	TTCAGT	-35	3	946	4	No
NC_003923	2446208	Plus	A	0.000380558	0.0299821	0.000141267	0.00045499	1	MW_RS12460	MW_RS12460	MW2298	116	No	srn_4470_RsaX28	3176	cagcccatTTCAGTtgatgaattagctaaacatGTGCATaatattATTTT	GTGCAT	-11	4	TTCAGT	-36	3	946	4	Yes
NC_003923	2446209	Plus	U	0.000604746	0.0193406	0.000144521	0.000464826	1	MW_RS12460	MW_RS12460	MW2298	115	No	srn_4470_RsaX28	3175	agcccatttcagTTGATGaattagctaaacatgtgCATAATattaTTTTT	CATAAT	-9	1	TTGATG	-32	2	946	4	No
NC_003923	2448964	Plus	A	0.000514081	0.77631	0.00352247	0.00894441	0	MW_RS12470	MW_RS12470	MW2300	14	No	srn_4470_RsaX28	420	ttcatttttaTTGCTAtactacatgcatgtatatTAACATtaattATCGG	TAACAT	-10	2	TTGCTA	-34	2	947	1	Yes
NC_003923	2450771	Plus	A	2.07885e-05	0.00519149	1.83921e-06	7.33264e-06	0	MW_RS12475	MW_RS12475	MW2301	78	No	srn_4470_RsaX28	209	tttTTCACTattaccttttcaaaaatattcaacTATAATaggtatACTAT	TATAAT	-11	0	TTCACT	-41	2	948	1	Yes
NC_003923	2453010	Plus	A	1.06581e-14	6.47674e-05	2.95567e-17	2.12912e-16	0	MW_RS12480	MW_RS12480	MW2302	15	No	srn_4470_RsaX28	2448	gtcctcttgtgTTTAGTttcttacgttaaaggctaTTTATAtcatAAGGA	TTTATA	-9	3	TTTAGT	-33	3	949	1	Yes
NC_003923	2453647	Plus	G	2.22045e-16	1.50586e-05	1.60989e-19	1.22019e-18	0	MW_RS12485	MW_RS12485	MW2303	65	No	srn_4470_RsaX28	3085	attagggtGTGTCTttttaaattaattttatgtaaTATAAAtactGCATT	TATAAA	-9	1	GTGTCT	-36	3	950	2	Yes
NC_003923	2453649	Plus	A	0.0061282	0.0464788	0.00261009	0.00675831	0	MW_RS12485	MW_RS12485	MW2303	63	No	srn_4470_RsaX28	3087	tagggtGTGTCTttttaaattaattttatgtaaTATAAAtactgcATTTG	TATAAA	-11	1	GTGTCT	-38	3	950	2	No
NC_003923	2453686	Plus	A	0	2.04368e-07	1.74695e-35	2.15984e-34	0	MW_RS12485	MW_RS12485	MW2303	26	No	srn_4470_RsaX28	3124	aatactgcatTTGCAAactgttgcacttttaggTATAACagaattAACTA	TATAAC	-11	1	TTGCAA	-34	2	951	1	Yes
NC_003923	2456485	Plus	A	1.78968e-13	9.50175e-05	6.73623e-16	4.61866e-15	0	MW_RS12500	MW_RS12500	MW2306	15	No	srn_4480_Teg126	2423	aatcagtacTTGACAactattacacttcataaTATTGTttattttAACAA	TATTGT	-12	2	TTGACA	-35	0	952	1	Yes
NC_003923	2481230	Plus	A	0.000961004	0.416118	0.00352876	0.00894441	0	MW_RS12630	MW_RS12630	MW2333	202	No	srn_4510_Teg25as	1875	actcctactaTCAACTtccaactaactttcaaTATAATtaatactATACA	TATAAT	-12	0	TCAACT	-34	3	953	1	Yes
NC_003923	2481442	Plus	G	5.96777e-05	0.0193406	1.69346e-05	6.15346e-05	1	MW_RS12660	MW_RS12660	MW2338	5278	No	srn_4510_Teg25as	1663	aaaATTACAgttcaattcagagagggatgggaTAAAATgaactttGTAAC	TAAAAT	-12	1	ATTACA	-41	2	954	1	Yes
NC_003923	2486705	Plus	A	0	9.96303e-12	9.5057e-40	1.65295e-38	0	MW_RS12660	MW_RS12660	MW2338	15	No	srn_4520_RsaX20	0	atcattactaTTTACAtatgagtagttatcggtCATAATatatttACAAG	CATAAT	-11	1	TTTACA	-34	1	955	1	Yes
NC_003923	2489514	Plus	A	0.00630487	0.0299821	0.00180973	0.00484796	0	MW_RS12680	MW_RS12680	MW2341	41	No	srn_9500_sRNA368	267	taattagttaaTTTCCAtttgtattctcatgtGATAAAttctaaaAGCAT	GATAAA	-12	2	TTTCCA	-33	2	956	3	No
NC_003923	2489515	Plus	G	1.5532e-12	8.35373e-06	5.17489e-16	3.56919e-15	0	MW_RS12680	MW_RS12680	MW2341	40	No	srn_9500_sRNA368	268	aattagttaaTTTCCAtttgtattctcatgtgaTAAATTctaaaaGCATA	TAAATT	-11	2	TTTCCA	-34	2	956	3	Yes
NC_003923	2489517	Plus	A	5.88349e-10	0.000108942	2.01123e-12	1.16869e-11	0	MW_RS12680	MW_RS12680	MW2341	38	No	srn_9500_sRNA368	270	ttagttaaTTTCCAtttgtattctcatgtgaTAAATTctaaaagcATACA	TAAATT	-13	2	TTTCCA	-36	2	956	3	No
NC_003923	2494076	Plus	A	0.0245917	0.00334887	0.000856854	0.00244971	1	MW_RS12770	MW_RS12770	MW2356	11651	No	srn_9500_sRNA368	4829	attTTAACAtttaatttcatcaaagataaaagtTATGATaaagatACTTT	TATGAT	-11	1	TTAACA	-41	1	957	1	Yes
NC_003923	2505701	Plus	G	3.07197e-05	0.309918	0.000119598	0.000390065	0	MW_RS12770	MW_RS12770	MW2356	26	No	srn_4560_sRNA372	82	tagagATTACTttagttcactagtaattttataTACAATaagagcGACAA	TACAAT	-11	1	ATTACT	-39	3	958	1	Yes
NC_003923	2506442	Plus	A	3.75543e-05	0.0124761	7.29673e-06	2.74582e-05	1	MW_RS12775	MW_RS12775	MW2357	487	No	srn_4560_sRNA372	823	ccaaagttggatTTCGCAatgtcgcattatcatGATAAGataaaaATGTG	GATAAG	-11	2	TTCGCA	-32	2	959	2	No
NC_003923	2506444	Plus	G	0	4.29947e-11	4.03925e-39	6.65855e-38	1	MW_RS12775	MW_RS12775	MW2357	485	No	srn_4560_sRNA372	825	aaagttggatTTCGCAatgtcgcattatcatgaTAAGATaaaaatGTGCA	TAAGAT	-11	2	TTCGCA	-34	2	959	2	Yes
NC_003923	2507744	Plus	A	0	1.7385e-05	1.40883e-33	1.48396e-32	0	MW_RS12780	MW_RS12780	MW2358	26	No	srn_4560_sRNA372	2125	attctaACTACAtacaaatacacacaaaacgtaTATAATttatatAATTA	TATAAT	-11	0	ACTACA	-38	3	960	2	Yes
NC_003923	2507745	Plus	A	0.0061282	0.0464788	0.00261009	0.00675831	0	MW_RS12780	MW_RS12780	MW2358	25	No	srn_4560_sRNA372	2126	ttctaactacaTACAAAtacacacaaaacgtaTATAATttatataATTAT	TATAAT	-12	0	TACAAA	-33	3	960	2	No
NC_003923	2512550	Plus	U	0.00152713	0.190761	0.00266296	0.00688755	1	MW_RS12805	MW_RS12805	MW2363	498	No	srn_4570_Teg27	2521	tttcatcaATTGCAttacttatagcagccttgtTAAACTacatttTCCCT	TAAACT	-11	2	ATTGCA	-36	3	961	1	Yes
NC_003923	2513023	Plus	A	0.00242677	0.111697	0.00249734	0.00652942	0	MW_RS12805	MW_RS12805	MW2363	25	No	srn_4570_Teg27	2994	atcaatatatctATGTCAttatgccttaaaagtgaTAAAATattaACTAT	TAAAAT	-9	1	ATGTCA	-32	2	962	2	No
NC_003923	2513026	Plus	A	0	1.00799e-08	8.91969e-37	1.22195e-35	0	MW_RS12805	MW_RS12805	MW2363	22	No	srn_4570_Teg27	2997	aatatatctATGTCAttatgccttaaaagtgaTAAAATattaactATTAA	TAAAAT	-12	1	ATGTCA	-35	2	962	2	Yes
NC_003923	2517279	Plus	A	5.96777e-05	0.111697	8.61123e-05	0.000285255	0	MW_RS12825	MW_RS12825	MW2365	48	No	srn_4580_sRNA374	3319	atacctctTTAATTaatttattcaatagaactggTATAATaaaatAAATC	TATAAT	-10	0	TTAATT	-36	3	963	1	Yes
NC_003923	2518481	Plus	A	0.000150701	0.0193406	4.00641e-05	0.000139335	1	MW_RS12835	MW_RS12835		1441	No	srn_4580_sRNA374	2117	taaATCACAagcgatattcgacggttgcgtcTATACTcaatcaatATAAA	TATACT	-13	1	ATCACA	-41	2	964	1	Yes
NC_003923	2527863	Plus	A	1.46755e-06	0.173154	4.11293e-06	1.58625e-05	0	MW_RS12885	MW_RS12885	MW2374	40	No	srn_4600_sRNA376	426	aaaaaatgcatTTGACTattattataataagcgTATAATtgtcgcATATT	TATAAT	-11	0	TTGACT	-33	1	965	1	Yes
NC_003923	2529649	Plus	A	6.97853e-09	5.92809e-07	1.41147e-13	8.74085e-13	0	MW_RS12890	MW_RS12890	MW2375	198	Yes	srn_4600_sRNA376	2212	acatcttggTTGGTTttttattttgaaaatcggtTATAAAtaactAACAT	TATAAA	-10	1	TTGGTT	-35	3	966	1	Yes
NC_003923	2534307	Plus	A	0.00242677	0.111697	0.00249734	0.00652942	0	MW_RS12930	MW_RS12930	MW2382	2530	No	srn_4610_sRNA377	5809	aatttCTAACAacatttgcaccgctcctcatgtaaTATATCaggtATATT	TATATC	-9	2	CTAACA	-39	2	967	1	Yes
NC_003923	2536806	Plus	A	4.40321e-06	0.0403785	2.9412e-06	1.14896e-05	0	MW_RS12930	MW_RS12930	MW2382	31	No	srn_4610_sRNA377	3310	aatttTTGAATaacatcattttttagtaaatgtTATAATttctttATAAT	TATAAT	-11	0	TTGAAT	-39	2	968	1	Yes
NC_003923	2539207	Plus	A	3.75543e-05	0.0720523	3.73954e-05	0.00013051	0	MW_RS12940	MW_RS12940	MW2384	26	No	srn_4610_sRNA377	909	tgTATAAAacatacaatacaaagtaatatgtgcTAAAGTatctatATAAT	TAAAGT	-11	2	TATAAA	-42	3	969	1	Yes
NC_003923	2552008	Plus	A	0.000104978	0.000579863	1.07224e-06	4.35707e-06	0	MW_RS13000	MW_RS13000	MW2397	23	No	srn_4650_Sau6902	1584	ctgaaaaTTGTTActtttgagagtattttttgtTACACTttaaatATTTA	TACACT	-11	2	TTGTTA	-37	2	970	1	Yes
NC_003923	2557536	Plus	A	8.99313e-09	0.000374052	9.2231e-11	4.8907e-10	0	MW_RS13040	MW_RS13040	MW2404	237	Yes	srn_4670_RsaOT	612	tcgactcctTTGATTctttttattttttcagggtaAATCATaaatACATA	AATCAT	-9	2	TTGATT	-35	2	971	1	Yes
NC_003923	2557729	Plus	C	0.00034673	0.0152551	6.95545e-05	0.000233737	0	MW_RS13040	MW_RS13040	MW2404	44	Yes	srn_4670_RsaOT	419	tcacttctttaTTGTAAaaacattatattagtacTAAAGTtaataCTGTG	TAAAGT	-10	2	TTGTAA	-33	2	972	2	No
NC_003923	2557731	Plus	G	2.08209e-05	0.0193406	6.33232e-06	2.40105e-05	0	MW_RS13040	MW_RS13040	MW2404	42	Yes	srn_4670_RsaOT	417	acttctttaTTGTAAaaacattatattagtacTAAAGTtaatactGTGAT	TAAAGT	-12	2	TTGTAA	-35	2	972	2	Yes
NC_003923	2560365	Plus	A	9.60911e-05	0.0299821	3.96352e-05	0.000138188	0	MW_RS13085	MW_RS13085	MW2411	5139	No	srn_4680_Sau19	1573	ttTTAACTtctcgtcttttataggttttgttggTATGATtttattATGTT	TATGAT	-11	1	TTAACT	-42	2	973	1	Yes
NC_003923	2565370	Plus	G	0	0.00084877	6.5482e-32	6.16202e-31	0	MW_RS13085	MW_RS13085	MW2411	134	No	srn_4700_Sau6987	11	atctacTCCATGcattttcatacacatctattaTATAATacttgtGAAAA	TATAAT	-11	0	TCCATG	-38	4	974	1	Yes
NC_003923	2565434	Plus	A	0	0	1.39155e-58	4.73331e-57	0	MW_RS13085	MW_RS13085	MW2411	70	No	srn_4700_Sau6987	75	ctgtgttttTTTACTtttggggcgtatttcttTATAATtcattacATAAA	TATAAT	-12	0	TTTACT	-35	2	975	1	Yes
NC_003923	2594908	Plus	A	9.16397e-06	0.109495	1.48626e-05	5.44313e-05	0	MW_RS13190	MW_RS13190	MW2432	111	No	srn_4740_sprA3	4978	acttATAGCAagcaattttttgatttattgctTATAATacattttAAGAC	TATAAT	-12	0	ATAGCA	-40	3	976	1	Yes
NC_003923	2596096	Plus	U	5.88912e-06	0.416118	3.41099e-05	0.000119823	0	MW_RS13195	MW_RS13195	MW2433	52	No	srn_4740_sprA3	3790	ttaaatccgtaTTTTTAtaacacttgctatgtgaTAAAATtaattTTATA	TAAAAT	-10	1	TTTTTA	-33	3	977	2	No
NC_003923	2596098	Plus	A	0	3.39943e-05	2.73202e-33	2.83487e-32	0	MW_RS13195	MW_RS13195	MW2433	50	No	srn_4740_sprA3	3788	aaatccgtattTTTATAacacttgctatgtgaTAAAATtaattttATATA	TAAAAT	-12	1	TTTATA	-33	2	977	2	Yes
NC_003923	2600262	Plus	A	7.25981e-06	0.0193406	2.35588e-06	9.31269e-06	0	MW_RS13215	MW_RS13215	MW2437	33	No	srn_4760_RsaX23	141	taTTAGTActatatttttcattaacatgtatgtTACATTttctatATTAC	TACATT	-11	2	TTAGTA	-42	3	978	1	Yes
NC_003923	2603760	Plus	A	0	7.14064e-06	5.85013e-34	6.33431e-33	0	MW_RS13235	MW_RS13235	MW2441	39	Yes	srn_4760_RsaX23	3639	catgaCTGTCAtgcacctttgacttcgtttaagtTAAAATagaatAGGGA	TAAAAT	-10	1	CTGTCA	-39	2	979	2	Yes
NC_003923	2603761	Plus	G	0	7.48643e-06	6.12989e-34	6.57595e-33	0	MW_RS13235	MW_RS13235	MW2441	38	Yes	srn_4760_RsaX23	3640	atgaCTGTCAtgcacctttgacttcgtttaagtTAAAATagaataGGGAA	TAAAAT	-11	1	CTGTCA	-40	2	979	2	No
NC_003923	2603776	Plus	C	2.09832e-14	0	2.13132e-42	5.85106e-41	0	MW_RS13235	MW_RS13235	MW2441	23	Yes	srn_4760_RsaX23	3655	ctTTGACTtcgtttaagttaaaatagaatagggaAATACTataatCAATC	AATACT	-10	2	TTGACT	-42	1	980	2	Yes
NC_003923	2603777	Plus	A	2.14273e-14	1.66089e-13	2.20294e-25	1.76564e-24	0	MW_RS13235	MW_RS13235	MW2441	22	Yes	srn_4760_RsaX23	3656	tttgacttcgtTTAAGTtaaaatagaatagggaAATACTataatcAATCA	AATACT	-11	2	TTAAGT	-33	3	980	2	No
NC_003923	2603905	Plus	A	0.00242677	0.0299821	0.000766041	0.00220272	1	MW_RS13240	MW_RS13240	MW2442	352	No	srn_4760_RsaX23	3784	catgctttagCTGAAAtcacataccgttttgtgGATAATaatgaaATTAA	GATAAT	-11	1	CTGAAA	-34	2	981	2	Yes
NC_003923	2603908	Plus	A	0.00242677	0.161956	0.00347502	0.00885001	1	MW_RS13240	MW_RS13240	MW2442	349	No	srn_4760_RsaX23	3787	gctttagctgaaATCACAtaccgttttgtggatAATAATgaaattAACAT	AATAAT	-11	1	ATCACA	-32	2	981	2	No
NC_003923	2604220	Plus	A	2.24105e-09	0.0299821	1.64105e-09	8.09839e-09	0	MW_RS13240	MW_RS13240	MW2442	37	No	srn_4760_RsaX23	4099	aactttatgCTATCAattcattttcttttctggTATACTttttatACTAA	TATACT	-11	1	CTATCA	-35	3	982	1	Yes
NC_003923	2607295	Plus	A	3.75543e-05	0.0720523	3.73954e-05	0.00013051	0	MW_RS13260	MW_RS13260	MW2446	1190	No	srn_4770_sRNA385	4039	atggcattaTTGCCTaacgtgtttgagatatATTAATatttgattATTCG	ATTAAT	-13	2	TTGCCT	-35	2	983	1	Yes
NC_003923	2610820	Plus	A	0.00273024	0.0273028	0.000783012	0.00224803	0	MW_RS13275	MW_RS13275	MW2449	13	No	srn_4770_sRNA385	514	tacacataTTTGCAttcaaataacgaaacgctTTTAATaattactAAGGG	TTTAAT	-12	1	TTTGCA	-36	2	984	1	Yes
NC_003923	2615760	Plus	A	3.06422e-14	0.00804794	9.10932e-15	5.9112e-14	0	MW_RS13310	MW_RS13310	MW2455	27	No	srn_4790_sRNA387	61	ttattttctcatTTCACTctttcttaaaagtcgaTATAATgaattAAATC	TATAAT	-10	0	TTCACT	-32	2	985	1	Yes
NC_003923	2616113	Plus	A	9.23507e-07	0.225493	3.41199e-06	1.32324e-05	1	MW_RS13355	MW_RS13355	MW2464	9467	No	srn_4790_sRNA387	414	tacttaTCTTCAgtatactgggcatgttagttgTACAATatgcttATATG	TACAAT	-11	1	TCTTCA	-38	3	986	1	Yes
NC_003923	2625552	Plus	G	0.000301143	0.999299	0.00274108	0.00707123	0	MW_RS13355	MW_RS13355	MW2464	28	No	srn_4830_Sau6072	1	aaagttttatGTAAAAtacacattcttttatggTATTATattaatGGCTC	TATTAT	-11	1	GTAAAA	-34	3	987	1	Yes
NC_003923	2625597	Plus	U	0.000604746	0.0567573	0.000387161	0.00117735	1	MW_RS13360	MW_RS13360	MW2465	591	No	srn_4830_Sau6072	0	ggctcaagtataTTAATCgaggtgaggtattgagcTTTTACgaatTTATG	TTTTAC	-9	3	TTAATC	-32	3	988	1	Yes
NC_003923	2626153	Plus	G	1.69975e-13	2.87054e-06	2.10606e-17	1.52657e-16	0	MW_RS13360	MW_RS13360	MW2465	35	No	srn_4830_Sau6072	304	attgCTTACAttgttttctaaaaaaaatttgtTATCATaattaacGTTGA	TATCAT	-12	1	CTTACA	-40	2	989	1	Yes
NC_003923	2628163	Plus	A	1.71084e-09	0.0571915	2.35295e-09	1.15138e-08	0	MW_RS13370	MW_RS13370	MW2467	128	No	srn_4830_Sau6072	2314	taaaattcaaTTGAATaattgtcgttttgacttTAAAATaaaacaAGGTA	TAAAAT	-11	1	TTGAAT	-34	2	990	1	Yes
NC_003923	2628257	Plus	G	8.65974e-15	0	8.87257e-43	2.66674e-41	0	MW_RS13370	MW_RS13370	MW2467	34	No	srn_4830_Sau6072	2408	tatatttcttTGTATAaaattagcatattctgaTATGATacaagtGTTGC	TATGAT	-11	1	TGTATA	-34	3	991	1	Yes
NC_003923	2630477	Plus	A	1.37302e-11	0.000155648	7.43265e-14	4.64407e-13	0	MW_RS13380	MW_RS13380	MW2469	80	Yes	srn_4830_Sau6072	4628	aaaaatattctgTTTAATcatctattattagtggAAAAATataagAGCAA	AAAAAT	-10	2	TTTAAT	-32	3	992	2	Yes
NC_003923	2630478	Plus	G	0.000147186	0.0299821	5.88288e-05	0.000199812	0	MW_RS13380	MW_RS13380	MW2469	79	Yes	srn_4830_Sau6072	4629	aaaatattctgTTTAATcatctattattagtggAAAAATataagaGCAAT	AAAAAT	-11	2	TTTAAT	-33	3	992	2	No
NC_003923	2630499	Plus	A	0.0623502	0.00519149	0.00292477	0.00752285	0	MW_RS13380	MW_RS13380	MW2469	58	Yes	srn_4830_Sau6072	4650	tattattagTGGAAAaatataagagcaattgttTATAGTttgcatAACGC	TATAGT	-11	1	TGGAAA	-35	2	993	1	Yes
NC_003923	2637895	Plus	A	1.37302e-11	0.00186847	8.28489e-13	4.89996e-12	0	MW_RS13405	MW_RS13405	MW2474	102	No	srn_4840_RsaOV	3784	ccaaagtataTTGCCTccttttaaaatcaacgtTATAGTttaaatATACA	TATAGT	-11	1	TTGCCT	-34	2	994	1	Yes
NC_003923	2641875	Plus	G	0	8.8064e-07	7.39915e-35	8.64226e-34	0	MW_RS13430	MW_RS13430	MW2478	28	No	srn_4840_RsaOV	140	aacgcaacgaTTGACTtatatacctatagggggTACATTagacgtGTAAC	TACATT	-11	2	TTGACT	-34	1	995	1	Yes
NC_003923	2643337	Plus	A	5.96777e-05	0.0720523	5.74336e-05	0.000195454	1	MW_RS13435	MW_RS13435	MW2479	1323	No	srn_4840_RsaOV	1602	tatggtaggtacTGGTCGcgctgctgaaaatggTATTTTatttaaAGGTG	TATTTT	-11	2	TGGTCG	-32	3	996	1	Yes
NC_003923	2665097	Plus	G	5.69981e-08	0.0136586	1.71068e-08	7.96831e-08	0	MW_RS13550	MW_RS13550	MW2500	50	Yes	srn_4890_Teg134	5109	tcaattttatGTTACAaacattgaaattagaggtaTATAAAaaatGCTTC	TATAAA	-9	1	GTTACA	-34	2	997	1	Yes
NC_003923	2666115	Plus	A	0.00385639	0.0720523	0.0025531	0.00663787	1	MW_RS13555	MW_RS13555	MW2501	62	Yes	srn_4900_sRNA394	4926	tagATGAACtgggtttaacagatgaagaaaaagaGAAAATaagttATACA	GAAAAT	-10	2	ATGAAC	-41	3	998	2	No
NC_003923	2666117	Plus	A	0	0	1.39155e-58	4.73331e-57	1	MW_RS13555	MW_RS13555	MW2501	60	Yes	srn_4900_sRNA394	4924	gatgaactgggtTTAACAgatgaagaaaaagagaaAATAAGttatACAAA	AATAAG	-9	2	TTAACA	-32	1	998	2	Yes
NC_003923	2675969	Plus	A	0	1.35301e-11	1.28676e-39	2.22093e-38	0	MW_RS13610	MW_RS13610	MW2512	31	No	srn_4920_Sau39	178	tcGTAAAAgttatacttttgccattttttaatgTAACATggtgttAGTAA	TAACAT	-11	2	GTAAAA	-42	3	999	1	Yes
NC_003923	2677234	Plus	A	2.18204e-11	0.00216026	1.49359e-12	8.75195e-12	0	MW_RS13625	MW_RS13625	MW2514	26	No	srn_4930_Sau6872	342	cattgatgaTTGGCAcacaatgtttacctgtttaaTATAGGtgatACAAA	TATAGG	-9	2	TTGGCA	-35	1	1000	1	Yes
NC_003923	2681842	Plus	A	0	1.04773e-06	8.78484e-35	1.02436e-33	0	MW_RS13650	MW_RS13650	MW2519	35	No	srn_4930_Sau6872	4154	tgTTTTCAatgttattcaacctctttttgcagTATTATtagaaatAGTAT	TATTAT	-12	1	TTTTCA	-42	2	1001	1	Yes
NC_003923	2682081	Plus	A	0.0141221	0.00804794	0.0011459	0.00319869	1	MW_RS13670	MW_RS13670	MW2522	3370	No	srn_4930_Sau6872	4393	aggttatgaagATGTCAcaaacacatttgatgtTATTATtattgcAGTCA	TATTAT	-11	1	ATGTCA	-33	2	1002	1	Yes
NC_003923	2685287	Plus	A	0	5.23209e-11	4.90515e-39	7.9915e-38	0	MW_RS13670	MW_RS13670	MW2522	164	No	srn_4940_sRNA396	3259	caaAAAATAgtacttattcatttaatatctgtTATAATcagttttATCAT	TATAAT	-12	0	AAAATA	-41	4	1003	1	Yes
NC_003923	2685400	Plus	A	0.000961004	0.0720523	0.00073244	0.00212274	0	MW_RS13670	MW_RS13670	MW2522	51	No	srn_4940_sRNA396	3146	cagaattttTAGACAaaatattgattatttgtgcTATGATataacATATT	TATGAT	-10	1	TAGACA	-35	1	1004	1	Yes
NC_003923	2686292	Plus	G	0.0018375	0.0299821	0.000595353	0.00175758	1	MW_RS13680	MW_RS13680	MW2524	2282	Yes	srn_4940_sRNA396	2254	ggtattcTTGGTTctttaagtgttgctatcgTATTATttattgctGTAGC	TATTAT	-13	1	TTGGTT	-37	3	1005	1	Yes
NC_003923	2686456	Plus	A	0.000604746	0.0299821	0.00021609	0.00067782	1	MW_RS13680	MW_RS13680	MW2524	2118	Yes	srn_4940_sRNA396	2090	ctctgTTATCGgtatgtttacagcattaattggTATGATgttagcAGGCT	TATGAT	-11	1	TTATCG	-39	3	1006	1	Yes
NC_003923	2688546	Plus	A	1.48715e-05	0.0464788	1.04959e-05	3.8992e-05	0	MW_RS13680	MW_RS13680	MW2524	28	Yes	srn_4940_sRNA396	0	ctttgTTTATGcgcataattttgttcgattagggAATTGTttactATATT	AATTGT	-10	3	TTTATG	-39	3	1007	1	Yes
NC_003923	2689087	Plus	G	0	0	1.39155e-58	4.73331e-57	0	MW_RS13685	MW_RS13685	MW2525	26	No	srn_4940_sRNA396	230	ggtttatgacTTGAGAaatgttctcatttttatCATACTggaggtGTATT	CATACT	-11	2	TTGAGA	-34	1	1008	1	Yes
NC_003923	2692039	Plus	G	0	4.22021e-10	3.86839e-38	5.87675e-37	0	MW_RS13695	MW_RS13695		31	No	srn_4950_sRNA397	19	attatagcatTTTAAAcctatactctattttgaTACAATataagtGTAAA	TACAAT	-11	1	TTTAAA	-34	2	1009	1	Yes
NC_003923	2699053	Plus	G	0	3.3451e-13	3.30508e-41	6.38403e-40	0	MW_RS13730	MW_RS13730	MW2533	43	No	srn_4960_Sau6590	5849	aatatTTTTAAtgtctttttttagaaaaggtttTATAATgtattaGTATT	TATAAT	-11	0	TTTTAA	-39	3	1010	1	Yes
NC_003923	2699064	Plus	A	0.000961004	0.416118	0.00352876	0.00894441	0	MW_RS13730	MW_RS13730	MW2533	32	No	srn_4960_Sau6590	5838	tgtcttttttTAGAAAaggttttataatgtatTAGTATttattttAGAAT	TAGTAT	-12	2	TAGAAA	-34	2	1011	1	Yes
NC_003923	2723947	Plus	A	8.75718e-11	0.00139352	3.75062e-12	2.13843e-11	0	MW_RS13900	MW_RS13900	MW2560	8990	No	srn_5020_sRNA401	0	agttactgaTTGGAAataatacttgctctttatTAAAATaacgatATACA	TAAAAT	-11	1	TTGGAA	-35	2	1012	1	Yes
NC_003923	2732801	Plus	A	3.60886e-08	0.0124761	1.014e-08	4.79366e-08	0	MW_RS13900	MW_RS13900	MW2560	136	No	srn_5030_Sau37	5033	atgattataTTTATAaatacacaacagttttgtTATACTaattgaAGTAC	TATACT	-11	1	TTTATA	-35	2	1013	1	Yes
NC_003923	2736492	Plus	A	1.74332e-11	1.08438e-08	8.33904e-18	6.11442e-17	1	MW_RS13915	MW_RS13915	MW2563	1060	No	srn_5030_Sau37	1342	attaacaacctgGTTAAAaagtatgcaaggtgcTAATATtattatACTTG	TAATAT	-11	2	GTTAAA	-32	3	1014	1	Yes
NC_003923	2741676	Plus	A	0	9.26411e-08	7.99234e-36	1.01144e-34	0	MW_RS13925	MW_RS13925	MW2565	118	No	srn_5040_sRNA403	2545	tgtaaaTTAATTtatttttgcgttgtgaattagTATAATcaatttACTGG	TATAAT	-11	0	TTAATT	-38	3	1015	1	Yes
NC_003923	2767174	Plus	G	1.7056e-08	0.00263477	1.11563e-09	5.56459e-09	0	MW_RS13995	MW_RS13995	MW2578	43	Yes	srn_5070_RsaX25	4996	ttacataaTTGATTcatttttatagaaacgggtAAAAATgataaaGTAAT	AAAAAT	-11	2	TTGATT	-36	2	1016	1	Yes
NC_003923	2776408	Plus	G	0.000961004	0.111697	0.00108838	0.00305897	1	MW_RS14140	MW_RS14140	MW2606	17282	Yes	srn_4300_sRNA349	407	agcttTTCATAttcattaacaccatataatagTATTATgtttattGTTAT	TATTAT	-12	1	TTCATA	-39	2	1017	1	Yes
NC_003923	2791092	Plus	G	9.48341e-05	0.173154	0.000197329	0.000625728	0	MW_RS14140	MW_RS14140	MW2606	2598	Yes	srn_5090_sRNA408	2448	caTCTACTtctgcatatttaagcgctgtacagTATAATggttcacGTATG	TATAAT	-12	0	TCTACT	-42	3	1018	1	Yes
NC_003923	2793640	Plus	A	5.66214e-15	5.21213e-07	1.4246e-19	1.0821e-18	0	MW_RS14140	MW_RS14140	MW2606	50	Yes	srn_5090_sRNA408	0	aataaaatgcTTGCATctttgttttttaggtggTATTGTatgtatATCAA	TATTGT	-11	2	TTGCAT	-34	3	1019	1	Yes
NC_003923	2795824	Plus	G	5.81149e-07	0.711502	6.49121e-06	2.4598e-05	0	MW_RS14155	MW_RS14155	MW2609	76	No	srn_5090_sRNA408	2131	gcTAGAAAtattgaatgacaatacaactctgtTAAAATgatggacGTAGA	TAAAAT	-12	1	TAGAAA	-42	2	1020	1	Yes
NC_003923	2796981	Plus	A	5.51065e-11	0.0811216	1.21296e-10	6.37855e-10	0	MW_RS14160	MW_RS14160	MW2610	27	No	srn_9550_sRNA409	1694	acataacCTGATAtgtttttaattatgcgcgtgtTATACTaaattAAATT	TATACT	-10	1	CTGATA	-37	2	1021	1	Yes
NC_003923	2797206	Plus	A	0.000604746	0.0567573	0.000387161	0.00117735	1	MW_RS14165	MW_RS14165	MW2611	544	Yes	srn_9550_sRNA409	1469	aaataaaacgTTGGCAtctaatcattatgatgtTGTACTagctatAGGAC	TGTACT	-11	2	TTGGCA	-34	1	1022	1	Yes
NC_003923	2805231	Plus	G	0.000604746	0.416118	0.00233716	0.00618951	0	MW_RS14185	MW_RS14185	MW2616	34	Yes	srn_5100_sRNA410	1323	tattaatTTTATAaataattctgtacaaatcagggTATATTgccaGAAAG	TATATT	-9	1	TTTATA	-37	2	1023	1	Yes
NC_003923	2805981	Plus	A	0	1.12145e-05	9.1371e-34	9.69756e-33	1	MW_RS14195	MW_RS14195	MW2618	1284	No	srn_5100_sRNA410	2073	acacttATTACTagagtgcccattgaacatacagTATGATtaaatATCAT	TATGAT	-10	1	ATTACT	-38	3	1024	1	Yes
NC_003923	2807236	Plus	A	5.81149e-07	0.000898915	1.16875e-08	5.49542e-08	0	MW_RS14195	MW_RS14195	MW2618	29	No	srn_5100_sRNA410	3328	tgctttcgaatTTAAAAtttcagtatttctgttTAAAATttaattATAAT	TAAAAT	-11	1	TTAAAA	-33	2	1025	1	Yes
NC_003923	2807248	Plus	A	0.000961004	0.0464788	0.000492058	0.00146566	0	MW_RS14195	MW_RS14195	MW2618	17	No	srn_5100_sRNA410	3340	taaaatTTCAGTatttctgtttaaaatttaatTATAATctttaatACAGG	TATAAT	-12	0	TTCAGT	-38	3	1026	1	Yes
NC_003923	2812181	Plus	U	0.000233317	0.00139352	5.18228e-06	1.98006e-05	0	MW_RS14220	MW_RS14220	MW2623	112	No	srn_5120_Sau5995	0	caaaaaacacTGTACAttatgccaatatgagcgTATAGTtgatctTACGT	TATAGT	-11	1	TGTACA	-34	2	1027	3	No
NC_003923	2812182	Plus	A	1.72418e-13	0	1.71498e-41	3.43962e-40	0	MW_RS14220	MW_RS14220	MW2623	111	No	srn_5120_Sau5995	0	aaaaaacacTGTACAttatgccaatatgagcgTATAGTtgatcttACGTA	TATAGT	-12	1	TGTACA	-35	2	1027	3	Yes
NC_003923	2812184	Plus	G	0.00277889	0.0124761	0.000390714	0.00118764	0	MW_RS14220	MW_RS14220	MW2623	109	No	srn_5120_Sau5995	0	aaaacacTGTACAttatgccaatatgagcgtataGTTGATcttacGTAAT	GTTGAT	-10	3	TGTACA	-37	2	1027	3	No
NC_003923	2812691	Plus	G	5.96777e-05	0.225493	0.00016439	0.000526063	0	NA	NA	#N/A	NA	No	srn_5120_Sau5995	424	aaaaTTATGAggctgagtataccaattactgaTATAATagaaagcGCATT	TATAAT	-12	0	TTATGA	-40	3	1028	1	Yes
NC_003923	2820153	Plus	U	0.000639044	0.51741	0.00298061	0.00766081	0	NA	NA	#N/A	NA	No	srn_5130_Sau6728	4657	atcttaTGCAGAtaaaactttacggcctttacGACGACggcgcgcTAAAA	GACGAC	-12	4	TGCAGA	-38	3	1029	1	Yes
NC_003923	4159	Minus	A	0.000797962	0.00216026	2.46003e-05	8.75642e-05	0	NA	NA	#N/A	NA	No	srn_0010_sRNA412	3646	tgattcactTTGACTtgtttaccttttttagtTATAAAcattgttAATGG	TATAAA	-12	1	TTGACT	-35	1	1030	1	Yes
NC_003923	10687	Minus	G	0	1.21887e-06	1.02014e-34	1.1836e-33	0	MW_RS00035	MW_RS00035	MW0007	119	No	srn_0030_Teg35	1804	tttatctaTTGACGaattgcatatacaggtatagTATTTTctattGTATT	TATTTT	-10	2	TTGACG	-36	1	1031	1	Yes
NC_003923	17722	Minus	G	0.0444714	0.00804794	0.00319795	0.00818623	0	MW_RS00035	MW_RS00035	MW0007	7154	No	srn_0050_Teg1	1686	cgCTGATGgtggaattcttccgaatgtttgtagTAACATaaaagcGATTA	TAACAT	-11	2	CTGATG	-42	3	1032	1	Yes
NC_003923	41633	Minus	G	2.60902e-14	9.76996e-15	1.64504e-26	1.33849e-25	0	MW_RS00165	MW_RS00165	MW0031	24	No	srn_0170_Teg9as	5137	aacattattTTGACAtaaatactacatttgtaaTATACTacaaatGTAGT	TATACT	-11	1	TTGACA	-35	0	1033	1	Yes
NC_003923	51750	Minus	A	0.000604746	0.0720523	0.000481096	0.00143547	0	MW_RS00215	MW_RS00215	MW0041	72	No	srn_0110_Teg5as	7901	tttTTGTTCcgcgtctaatcataatgcttcattTATGCTtattatAGCAA	TATGCT	-11	2	TTGTTC	-41	3	1034	1	Yes
NC_003923	65210	Minus	A	3.30436e-12	0.0350429	3.56495e-12	2.03424e-11	0	MW_RS00290	MW_RS00290	MW0055	25	No	srn_0250_Sau6372	1446	ctaggggtatTTGACAcatttgtgtttatctATTAATatatttttATTCA	ATTAAT	-13	2	TTGACA	-34	0	1035	1	Yes
NC_003923	70664	Minus	G	2.62655e-08	0.00216026	1.39538e-09	6.92528e-09	0	MW_RS00315	MW_RS00315	MW0059	45	No	srn_0250_Sau6372	991	gaaattccttTTGTATaagttaggcttttgtggTAATATcatcatGCATA	TAATAT	-11	2	TTGTAT	-34	3	1036	1	Yes
NC_003923	72504	Minus	A	0.00152713	0.0464788	0.000749054	0.00216011	1	MW_RS00315	MW_RS00315	MW0059	1885	No	srn_0250_Sau6372	2831	aaatattaTTTTAAtcacctatcttcttcaggtaaTATTATatttACTCA	TATTAT	-9	1	TTTTAA	-36	3	1037	1	Yes
NC_003923	75168	Minus	A	3.60886e-08	0.00804794	6.66837e-09	3.1783e-08	1	MW_RS00335	MW_RS00335	MW0063	1856	No	srn_0250_Sau6372	5495	acttattaTTGCTAtcctttttataaaagggggTATGCTaaatgcATGCA	TATGCT	-11	2	TTGCTA	-36	2	1038	1	Yes
NC_003923	86570	Minus	A	2.33209e-06	0.0567573	2.22869e-06	8.8199e-06	0	MW_RS00345	MW_RS00345	MW0065	11397	No	srn_0260_Teg15as	2776	ccttagcatTTGACTcttcactatagttcatttTATTCTttaaatACAAA	TATTCT	-11	2	TTGACT	-35	1	1039	1	Yes
NC_003923	89461	Minus	A	0.000150701	0.0720523	0.000134976	0.000435936	0	MW_RS00345	MW_RS00345	MW0065	14288	No	srn_0260_Teg15as	0	tcatTTTAATgtttaatgccagtgtgtccgtgataTCTATAtcatATACT	TCTATA	-9	3	TTTAAT	-40	3	1040	2	Yes
NC_003923	89463	Minus	A	0.000604746	0.173154	0.00106434	0.00299888	0	MW_RS00345	MW_RS00345	MW0065	14290	No	srn_0260_Teg15as	0	aatcatTTTAATgtttaatgccagtgtgtccgtgaTATCTAtatcATATA	TATCTA	-9	3	TTTAAT	-38	3	1040	2	No
NC_003923	94453	Minus	A	0	0	1.39155e-58	4.73331e-57	0	MW_RS00420	MW_RS00420	MW0080	23	No	srn_0270_Teg16as	136	cctaatcTTAACAttaaatttacaattataagcGATAATctaaatATAAA	GATAAT	-11	1	TTAACA	-37	1	1041	2	Yes
NC_003923	94455	Minus	A	0	1.74529e-09	1.57502e-37	2.28329e-36	0	MW_RS00420	MW_RS00420	MW0080	25	No	srn_0270_Teg16as	138	tacctaatcTTAACAttaaatttacaattataagcGATAATctaaATATA	GATAAT	-9	1	TTAACA	-35	1	1041	2	No
NC_003923	101032	Minus	A	0	0	1.39155e-58	4.73331e-57	0	MW_RS00440	MW_RS00440	MW0084	24	No	srn_0280_sRNA16	1088	gattttagtaTTGCAAtacataattcgttatatTATGATgactttACAAA	TATGAT	-11	1	TTGCAA	-34	2	1042	1	Yes
NC_003923	102207	Minus	A	2.21601e-13	0.000579863	4.83032e-15	3.18655e-14	0	MW_RS00445	MW_RS00445	MW0085	26	Yes	srn_0280_sRNA16	2263	taaattaTGGATTatttttcttattatattgtgtTATATTaaaatAAAGT	TATATT	-10	1	TGGATT	-37	3	1043	1	Yes
NC_003923	102939	Minus	A	0	0	1.39155e-58	4.73331e-57	1	MW_RS00445	MW_RS00445	MW0085	758	Yes	srn_0280_sRNA16	2995	cggtgctacgTTTAAAgatacaatcatcttgggTATGGTtattttAGCTG	TATGGT	-11	2	TTTAAA	-34	2	1044	1	Yes
NC_003923	105569	Minus	C	7.41538e-05	0.022675	2.40376e-05	8.56924e-05	0	MW_RS00460	MW_RS00460	MW0088	21	No	srn_0280_sRNA16	5625	tttaaTTCATActaaatcgtgataatgattctcatTGTCATacatCACGA	TGTCAT	-9	2	TTCATA	-39	2	1045	1	Yes
NC_003923	105594	Minus	G	0	1.15796e-13	1.15639e-41	2.39986e-40	0	MW_RS00460	MW_RS00460	MW0088	46	No	srn_0280_sRNA16	5650	aatattttaTTGACTtaggaaaaaatttaattCATACTaaatcgtGATAA	CATACT	-12	2	TTGACT	-35	1	1046	1	Yes
NC_003923	128168	Minus	G	1.4291e-08	0.0464788	1.4701e-08	6.87988e-08	0	MW_RS00570	MW_RS00570	MW0109	28	No	srn_0310_Sau6873	3558	ttataattTTTCCAattcgagtaaaaattattgTATGATgagagtGATTA	TATGAT	-11	1	TTTCCA	-36	2	1047	1	Yes
NC_003923	141742	Minus	G	0	1.00586e-13	1.00592e-41	2.13849e-40	0	MW_RS00615	MW_RS00615	MW0117	5648	No	srn_9330_sRNA273	3	aatatgttaCTTACAattccatttcgtatgtgcTAAACTgtttgtGTCAG	TAAACT	-11	2	CTTACA	-35	2	1048	1	Yes
NC_003923	141924	Minus	A	2.271e-08	0.00216026	1.21363e-09	6.04044e-09	0	MW_RS00615	MW_RS00615	MW0117	5830	No	srn_9330_sRNA273	185	ccaacaaatgATGATAccccaagtttgggtggTATACTtactaacATATG	TATACT	-12	1	ATGATA	-34	2	1049	1	Yes
NC_003923	150520	Minus	A	0.00385639	0.0193406	0.000783408	0.00224803	0	MW_RS00615	MW_RS00615	MW0117	14426	No	srn_0340_Sau6442	171	tgTTAAAAgtttttcttttatctcttccaccgtTAAAATatgtgtATTAT	TAAAAT	-11	1	TTAAAA	-42	2	1050	1	Yes
NC_003923	163348	Minus	A	0	4.19432e-09	3.74834e-37	5.24843e-36	0	MW_RS00745	MW_RS00745	MW0141	198	No	srn_0370_sRNA22	316	cgaaaacatATTGCActtttcaaaaataaaacaCATAATataactATAAT	CATAAT	-11	1	ATTGCA	-35	3	1051	2	Yes
NC_003923	163350	Minus	C	0	0.00334887	2.53766e-31	2.28324e-30	0	MW_RS00745	MW_RS00745	MW0141	200	No	srn_0370_sRNA22	314	ttcgAAAACAtattgcacttttcaaaaataaaacaCATAATataaCTATA	CATAAT	-9	1	AAAACA	-40	3	1051	2	No
NC_003923	184264	Minus	A	8.50098e-13	3.37496e-11	1.51788e-21	1.17602e-20	0	MW_RS00815	MW_RS00815	MW0155	23	No	srn_0420_sRNA26	817	aagctttttaTTGTGAttattttcacaaaatacTATAATgaggatAGTAA	TATAAT	-11	0	TTGTGA	-34	2	1052	1	Yes
NC_003923	184365	Minus	G	9.35843e-06	0.00519149	8.6674e-07	3.55098e-06	0	MW_RS00815	MW_RS00815	MW0155	124	No	srn_0420_sRNA26	716	tcatctcgTTAACAattttgaatacagtacgaTACAATatgagatGTAAA	TACAAT	-12	1	TTAACA	-36	1	1053	1	Yes
NC_003923	188823	Minus	A	0.0154752	0.0299821	0.00402534	0.00995343	0	MW_RS00835	MW_RS00835	MW0159	40	No	srn_0430_sau53	1511	aaatttacatTTGACActtatattgaacaacTGTAATatattaatATTAA	TGTAAT	-13	1	TTGACA	-34	0	1054	1	Yes
NC_003923	192958	Minus	G	3.70594e-06	0.268426	1.47432e-05	5.40508e-05	0	MW_RS00850	MW_RS00850	MW0162	27	No	srn_0440_rsaK	2348	caacttccTTGACCttacactatattcgaggcTATCATtttaagtGTAAA	TATCAT	-12	1	TTGACC	-36	1	1055	1	Yes
NC_003923	195478	Minus	A	0	1.56261e-08	1.37591e-36	1.85216e-35	0	MW_RS00860	MW_RS00860	MW0163	229	No	srn_0440_rsaK	0	attgtaTTGAAAacgcatacttcaccatgctaaaaTAGGAGtcgcAAACA	TAGGAG	-9	3	TTGAAA	-38	1	1056	4	No
NC_003923	195480	Minus	G	0	0	1.39155e-58	4.73331e-57	0	MW_RS00860	MW_RS00860	MW0163	231	No	srn_0440_rsaK	0	taattgtaTTGAAAacgcatacttcaccatgcTAAAATaggagtcGCAAA	TAAAAT	-12	1	TTGAAA	-36	1	1056	4	Yes
NC_003923	195481	Minus	C	0	8.85181e-13	8.65977e-41	1.62762e-39	0	MW_RS00860	MW_RS00860	MW0163	232	No	srn_0440_rsaK	0	ataattgtaTTGAAAacgcatacttcaccatgcTAAAATaggagtCGCAA	TAAAAT	-11	1	TTGAAA	-35	1	1056	4	No
NC_003923	195482	Minus	U	0.00242677	0.0464788	0.00113808	0.00317815	0	MW_RS00860	MW_RS00860	MW0163	233	No	srn_0440_rsaK	0	aataattgtaTTGAAAacgcatacttcaccatgcTAAAATaggagTCGCA	TAAAAT	-10	1	TTGAAA	-34	1	1056	4	No
NC_003923	195560	Minus	C	0	4.17794e-05	3.34906e-33	3.42923e-32	0	MW_RS00860	MW_RS00860	MW0163	311	No	srn_0440_rsaK	41	atacattttaTTCAGGattatcttatattatgtTTTAATaataatCTGTG	TTTAAT	-11	1	TTCAGG	-34	3	1057	1	Yes
NC_003923	220525	Minus	A	1.56921e-08	0.00407865	1.56628e-09	7.75687e-09	0	MW_RS00970	MW_RS00970	MW0186	30	No	srn_0480_Sau6717	2150	tttaatactgATGTAAatatttttaaaatatatTATTATagtgttAATTA	TATTAT	-11	1	ATGTAA	-34	3	1058	1	Yes
NC_003923	221347	Minus	A	8.2271e-07	0.00881254	1.43134e-07	6.2735e-07	0	MW_RS00975	MW_RS00975	MW0187	36	No	srn_0480_Sau6717	1328	aatatttttaTTGATAttaaattttatatctagTATAATaattatACTCA	TATAAT	-11	0	TTGATA	-34	1	1059	1	Yes
NC_003923	231114	Minus	G	1.03641e-10	3.12857e-10	1.4875e-18	1.10934e-17	0	MW_RS01020	MW_RS01020	MW0196	47	No	srn_0500_sRNA30	1506	aatagTTAATAgtatttgacaagttttatctaTAAAATactttatGTTGT	TAAAAT	-12	1	TTAATA	-39	2	1060	1	Yes
NC_003923	236340	Minus	A	5.73486e-08	0.000579863	8.35577e-10	4.19473e-09	0	MW_RS01040	MW_RS01040	MW0200	30	No	srn_0530_sRNA33	999	aatatTTAACAttacttatgcgtcatttattgcTAAAATtattgtATTAA	TAAAAT	-11	1	TTAACA	-39	1	1061	1	Yes
NC_003923	242561	Minus	G	2.09832e-13	1.12583e-09	1.20001e-20	9.23581e-20	0	MW_RS01065	MW_RS01065	MW0205	29	No	srn_0540_sRNA34	2223	tatagttaaTTAGCTttgcaatatacaatagtgTATAATttttttGATTA	TATAAT	-11	0	TTAGCT	-35	3	1062	1	Yes
NC_003923	256731	Minus	G	5.88912e-06	0.161956	1.41758e-05	5.2135e-05	0	MW_RS01115	MW_RS01115	MW0213	40	No	srn_2020_sRNA171	553	gaacaatatTTTACTttaacaaaataaagtttTAAAATattaattGTTGG	TAAAAT	-12	1	TTTACT	-35	2	1063	1	Yes
NC_003923	258768	Minus	A	0.000923217	0.225493	0.00197294	0.00526091	0	MW_RS01130	MW_RS01130	MW0216	22	No	srn_0580_Sau6569	382	aactaattaaTTGAATatcgaaatttttagtagAATAATcaaaatAGACA	AATAAT	-11	1	TTGAAT	-34	2	1064	1	Yes
NC_003923	262137	Minus	A	0.00152713	0.0299821	0.000503266	0.00149649	0	MW_RS01150	MW_RS01150	MW0218	16	No	srn_0590_sRNA37	68	agaatatataTTGATAttaaatttctcaaaagcTATATTgagaatAATTA	TATATT	-11	1	TTGATA	-34	1	1065	1	Yes
NC_003923	287671	Minus	A	0	4.24742e-06	3.50186e-34	3.87595e-33	0	MW_RS01265	MW_RS01265	MW0240	25	No	srn_2840_sRNA226	2437	tgTAAACGccgatacaattataatattttgtgcTATAATaattacAGACA	TATAAT	-11	0	TAAACG	-42	3	1066	1	Yes
NC_003923	291376	Minus	A	3.70594e-06	0.0720523	4.30864e-06	1.65806e-05	0	MW_RS01285	MW_RS01285	MW0243	29	No	srn_4300_sRNA349	992	ttTTAACTtccaaattattgcatataaatatgcTATATTaatgatAATAA	TATATT	-11	1	TTAACT	-42	2	1067	1	Yes
NC_003923	293880	Minus	G	3.70594e-06	0.000898915	6.83584e-08	3.06931e-07	0	MW_RS01305	MW_RS01305	MW0246	40	No	srn_4300_sRNA349	3496	atgaaaacgcATGCATtttacaaataaaaatggTACGATggcactGGTAA	TACGAT	-11	2	ATGCAT	-34	4	1068	1	Yes
NC_003923	295104	Minus	A	0.000380558	0.416118	0.00154409	0.00422232	0	MW_RS01310	MW_RS01310	MW0247	34	Yes	srn_0710_sRNA46	3819	tgtttatcATGATAtgatgaatataataatcgggTATATAactgtATGAT	TATATA	-10	2	ATGATA	-36	2	1069	1	Yes
NC_003923	295125	Minus	A	8.2271e-07	0.00216026	3.75859e-08	1.71748e-07	0	MW_RS01310	MW_RS01310	MW0247	55	Yes	srn_0710_sRNA46	3798	acgtcTTCATAtgtcatcaaatgtttatcatgaTATGATgaatatAATAA	TATGAT	-11	1	TTCATA	-39	2	1070	1	Yes
NC_003923	297442	Minus	G	5.81149e-07	0.00334887	4.09818e-08	1.86775e-07	0	MW_RS01325	MW_RS01325	MW0250	95	No	srn_0710_sRNA46	1481	aattaaTTGATAttcattctcaataactgtggTATGATatgtaagGAAAT	TATGAT	-12	1	TTGATA	-38	1	1071	1	Yes
NC_003923	304270	Minus	A	0	1.94931e-10	1.80186e-38	2.78589e-37	0	MW_RS01355	MW_RS01355	MW0256	22	No	srn_0730_sRNA48	751	aaataaaccatTTAATAaaatgtattgttctgaTATGATtaactcATAAA	TATGAT	-11	1	TTAATA	-33	2	1072	1	Yes
NC_003923	305503	Minus	A	0	0.00139352	1.06818e-31	9.78766e-31	0	MW_RS01360	MW_RS01360	MW0257	31	No	srn_0730_sRNA48	225	taaTTAACCattcatttttgtaatataaatgtgTATACTaaaattAAATT	TATACT	-11	1	TTAACC	-41	2	1073	1	Yes
NC_003923	305516	Minus	G	0.000961004	0.268426	0.00238939	0.00630153	0	MW_RS01360	MW_RS01360	MW0257	44	No	srn_0730_sRNA48	238	acccatatatttTTAATTaaccattcattttTGTAATataaatgtGTATA	TGTAAT	-13	1	TTAATT	-32	3	1074	1	Yes
NC_003923	316053	Minus	A	8.6392e-12	0.000241289	7.2551e-14	4.54128e-13	0	MW_RS01360	MW_RS01360	MW0257	10581	No	srn_0740_Sau29	153	ttgttttgcTTGATCaaccttgccaccatctgcTTTAATacctttATATC	TTTAAT	-11	1	TTGATC	-35	2	1075	1	Yes
NC_003923	320994	Minus	A	1.46755e-06	0.00139352	4.29622e-08	1.95163e-07	0	MW_RS01360	MW_RS01360	MW0257	15522	No	srn_0750_sRNA50	990	actattccacTTGAACtatctgtaatgttctTATATTttaataatAATGG	TATATT	-13	1	TTGAAC	-34	2	1076	1	Yes
NC_003923	328269	Minus	A	0.00353489	0.0193406	0.000724048	0.00210454	0	MW_RS01485	MW_RS01485	MW0282	25	No	srn_0760_sRNA51	2647	tgtgaaattaTTCACAaataagacgattcatagTATACTctgattAACAA	TATACT	-11	1	TTCACA	-34	1	1077	1	Yes
NC_003923	329877	Minus	A	0	5.8272e-07	4.92009e-35	5.8446e-34	0	MW_RS01490	MW_RS01490	MW0283	87	No	srn_0760_sRNA51	4255	gacgttattaTTGCAAtcttttttataaaataaTAGAATcatagtATTGT	TAGAAT	-11	1	TTGCAA	-34	2	1078	1	Yes
NC_003923	340680	Minus	G	0.000604746	0.173154	0.00106434	0.00299888	0	MW_RS01540	MW_RS01540	MW0292	39	No	srn_0770_Teg18as	1191	aaaaagatattGTTACAttttatgatagcgttTACAATtatagctGTAAA	TACAAT	-12	1	GTTACA	-33	2	1079	1	Yes
NC_003923	342757	Minus	A	0	1.60697e-09	1.45152e-37	2.11304e-36	0	MW_RS01550	MW_RS01550	MW0294	21	No	srn_0770_Teg18as	20	tgcttTTTACTatcttgaaaatatttttcataTATAATagtaatcATTAA	TATAAT	-12	0	TTTACT	-39	2	1080	1	Yes
NC_003923	348576	Minus	A	3.09132e-09	2.69506e-05	2.59238e-12	1.49517e-11	0	MW_RS01570	MW_RS01570	MW0298	28	No	srn_0800_sRNA55	1373	aagactatTTTTCAtggaaatttaagacagtgtTATAATgacatcAATAT	TATAAT	-11	0	TTTTCA	-36	2	1081	1	Yes
NC_003923	349846	Minus	A	2.90393e-06	0.0128946	6.7777e-07	2.80646e-06	0	MW_RS01575	MW_RS01575	MW0299	26	No	srn_0800_sRNA55	103	ctgttcatcaTTGATTattcattctttccatggTACTTTgaaaacAATAT	TACTTT	-11	3	TTGATT	-34	2	1082	1	Yes
NC_003923	363829	Minus	A	1.11942e-05	0.00881254	1.69004e-06	6.75336e-06	0	MW_RS01650	MW_RS01650	MW0313	40	No	srn_0850_sRNA59	4560	caaaagtataTTGACAacgctttcatacatgTCTAATataagtttATCGC	TCTAAT	-13	1	TTGACA	-34	0	1083	1	Yes
NC_003923	367203	Minus	G	0.00385639	0.0299821	0.00116376	0.00324079	1	MW_RS01650	MW_RS01650	MW0313	3414	No	srn_0850_sRNA59	1186	gatattTTCACTtatatatacagctatctatgcTATCTTttcaatGACGA	TATCTT	-11	2	TTCACT	-38	2	1084	1	Yes
NC_003923	367752	Minus	A	5.51065e-11	0.00804794	1.30583e-11	7.24386e-11	0	MW_RS01670	MW_RS01670	MW0317	15	No	srn_0850_sRNA59	637	aaaTTTATAtttaaaaatacgacaaaacagtgcTAAAATgctattAAAGG	TAAAAT	-11	1	TTTATA	-41	2	1085	1	Yes
NC_003923	373681	Minus	A	1.31117e-13	0.000100404	5.24863e-16	3.61647e-15	0	MW_RS01700	MW_RS01700	MW0323	29	No	srn_0850_sRNA59	5161	taaaatttgTTGATAatcattatcgttcggtaTAAAGTaaatactATATA	TAAAGT	-12	2	TTGATA	-35	1	1086	2	No
NC_003923	373683	Minus	C	0	6.47674e-05	5.1634e-33	5.20295e-32	0	MW_RS01700	MW_RS01700	MW0323	31	No	srn_0850_sRNA59	5163	tataaaatttgTTGATAatcattatcgttcggTATAAAgtaaataCTATA	TATAAA	-12	1	TTGATA	-33	1	1086	2	Yes
NC_003923	374209	Minus	A	1.48715e-05	0.0811216	1.76471e-05	6.38905e-05	0	MW_RS01705	MW_RS01705	MW0324	60	No	srn_0850_sRNA59	5689	tcataattgTTTACTttcgttacaccttcccgCATAATtaacagcATTCT	CATAAT	-12	1	TTTACT	-35	2	1087	1	Yes
NC_003923	378353	Minus	A	3.09132e-09	2.91114e-06	3.00051e-13	1.81967e-12	0	MW_RS01730	MW_RS01730	MW0329	32	No	srn_0860_RsaOB	8894	aatctgcccctaTTCACTagaaaaaataaatagTATACTtagtaaATTAA	TATACT	-11	1	TTCACT	-32	2	1088	1	Yes
NC_003923	382034	Minus	A	3.60886e-08	0.00276378	2.39662e-09	1.17192e-08	1	MW_RS01745	MW_RS01745	MW0331	1158	No	srn_0860_RsaOB	5213	cctattTAATCAaaacgatagtgttaaatatGATAAAttaaaagcACGTT	GATAAA	-13	2	TAATCA	-38	3	1089	1	Yes
NC_003923	387671	Minus	A	0	2.86987e-05	2.31129e-33	2.41991e-32	0	MW_RS01765	MW_RS01765	MW0335	457	No	srn_0860_RsaOB	2	gaataattgTTGACAaatctttttttactctgtaaGCTAATtaatATCTT	GCTAAT	-9	2	TTGACA	-35	0	1090	2	Yes
NC_003923	387673	Minus	A	5.96777e-05	0.173154	0.000128963	0.000418064	0	MW_RS01765	MW_RS01765	MW0335	459	No	srn_0860_RsaOB	4	ctgaataattgTTGACAaatctttttttactcTGTAAGctaattaATATC	TGTAAG	-12	2	TTGACA	-33	0	1090	2	No
NC_003923	391392	Minus	G	1.40554e-13	1.62298e-08	1.10704e-19	8.41808e-19	0	MW_RS01790	MW_RS01790	MW0340	12	No	srn_0870_Teg38as	407	aaaaatacacTTCACAaaagcgaacacgtgttcTATAATagttgtGAGGT	TATAAT	-11	0	TTCACA	-34	1	1091	1	Yes
NC_003923	397454	Minus	A	0	1.64822e-10	1.52632e-38	2.39168e-37	0	MW_RS01835	MW_RS01835	MW0348	51	No	srn_0890_sRNA71	666	aattcatagcTTGATTattttatgttataggacTAGAATatacacATATT	TAGAAT	-11	1	TTGATT	-34	2	1092	1	Yes
NC_003923	397648	Minus	A	0.00152713	0.0193406	0.00033759	0.00103201	0	MW_RS01835	MW_RS01835	MW0348	245	No	srn_0890_sRNA71	472	ttTTCAGTctcctttttctatttattttgcgttatTCTAAGtagtACCCC	TCTAAG	-9	2	TTCAGT	-42	3	1093	1	Yes
NC_003923	398206	Minus	G	1.75285e-06	0.173154	4.85857e-06	1.86045e-05	0	MW_RS01845	MW_RS01845	MW0350	10	No	srn_0890_sRNA71	0	aaaaatagtaTTGTCTttaatcaagtgatgtgtTACTATatgggtGTAGT	TACTAT	-11	2	TTGTCT	-34	2	1094	1	Yes
NC_003923	399429	Minus	G	1.11942e-05	0.281407	4.30563e-05	0.000148483	0	MW_RS01855	MW_RS01855	MW0352	25	No	srn_0890_sRNA71	1217	gttgacgcatTTGACTatatacctaacatattcCATACTtatattGACTC	CATACT	-11	2	TTGACT	-34	1	1095	1	Yes
NC_003923	401992	Minus	A	0.000380558	0.0720523	0.000315447	0.000970275	0	MW_RS01865	MW_RS01865	MW0355	24	No	srn_0890_sRNA71	3780	ctgttatttttTTATCCcgacataaaatcatgtTATGATaaacttAATAT	TATGAT	-11	1	TTATCC	-33	3	1096	1	Yes
NC_003923	404270	Minus	A	0	1.03739e-12	1.01324e-40	1.88912e-39	0	MW_RS01875	MW_RS01875	MW0357	79	No	srn_0910_sRNA73	2708	gttatccagTTGACTattctggatcaaaatgtAATAATgctaactAAGAG	AATAAT	-12	1	TTGACT	-35	1	1097	2	Yes
NC_003923	404271	Minus	U	1.4482e-07	0.0567573	1.61242e-07	7.02273e-07	0	MW_RS01875	MW_RS01875	MW0357	80	No	srn_0910_sRNA73	2707	agttatccagTTGACTattctggatcaaaatgtAATAATgctaacTAAGA	AATAAT	-11	1	TTGACT	-34	1	1097	2	No
NC_003923	406947	Minus	A	6.66134e-16	1.94178e-06	6.35063e-20	4.83966e-19	0	MW_RS01885	MW_RS01885	MW0359	40	No	srn_0910_sRNA73	31	aaatgccctcTTGAAAtattttaaaattaatatTATTCTtagcatACTAG	TATTCT	-11	2	TTGAAA	-34	1	1098	1	Yes
NC_003923	409835	Minus	A	1.4482e-07	0.000374052	1.33469e-09	6.62879e-09	0	MW_RS01900	MW_RS01900	MW0362	18	No	srn_0930_Teg76	739	tatgaacagtctTTTACAgcaggcgattatgcTATAATattatttAAATT	TATAAT	-12	0	TTTACA	-32	1	1099	1	Yes
NC_003923	410395	Minus	A	3.29322e-07	0.0273028	1.75575e-07	7.61847e-07	0	MW_RS01905	MW_RS01905	MW0363	28	Yes	srn_0930_Teg76	179	ataATGTAAgggttttactttataataagaagggTAAAAGattaaATAAA	TAAAAG	-10	2	ATGTAA	-41	3	1100	1	Yes
NC_003923	418923	Minus	A	5.73486e-08	0.000374052	5.48409e-10	2.78316e-09	1	MW_RS01935	MW_RS01935	MW0370	491	No	srn_0940_Sau6356	3435	ttttgcaaaTTCACTattaaaggagataaatgTATAATgaaaatcACAAA	TATAAT	-12	0	TTCACT	-35	2	1101	1	Yes
NC_003923	419347	Minus	G	0	0.000803962	6.20687e-32	5.85663e-31	0	MW_RS01945	MW_RS01945		31	No	srn_0940_Sau6356	3859	gcAAAACAattaaatttaatagcaatctcttcTAAACTattttatGAACG	TAAACT	-12	2	AAAACA	-42	3	1102	1	Yes
NC_003923	424621	Minus	A	0.0141221	0.0193406	0.00251431	0.00656886	0	MW_RS01965	MW_RS01965	MW0375	539	No	srn_0960_Teg147	1890	aaaaaagataTTGATTtagataaaaatattcaaTATGATttgaatACTAA	TATGAT	-11	1	TTGATT	-34	2	1103	1	Yes
NC_003923	428780	Minus	A	1.4291e-08	0.000241289	9.44592e-11	5.00124e-10	0	MW_RS02005	MW_RS02005	MW0381	22	No	srn_0960_Teg147	2212	aatcaaatgttTTGAAAacaatcgaataagtatTATGTTatgtatATAAA	TATGTT	-11	2	TTGAAA	-33	1	1104	1	Yes
NC_003923	453272	Minus	A	9.48341e-05	0.000155648	2.80916e-07	1.20026e-06	0	MW_RS02140	MW_RS02140	MW0405	38	No	srn_1060_Teg149	1489	gtatacttaATTAAAttattgagcactttacttTATAATggagacAAAGA	TATAAT	-11	0	ATTAAA	-35	3	1105	3	No
NC_003923	453273	Minus	C	0	8.07999e-07	6.79577e-35	7.9776e-34	0	MW_RS02140	MW_RS02140	MW0405	39	No	srn_1060_Teg149	1488	agtatacTTAATTaaattattgagcactttacttTATAATggagaCAAAG	TATAAT	-10	0	TTAATT	-37	3	1105	3	Yes
NC_003923	453274	Minus	A	0.000961004	0.416118	0.00352876	0.00894441	0	MW_RS02140	MW_RS02140	MW0405	40	No	srn_1060_Teg149	1487	tagtatacTTAATTaaattattgagcactttacttTATAATggagACAAA	TATAAT	-9	0	TTAATT	-36	3	1105	3	No
NC_003923	455373	Minus	A	0.000961004	0.416118	0.00352876	0.00894441	0	MW_RS02140	MW_RS02140	MW0405	2139	No	srn_1070_Sau41	0	taatctcaaacaTTAACGatcaacaactcatcacTATGTTaaatcAACAT	TATGTT	-10	2	TTAACG	-32	2	1106	1	Yes
NC_003923	455724	Minus	A	2.65532e-06	0.0160958	7.67948e-07	3.1611e-06	0	MW_RS02140	MW_RS02140	MW0405	2490	No	srn_1080_RsaX05	204	gaaaaaaatcaATTACGcacaagataactatgTACAATgaagttaACTCA	TACAAT	-12	1	ATTACG	-33	3	1107	3	No
NC_003923	455725	Minus	A	0	0	1.39155e-58	4.73331e-57	0	MW_RS02140	MW_RS02140	MW0405	2491	No	srn_1080_RsaX05	203	ggaaaaaaatcaATTACGcacaagataactatgTACAATgaagttAACTC	TACAAT	-11	1	ATTACG	-32	3	1107	3	Yes
NC_003923	455726	Minus	U	0	7.08322e-14	7.10844e-42	1.55872e-40	0	MW_RS02140	MW_RS02140	MW0405	2492	No	srn_1080_RsaX05	202	agGAAAAAaatcaattacgcacaagataactatgTACAATgaagtTAACT	TACAAT	-10	1	GAAAAA	-42	4	1107	3	No
NC_003923	471854	Minus	A	9.48341e-05	0.00334887	5.06949e-06	1.94015e-05	0	MW_RS02225	MW_RS02225	MW0420	77	No	srn_1100_Sau6054	408	caattTTTAAAattatactgtacaattatgtTATCATatatgagtAGTTA	TATCAT	-13	1	TTTAAA	-39	2	1108	3	No
NC_003923	471856	Minus	G	0	1.74529e-09	1.57502e-37	2.28329e-36	0	MW_RS02225	MW_RS02225	MW0420	79	No	srn_1100_Sau6054	410	atcaattTTTAAAattatactgtacaattatgtTATCATatatgaGTAGT	TATCAT	-11	1	TTTAAA	-37	2	1108	3	Yes
NC_003923	471857	Minus	A	0.00242677	0.0299821	0.000766041	0.00220272	0	MW_RS02225	MW_RS02225	MW0420	80	No	srn_1100_Sau6054	411	aatcaattTTTAAAattatactgtacaattatgtTATCATatatgAGTAG	TATCAT	-10	1	TTTAAA	-36	2	1108	3	No
NC_003923	474887	Minus	A	0	1.77636e-14	1.80725e-42	5.06103e-41	0	MW_RS02245	MW_RS02245	MW0424	31	No	srn_1100_Sau6054	3441	agtaatatctTTGAAAataaaaaattaagggcgTATAATcaccatATTAA	TATAAT	-11	0	TTGAAA	-34	1	1109	1	Yes
NC_003923	551061	Minus	A	0	0	1.39155e-58	4.73331e-57	0	MW_RS02635	MW_RS02635	MW0476	26	No	srn_1330_sRNA118	4593	aaatttatgATGTTAgcccttccattttattgTATGATagattgtAGAAA	TATGAT	-12	1	ATGTTA	-35	3	1110	1	Yes
NC_003923	584018	Minus	A	0	6.96976e-08	6.03279e-36	7.69043e-35	0	MW_RS02780	MW_RS02780	MW0504	24	No	srn_1460_sRNA128	2009	gcaatcaTTTAGTacgataatttcataaaatgtTATACTataaacATTAT	TATACT	-11	1	TTTAGT	-37	3	1111	1	Yes
NC_003923	593232	Minus	G	0.000961004	0.416105	0.00352866	0.00894441	0	MW_RS02820	MW_RS02820	MW0512	27	No	srn_1470_sRNA129	4400	ttgtcatttatgTCCAGAtacctcacttatggTACAATactcaatGTCTA	TACAAT	-12	1	TCCAGA	-32	3	1112	1	Yes
NC_003923	593772	Minus	C	2.81395e-09	0.0454962	3.04426e-09	1.47928e-08	0	MW_RS02820	MW_RS02820	MW0512	567	No	srn_1470_sRNA129	3860	tctaTTAACAtttatattgtcattaatttatcaTATAATgtaattCTAAC	TATAAT	-11	0	TTAACA	-40	1	1113	1	Yes
NC_003923	610103	Minus	A	3.65708e-07	0.645072	3.83582e-06	1.48184e-05	0	MW_RS02860	MW_RS02860	MW0520	26	No	srn_1470_sRNA129	3414	tcttccagTTAAAAgaagtaattaaatattaTGTGATataattatAAAAA	TGTGAT	-13	2	TTAAAA	-36	2	1114	1	Yes
NC_003923	612320	Minus	A	0	2.95953e-05	2.38258e-33	2.49082e-32	0	MW_RS02875	MW_RS02875	MW0523	32	No	srn_1490_Sau6477	5043	agcaatcgTATACAattattgaatagtttttagTAAAATagaaagATAAA	TAAAAT	-11	1	TATACA	-36	2	1115	1	Yes
NC_003923	617618	Minus	A	1.0716e-06	2.93718e-10	1.15496e-14	7.47084e-14	0	MW_RS02875	MW_RS02875	MW0523	5330	No	srn_1490_Sau6477	38	ctgtaGTACCAtgttttttattagataagacgtTACTATatgtatATAGA	TACTAT	-11	2	GTACCA	-39	3	1116	3	No
NC_003923	617619	Minus	U	0.000524269	0.0193406	0.000126736	0.000412189	0	MW_RS02875	MW_RS02875	MW0523	5331	No	srn_1490_Sau6477	39	actgtaGTACCAtgttttttattagataagacgtTACTATatgtaTATAG	TACTAT	-10	2	GTACCA	-38	3	1116	3	No
NC_003923	617620	Minus	A	2.00928e-08	1.05517e-09	8.35174e-16	5.70948e-15	0	MW_RS02875	MW_RS02875	MW0523	5332	No	srn_1490_Sau6477	40	tactgtaGTACCAtgttttttattagataagacgtTACTATatgtATATA	TACTAT	-9	2	GTACCA	-37	3	1116	3	Yes
NC_003923	621315	Minus	A	0.00102193	1.7385e-05	3.34822e-07	1.41842e-06	0	MW_RS02925	MW_RS02925	MW0534	28	No	srn_1500_Sau6667	26	cttaaggTTGATGtcacacataaaaatgttattTATAATataaccATAGA	TATAAT	-11	0	TTGATG	-37	2	1117	1	Yes
NC_003923	622046	Minus	G	0.000380558	0.173154	0.000700297	0.00204146	1	MW_RS02925	MW_RS02925	MW0534	759	No	srn_1500_Sau6667	757	gcaaagcTTTAGAtcaagataaatcgtatgactTATACTatgatgGTCAA	TATACT	-11	1	TTTAGA	-37	2	1118	1	Yes
NC_003923	622092	Minus	G	1.71084e-09	0.416118	1.57069e-08	7.33585e-08	1	MW_RS02925	MW_RS02925	MW0534	805	No	srn_1500_Sau6667	803	acaattatctTTGATAaaggcgcacagcatgtCATCATtaaaggtGGCAA	CATCAT	-12	2	TTGATA	-34	1	1119	1	Yes
NC_003923	622650	Minus	A	0	3.02189e-10	2.78006e-38	4.25118e-37	0	MW_RS02930	MW_RS02930	MW0535	26	No	srn_1500_Sau6667	1361	atgcTTAATAtttttcaattaggttaaaaatgaTATGATgaatacAATAT	TATGAT	-11	1	TTAATA	-40	2	1120	1	Yes
NC_003923	626274	Minus	A	0.00242677	0.173154	0.0036872	0.00926518	1	MW_RS02930	MW_RS02930	MW0535	3650	No	srn_1510_rsaA	1286	aaaagaacCTGCCAtcatttttatggtaacgggTATCATtccattAGTAC	TATCAT	-11	1	CTGCCA	-36	2	1121	1	Yes
NC_003923	628653	Minus	G	0	9.26794e-06	7.5688e-34	8.1071e-33	0	MW_RS02965	MW_RS02965	MW0542	31	No	srn_1520_Sau76	810	cataattttaTCGTTAcccctttgctttatgaTAAAATttataaaGAACT	TAAAAT	-12	1	TCGTTA	-34	3	1122	3	Yes
NC_003923	628654	Minus	A	0	3.19957e-05	2.57334e-33	2.68621e-32	0	MW_RS02965	MW_RS02965	MW0542	32	No	srn_1520_Sau76	811	tcataatTTTATCgttacccctttgctttatgaTAAAATttataaAGAAC	TAAAAT	-11	1	TTTATC	-37	3	1122	3	No
NC_003923	628656	Minus	A	0.000797962	0.0720523	0.000618865	0.00182544	0	MW_RS02965	MW_RS02965	MW0542	34	No	srn_1520_Sau76	813	aatcataattTTATCGttacccctttgctttatgaTAAAATttatAAAGA	TAAAAT	-9	1	TTATCG	-34	3	1122	3	No
NC_003923	636547	Minus	A	5.51065e-11	0.000579863	1.02491e-12	6.0463e-12	0	MW_RS03005	MW_RS03005	MW0550	29	No	srn_1520_Sau76	8704	acataagtaTTGACAcattgagcaaaatgattTTTAATtgtaactAATAT	TTTAAT	-12	1	TTGACA	-35	0	1123	1	Yes
NC_003923	663471	Minus	A	6.94906e-07	0.0147459	1.98755e-07	8.58684e-07	0	MW_RS03170	MW_RS03170	MW0580	142	Yes	srn_1540_Teg48	19	acttttttgTTTACTtctcatttttaattagtTATAATtaactaaATAAT	TATAAT	-12	0	TTTACT	-35	2	1124	2	No
NC_003923	663473	Minus	A	1.84843e-10	0.0394689	1.94381e-10	1.01151e-09	0	MW_RS03170	MW_RS03170	MW0580	144	Yes	srn_1540_Teg48	21	acacttttttgTTTACTtctcatttttaattagtTATAATtaactAAATA	TATAAT	-10	0	TTTACT	-33	2	1124	2	Yes
NC_003923	663736	Minus	A	2.54733e-11	0.125448	8.77799e-11	4.66176e-10	0	MW_RS03170	MW_RS03170	MW0580	407	Yes	srn_1550_Teg49	14	tcatttttaGTGATAaaattctgaaaaatgggTATAAAtagtagaAGAAG	TATAAA	-12	1	GTGATA	-35	2	1125	4	Yes
NC_003923	663737	Minus	A	1.11397e-08	0.0722475	1.7658e-08	8.21959e-08	0	MW_RS03170	MW_RS03170	MW0580	408	Yes	srn_1550_Teg49	15	ttcatttttaGTGATAaaattctgaaaaatgggTATAAAtagtagAAGAA	TATAAA	-11	1	GTGATA	-34	2	1125	4	No
NC_003923	663738	Minus	G	2.64567e-07	0.0128946	6.99222e-08	3.1375e-07	0	MW_RS03170	MW_RS03170	MW0580	409	Yes	srn_1550_Teg49	16	tttcatttttaGTGATAaaattctgaaaaatgggTATAAAtagtaGAAGA	TATAAA	-10	1	GTGATA	-33	2	1125	4	No
NC_003923	663739	Minus	A	2.11148e-05	0.0394689	1.24988e-05	4.6089e-05	0	MW_RS03170	MW_RS03170	MW0580	410	Yes	srn_1550_Teg49	17	ttttcatttttaGTGATAaaattctgaaaaatgggTATAAAtagtAGAAG	TATAAA	-9	1	GTGATA	-32	2	1125	4	No
NC_003923	664038	Minus	G	1.66533e-15	0.000198953	1.44295e-17	1.05248e-16	0	MW_RS03170	MW_RS03170	MW0580	709	Yes	srn_1550_Teg49	316	ccaaaTTAATAgcaaaaattatgttattcgtGCTAATatttcataGTTGG	GCTAAT	-13	2	TTAATA	-39	2	1126	1	Yes
NC_003923	664220	Minus	U	0.0061282	0.0720523	0.00385263	0.00957731	0	MW_RS03170	MW_RS03170	MW0580	891	Yes	srn_1550_Teg49	498	agcTTATCAttttaacttgtaattatttttaaaAGTGATaagctaTTTTT	AGTGAT	-11	3	TTATCA	-41	2	1127	1	Yes
NC_003923	665246	Minus	A	1.4291e-08	0.00519149	1.80467e-09	8.88697e-09	0	MW_RS03175	MW_RS03175	MW0581	40	No	srn_1550_Teg49	1524	ttgtaaatgagtTGTATAttttctctataatGATAATgtattcatATGAT	GATAAT	-13	1	TGTATA	-32	3	1128	1	Yes
NC_003923	665254	Minus	G	9.35843e-06	0.173154	2.32256e-05	8.30097e-05	0	MW_RS03175	MW_RS03175	MW0581	48	No	srn_1550_Teg49	1532	caacattaTTGTAAatgagttgtatattttctcTATAATgataatGTATT	TATAAT	-11	0	TTGTAA	-36	2	1129	1	Yes
NC_003923	678633	Minus	A	0	0	1.39155e-58	4.73331e-57	0	MW_RS03245	MW_RS03245	MW0595	40	No	srn_1600_Sau6912	1800	cgaatttacTTGACAtgataaatattctcagttTATTATacaattAATTA	TATTAT	-11	1	TTGACA	-35	0	1130	2	Yes
NC_003923	678634	Minus	U	0.00023948	0.00804794	2.72896e-05	9.64963e-05	0	MW_RS03245	MW_RS03245	MW0595	41	No	srn_1600_Sau6912	1799	acgaatttacTTGACAtgataaatattctcagttTATTATacaatTAATT	TATTAT	-10	1	TTGACA	-34	0	1130	2	No
NC_003923	682070	Minus	A	0	3.72355e-09	3.33206e-37	4.69383e-36	0	MW_RS03265	MW_RS03265	MW0599	24	No	srn_1600_Sau6912	1575	gttttaaaatTTAACAactgttgagtagtatatTATAATctagatAAATG	TATAAT	-11	0	TTAACA	-34	1	1131	3	Yes
NC_003923	682071	Minus	U	1.35247e-12	0.00881254	3.94041e-13	2.36458e-12	0	MW_RS03265	MW_RS03265	MW0599	25	No	srn_1600_Sau6912	1576	ggttttaaaatTTAACAactgttgagtagtatatTATAATctagaTAAAT	TATAAT	-10	0	TTAACA	-33	1	1131	3	No
NC_003923	682072	Minus	A	2.36324e-05	0.645072	0.000184327	0.000588243	0	MW_RS03265	MW_RS03265	MW0599	26	No	srn_1600_Sau6912	1577	aggttttaaaatTTAACAactgttgagtagtatatTATAATctagATAAA	TATAAT	-9	0	TTAACA	-32	1	1131	3	No
NC_003923	682187	Minus	A	0	0	1.39155e-58	4.73331e-57	0	MW_RS03265	MW_RS03265	MW0599	141	No	srn_1600_Sau6912	1692	tcatgtaagTTGAAAtaagtttagtttttaaaTATCATtgttatcATTGA	TATCAT	-12	1	TTGAAA	-35	1	1132	1	Yes
NC_003923	682224	Minus	G	0.000760321	0.0214046	0.000195714	0.000621171	0	MW_RS03265	MW_RS03265	MW0599	178	No	srn_1600_Sau6912	1729	aaatattagtttATTACAaatacattatagtaTACAATcatgtaaGTTGA	TACAAT	-12	1	ATTACA	-32	2	1133	2	No
NC_003923	682225	Minus	A	7.36167e-12	0.00132077	3.23431e-13	1.95941e-12	0	MW_RS03265	MW_RS03265	MW0599	179	No	srn_1600_Sau6912	1730	aaaatattagtTTATTAcaaatacattatagtaTACAATcatgtaAGTTG	TACAAT	-11	1	TTATTA	-33	3	1133	2	Yes
NC_003923	682322	Minus	G	7.02108e-05	0.000374052	4.84677e-07	2.0286e-06	0	MW_RS03265	MW_RS03265	MW0599	276	No	srn_1600_Sau6912	1827	tttaactatttcTCTACTtaactaaatagtatTATAATaattgttGTAAA	TATAAT	-12	0	TCTACT	-32	3	1134	1	Yes
NC_003923	687605	Minus	A	0	0	1.39155e-58	4.73331e-57	0	MW_RS03290	MW_RS03290	MW0604	267	No	srn_1620_Sau6836	10	tgccccaaAATACCgctcataacatttatatgaTAGAATatttctATTGC	TAGAAT	-11	1	AATACC	-36	4	1135	1	Yes
NC_003923	691379	Minus	A	1.85341e-11	2.94737e-08	2.35174e-17	1.69935e-16	0	MW_RS03290	MW_RS03290	MW0604	4041	No	srn_1640_rsaD	0	gaatttttaaTTTACTttcatttcattgtctgcTATAATgtttttAACTT	TATAAT	-11	0	TTTACT	-34	2	1136	1	Yes
NC_003923	711929	Minus	G	2.07612e-14	0.0299821	2.24167e-14	1.44066e-13	0	MW_RS03410	MW_RS03410	MW0627	87	No	srn_1670_Teg20as	129	ataacaaacCACACAaagctacttatttttgaTAATATggaaatcGTAAT	TAATAT	-12	2	CACACA	-35	3	1137	2	Yes
NC_003923	711930	Minus	C	0.0061282	0.0464788	0.00261009	0.00675831	0	MW_RS03410	MW_RS03410	MW0627	88	No	srn_1670_Teg20as	130	aataacaaacCACACAaagctacttatttttGATAATatggaaatCGTAA	GATAAT	-13	1	CACACA	-34	3	1137	2	No
NC_003923	722527	Minus	A	3.06422e-14	0.00804794	9.10932e-15	5.9112e-14	0	MW_RS03470	MW_RS03470	MW0637	68	No	srn_1690_sRNA143	4485	taTTAATCgttatatttatgcgtttaatatgaTATGATtgaccttATTAA	TATGAT	-12	1	TTAATC	-42	3	1138	2	Yes
NC_003923	722530	Minus	C	2.15084e-12	0.00519149	3.69885e-13	2.23501e-12	0	MW_RS03470	MW_RS03470	MW0637	71	No	srn_1690_sRNA143	4488	caatattaaTCGTTAtatttatgcgtttaatatgaTATGATtgacCTTAT	TATGAT	-9	1	TCGTTA	-35	3	1138	2	No
NC_003923	726383	Minus	A	5.34017e-13	0.00139352	2.66665e-14	1.70124e-13	0	MW_RS03505	MW_RS03505	MW0644	25	Yes	srn_1710_sRNA145	6309	tactatcatcgTTTATAttgatgtatcatagggtaTGTAAAattaATAAA	TGTAAA	-9	2	TTTATA	-33	2	1139	3	No
NC_003923	726384	Minus	A	0	5.10425e-05	4.08138e-33	4.13655e-32	0	MW_RS03505	MW_RS03505	MW0644	26	Yes	srn_1710_sRNA145	6308	ctactatcatcgTTTATAttgatgtatcatagggTATGTAaaattAATAA	TATGTA	-10	3	TTTATA	-32	2	1139	3	Yes
NC_003923	726386	Minus	U	0.000797962	0.416118	0.00299181	0.00768112	0	MW_RS03505	MW_RS03505	MW0644	28	Yes	srn_1710_sRNA145	6306	cactaCTATCAtcgtttatattgatgtatcaTAGGGTatgtaaaaTTAAT	TAGGGT	-13	3	CTATCA	-39	3	1139	3	No
NC_003923	726392	Minus	G	1.11942e-05	0.268426	4.1212e-05	0.0001429	0	MW_RS03505	MW_RS03505	MW0644	34	Yes	srn_1710_sRNA145	6300	gtgaTTCACTactatcatcgtttatattgatgTATCATagggtatGTAAA	TATCAT	-12	1	TTCACT	-40	2	1140	1	Yes
NC_003923	727367	Minus	G	0.00164959	0.268426	0.00386221	0.00959772	1	MW_RS03505	MW_RS03505	MW0644	1009	Yes	srn_1710_sRNA145	5325	ggtacattatgtTTATCAttgaattaataaaaggTATTATcttagGGGTC	TATTAT	-10	1	TTATCA	-32	2	1141	1	Yes
NC_003923	727398	Minus	A	0.000961004	0.268426	0.00238939	0.00630153	1	MW_RS03505	MW_RS03505	MW0644	1040	Yes	srn_1710_sRNA145	5294	tttaaataaATTAAAttgagtaatgaaagtgggtaCATTATgtttATCAT	CATTAT	-9	2	ATTAAA	-35	3	1142	1	Yes
NC_003923	727455	Minus	G	2.498e-14	8.04904e-10	1.07089e-21	8.33408e-21	0	MW_RS03510	MW_RS03510	MW0645	50	No	srn_1710_sRNA145	5237	aactataaCTAGCAtgtctttaaatgaatatgcTATCATgatatgGTAAT	TATCAT	-11	1	CTAGCA	-36	3	1143	1	Yes
NC_003923	731617	Minus	A	0	5.113e-11	4.79467e-39	7.8852e-38	0	MW_RS03525	MW_RS03525	MW0648	122	No	srn_1710_sRNA145	1075	atctttttgcTTGATTtaatcaaaaatatcttcTAAACTttaaacATACT	TAAACT	-11	2	TTGATT	-34	2	1144	1	Yes
NC_003923	731794	Minus	A	0	0.000119673	9.46711e-33	9.41714e-32	0	MW_RS03525	MW_RS03525	MW0648	299	No	srn_1710_sRNA145	898	attTTCTCAtcattttttaataattcactaaTATAATgtgtcagtAACGT	TATAAT	-13	0	TTCTCA	-41	2	1145	2	Yes
NC_003923	731796	Minus	G	1.12871e-11	0.161956	5.1235e-11	2.75878e-10	0	MW_RS03525	MW_RS03525	MW0648	301	No	srn_1710_sRNA145	896	taattTTCTCAtcattttttaataattcactaaTATAATgtgtcaGTAAC	TATAAT	-11	0	TTCTCA	-39	2	1145	2	No
NC_003923	738463	Minus	U	3.41949e-12	0.115114	1.16371e-11	6.48645e-11	0	MW_RS03560	MW_RS03560	MW0655	134	No	srn_1720_sRNA146	750	tactttttagTTGAATcaaattttattacaagtTATCATaagtgcTTAAT	TATCAT	-11	1	TTGAAT	-34	2	1146	1	Yes
NC_003923	738962	Minus	A	0	0	1.39155e-58	4.73331e-57	0	MW_RS03565	MW_RS03565	MW0656	25	No	srn_1720_sRNA146	1249	ctttgtaaTTATCActattttccatttaattgTATAATtaatgacATATT	TATAAT	-12	0	TTATCA	-36	2	1147	1	Yes
NC_003923	752794	Minus	A	5.54837e-10	0.0124761	1.84796e-10	9.63789e-10	1	MW_RS03630	MW_RS03630	MW0668	139	No	srn_1760_sRNA149	3957	tgCTGCTAgtttctttggagcctttgttatgataAATTATatcttAGCAG	AATTAT	-10	2	CTGCTA	-42	3	1148	1	Yes
NC_003923	753912	Minus	A	0	0	1.39155e-58	4.73331e-57	0	MW_RS03640	MW_RS03640	MW0670	26	No	srn_1760_sRNA149	2839	aattagttaATGGCAtattatttgccttcatttTAAACTtaacttATCAA	TAAACT	-11	2	ATGGCA	-35	2	1149	1	Yes
NC_003923	756882	Minus	G	4.1527e-11	0.0193406	2.31713e-11	1.26824e-10	0	MW_RS03660	MW_RS03660	MW0674	227	No	srn_1760_sRNA149	3	atcCTGACCttgattttaactaatatatagtatatTCTATTcatcGTACA	TCTATT	-9	2	CTGACC	-41	2	1150	1	Yes
NC_003923	774230	Minus	A	3.39115e-08	0.0567573	4.0551e-08	1.84933e-07	0	MW_RS03740	MW_RS03740	MW0688	30	Yes	srn_1800_sRNA151	52	aacatatttTTGGTAttaacaattaaaagtgggTATATAtatttaATGAA	TATATA	-11	2	TTGGTA	-35	2	1151	2	Yes
NC_003923	774231	Minus	A	2.73773e-05	0.0124761	5.42731e-06	2.06688e-05	0	MW_RS03740	MW_RS03740	MW0688	31	Yes	srn_1800_sRNA151	51	aaacatatttTTGGTAttaacaattaaaagtgggTATATAtatttAATGA	TATATA	-10	2	TTGGTA	-34	2	1151	2	No
NC_003923	775271	Minus	A	3.4861e-14	0.0119144	1.51259e-14	9.74796e-14	1	MW_RS03740	MW_RS03740	MW0688	1071	Yes	srn_1800_sRNA151	924	actaacccaTTGACAccagctgaaaagaaaaagTATGGTcttattATCGG	TATGGT	-11	2	TTGACA	-35	0	1152	1	Yes
NC_003923	776117	Minus	A	2.32703e-13	6.66134e-15	9.72408e-26	7.82979e-25	0	MW_RS03750	MW_RS03750	MW0689	143	No	srn_1800_sRNA151	1770	tagaaacctatTGCACTttaacgtcaataagTATATTtttatattATCTC	TATATT	-13	1	TGCACT	-33	3	1153	2	Yes
NC_003923	776118	Minus	U	5.81149e-07	0.00216026	2.69865e-08	1.24291e-07	0	MW_RS03750	MW_RS03750	MW0689	144	No	srn_1800_sRNA151	1771	atagaaacctaTTGCACtttaacgtcaataagTATATTtttatatTATCT	TATATT	-12	1	TTGCAC	-33	3	1153	2	No
NC_003923	777729	Minus	G	0	6.50591e-13	6.3848e-41	1.20328e-39	0	MW_RS03760	MW_RS03760	MW0691	28	No	srn_1810_Teg51	354	tcaactatttaTGCACAacatgttgttttatgcTAATATaaatacGTTAA	TAATAT	-11	2	TGCACA	-33	2	1154	1	Yes
NC_003923	788189	Minus	G	1.56921e-08	0.225493	7.23954e-08	3.2443e-07	0	MW_RS03815	murB	MW0700	33	No	srn_1820_sRNA154	996	tttcaattTTCGCAaatgaattttaaaattggTATAATactatatGATAT	TATAAT	-12	0	TTCGCA	-36	2	1155	1	Yes
NC_003923	793284	Minus	A	3.75543e-05	0.416118	0.000188564	0.00060039	1	MW_RS03840	MW_RS03840	MW0705	54	No	srn_1830_sRNA155	1296	tacctaTACACAcgtatcaaacaactgtatggTAAAATcaaaggtAAGAC	TAAAAT	-12	1	TACACA	-38	2	1156	1	Yes
NC_003923	794555	Minus	G	8.75062e-07	0.106382	1.60021e-06	6.41278e-06	0	MW_RS03850	MW_RS03850	MW0707	38	No	srn_1830_sRNA155	25	agtctcactaTTGAAAgttgcaacaacaagtTGTAAActtcaattGTTCA	TGTAAA	-13	2	TTGAAA	-34	1	1157	1	Yes
NC_003923	794673	Minus	A	0	3.48713e-08	3.04249e-36	4.00289e-35	0	MW_RS03850	MW_RS03850	MW0707	156	No	srn_1830_sRNA155	0	tttATAACAacgacaaaactgttaatcctttgcTATTATtaaatcATAGT	TATTAT	-11	1	ATAACA	-41	2	1158	1	Yes
NC_003923	795396	Minus	A	9.16397e-06	0.000256525	4.90575e-08	2.22273e-07	1	MW_RS03850	MW_RS03850	MW0707	879	No	srn_1840_sRNA156	499	tatTGGACCatttttaaaacaaaatgatgtgcTATCATtattaatACTTA	TATCAT	-12	1	TGGACC	-41	2	1159	1	Yes
NC_003923	795808	Minus	G	0.000514081	0.0783147	0.000447698	0.00134618	0	MW_RS03855	MW_RS03855	MW0708	25	No	srn_1840_sRNA156	87	tgtaaactaATGACAaattgtaagttttcactTACAATagctagtGGTCA	TACAAT	-12	1	ATGACA	-35	1	1160	1	Yes
NC_003923	796040	Minus	A	1.48715e-05	0.111697	2.37671e-05	8.48146e-05	0	MW_RS03855	MW_RS03855	MW0708	257	No	srn_1840_sRNA156	85	cgataTTAATTgtttttaacgttatatttatttAATATTgtctttATAGA	AATATT	-11	2	TTAATT	-39	3	1161	1	Yes
NC_003923	798002	Minus	A	4.84552e-11	0.00519149	7.54944e-12	4.2385e-11	0	MW_RS03865	MW_RS03865	MW0710	33	No	srn_1850_sRNA157	526	tcaaacgaTTTATAgtcatgtcattttcagtgTATAATgaagattAAATA	TATAAT	-12	0	TTTATA	-36	2	1162	2	Yes
NC_003923	798003	Minus	U	9.48341e-05	0.0193406	2.60613e-05	9.24341e-05	0	MW_RS03865	MW_RS03865	MW0710	34	No	srn_1850_sRNA157	525	atcaaacgaTTTATAgtcatgtcattttcagtgTATAATgaagatTAAAT	TATAAT	-11	0	TTTATA	-35	2	1162	2	No
NC_003923	806931	Minus	C	0.0061282	0.0193406	0.00119002	0.00330466	0	MW_RS03865	MW_RS03865	MW0710	8962	No	srn_1860_sRNA158	907	tactgatttTTGTACttgagcaggtttgtatgcTACATTaactgtCTTAG	TACATT	-11	2	TTGTAC	-35	3	1163	1	Yes
NC_003923	825135	Minus	A	2.09832e-13	0.0394689	2.76818e-13	1.68434e-12	0	MW_RS03990	MW_RS03990	MW0731	273	Yes	srn_1910_rsaH	0	aaaaattaatgcTTTAAAttgatgtataatgggAATAAGaaataaATAAA	AATAAG	-11	2	TTTAAA	-32	2	1164	2	Yes
NC_003923	825137	Minus	A	0.000604746	0.645072	0.00345208	0.008798	0	MW_RS03990	MW_RS03990	MW0731	275	Yes	srn_1910_rsaH	0	taaaaaaTTAATGctttaaattgatgtataatgggAATAAGaaatAAATA	AATAAG	-9	2	TTAATG	-37	3	1164	2	No
NC_003923	840866	Minus	A	2.33209e-06	0.268426	9.56764e-06	3.56765e-05	1	MW_RS04060	MW_RS04060	MW0745	54	No	tmRNA	1494	aaaTTATTAatgaattgaattttaattcaaatTATAATtacacatACAGT	TATAAT	-12	0	TTATTA	-41	3	1165	1	Yes
NC_003923	841577	Minus	G	8.85331e-07	0.418983	5.86351e-06	2.23057e-05	0	MW_RS04065	MW_RS04065	MW0746	13	No	tmRNA	2205	tattttatgaTTAATAataacaagtatatgtgttAATATTatttaGAAGG	AATATT	-10	2	TTAATA	-34	2	1166	1	Yes
NC_003923	851043	Minus	G	7.30405e-12	0.000100404	2.629e-14	1.68029e-13	0	MW_RS04120	MW_RS04120	MW0758	36	No	srn_3880_Teg124	130	aattagttaaTTGATTtacatgaataataattgTAAATTtgttttGTAAT	TAAATT	-11	2	TTGATT	-34	2	1167	1	Yes
NC_003923	853201	Minus	A	0.000524269	0.000898915	7.33671e-06	2.75938e-05	1	MW_RS04120	MW_RS04120	MW0758	2194	No	srn_3880_Teg124	1921	atctaaaGGGAAAaaatgtcgatgtttttggTATAAGctataaatATGGT	TATAAG	-13	1	GGGAAA	-37	3	1168	1	Yes
NC_003923	863072	Minus	A	2.36324e-05	0.0188009	6.94311e-06	2.61841e-05	0	MW_RS04135	MW_RS04135	MW0761	8120	No	srn_1960_rsaOL	2543	atgttacTTCCAActttcaaagtagaaaaacggTATAATttgttgATGGG	TATAAT	-11	0	TTCCAA	-37	3	1169	1	Yes
NC_003923	867203	Minus	A	0	7.32816e-09	6.50807e-37	9.00412e-36	0	MW_RS04195	MW_RS04195	MW0773	83	No	srn_1970_Sau6769	296	attcttaaTAGACAtttcacactctcatacttTAATATttaagatATGTT	TAATAT	-12	2	TAGACA	-36	1	1170	1	Yes
NC_003923	867817	Minus	A	0	0.00600375	4.5144e-31	3.98467e-30	0	MW_RS04205	MW_RS04205	MW0775	32	No	srn_1980_sRNA169	2	atactttttaTTTACCtattggaaaatagtgtTATCATatttattAAGAA	TATCAT	-12	1	TTTACC	-34	2	1171	1	Yes
NC_003923	868593	Minus	G	3.09937e-11	0.00334887	3.20685e-12	1.83742e-11	0	MW_RS04215	MW_RS04215	MW0777	32	Yes	srn_2000_Sau81	231	tgatgattttagTTTAAAagataatgtgacggggTAAAACgcaatGAAGA	TAAAAC	-10	2	TTTAAA	-32	2	1172	1	Yes
NC_003923	870099	Minus	A	8.87449e-10	0.00126054	3.1903e-11	1.73797e-10	0	MW_RS04225	MW_RS04225	MW0779	43	No	srn_2000_Sau81	1737	tactctactaTTGAGTagttgttttttatttgaTATGATaacaatAAGTT	TATGAT	-11	1	TTGAGT	-34	2	1173	1	Yes
NC_003923	870757	Minus	A	0.000102393	0.00585769	9.19276e-06	3.43522e-05	0	MW_RS04230	MW_RS04230	MW0780	52	No	srn_2000_Sau81	2395	aaatcagtgaTTGCAAaattttaataaacatTTTAATatgtaattAAGAA	TTTAAT	-13	1	TTGCAA	-34	2	1174	1	Yes
NC_003923	871551	Minus	G	0	0	1.39155e-58	4.73331e-57	0	MW_RS04235	MW_RS04235	MW0781	25	Yes	srn_2000_Sau81	3189	taaATGAAAatgattaaggtattttcgaatgggTAAAGCataaatGTATT	TAAAGC	-11	3	ATGAAA	-41	2	1175	1	Yes
NC_003923	873508	Minus	A	0	0	1.39155e-58	4.73331e-57	0	MW_RS04250	MW_RS04250	MW0784	26	No	srn_2020_sRNA171	2137	gctaaaatTTTTTAttatgttataaatttagcTATAATaaaaattATTAA	TATAAT	-12	0	TTTTTA	-36	3	1176	2	Yes
NC_003923	873511	Minus	A	0	9.49203e-11	8.84235e-39	1.4045e-37	0	MW_RS04250	MW_RS04250	MW0784	29	No	srn_2020_sRNA171	2134	gaagCTAAAAttttttattatgttataaatttagcTATAATaaaaATTAT	TATAAT	-9	0	CTAAAA	-40	3	1176	2	No
NC_003923	880835	Minus	G	0.00023948	0.00216026	8.00558e-06	3.00123e-05	1	MW_RS04250	MW_RS04250	MW0784	7353	No	srn_2030_Teg52	3675	ggtacggtcatgCTAGCAatatctgaagttgtTAAACTtaactttGCAGG	TAAACT	-12	2	CTAGCA	-32	3	1177	1	Yes
NC_003923	881461	Minus	A	7.30405e-12	1.00975e-12	4.0021e-22	3.13206e-21	0	MW_RS04305	MW_RS04305	MW0794	34	No	srn_2030_Teg52	4301	gttatcatTTCACTaggacatttgtaatatggTATGATgctatttATGAT	TATGAT	-12	1	TTCACT	-36	2	1178	1	Yes
NC_003923	881492	Minus	A	4.15635e-09	0.00804794	8.40298e-10	4.21539e-09	0	MW_RS04305	MW_RS04305	MW0794	65	No	srn_2030_Teg52	4332	tttctcaaTGGATTttatgaatttaaaatatgtTATCATttcactAGGAC	TATCAT	-11	1	TGGATT	-36	3	1179	1	Yes
NC_003923	888012	Minus	A	9.48341e-05	0.268426	0.000294743	0.000914254	0	MW_RS04340	MW_RS04340	MW0801	89	No	srn_2040_sRNA176	909	gtttATGACAtagttataatcatttgaaaccatTATAATgataacAACCA	TATAAT	-11	0	ATGACA	-40	1	1180	1	Yes
NC_003923	895504	Minus	A	1.56921e-08	4.3462e-05	1.97877e-11	1.08902e-10	0	MW_RS04380	MW_RS04380	MW0809	26	No	srn_2050_sRNA177	2902	tatcataatTTTGCAgtatacttcatttgtcgtTATACTaactttACTAC	TATACT	-11	1	TTTGCA	-35	2	1181	1	Yes
NC_003923	902996	Minus	G	0	0.000579863	4.49569e-32	4.2593e-31	0	MW_RS04430	MW_RS04430	MW0818	36	No	srn_2060_sRNA179	5633	tttgatagatttTTATTAcactatctattataaTATACTaataaaGATTA	TATACT	-11	1	TTATTA	-32	3	1182	7	No
NC_003923	902999	Minus	A	5.66214e-15	0.268426	5.33779e-14	3.36475e-13	0	MW_RS04430	MW_RS04430	MW0818	39	No	srn_2060_sRNA179	5630	tggtTTGATAgatttttattacactatctatTATAATatactaatAAAGA	TATAAT	-13	0	TTGATA	-40	1	1182	7	No
NC_003923	903000	Minus	U	2.36324e-05	0.874026	0.000243476	0.000760643	0	MW_RS04430	MW_RS04430	MW0818	40	No	srn_2060_sRNA179	5629	ttggtTTGATAgatttttattacactatctatTATAATatactaaTAAAG	TATAAT	-12	0	TTGATA	-39	1	1182	7	No
NC_003923	903001	Minus	A	0	0	1.39155e-58	4.73331e-57	0	MW_RS04430	MW_RS04430	MW0818	41	No	srn_2060_sRNA179	5628	attggtTTGATAgatttttattacactatctatTATAATatactaATAAA	TATAAT	-11	0	TTGATA	-38	1	1182	7	Yes
NC_003923	903002	Minus	A	0	0	1.39155e-58	4.73331e-57	0	MW_RS04430	MW_RS04430	MW0818	42	No	srn_2060_sRNA179	5627	cattggtTTGATAgatttttattacactatctatTATAATatactAATAA	TATAAT	-10	0	TTGATA	-37	1	1182	7	No
NC_003923	903003	Minus	U	5.90105e-08	0.0299821	3.74246e-08	1.71347e-07	0	MW_RS04430	MW_RS04430	MW0818	43	No	srn_2060_sRNA179	5626	ccattggtTTGATAgatttttattacactatctatTATAATatacTAATA	TATAAT	-9	0	TTGATA	-36	1	1182	7	No
NC_003923	903004	Minus	C	2.67564e-14	0	2.71121e-42	6.92501e-41	0	MW_RS04430	MW_RS04430	MW0818	44	No	srn_2060_sRNA179	5625	cccattggtTTGATAgatttttattacactatcTATTATaatataCTAAT	TATTAT	-11	1	TTGATA	-35	1	1182	7	No
NC_003923	903163	Minus	A	0.00023948	0.416118	0.00101783	0.00288274	0	MW_RS04430	MW_RS04430	MW0818	203	No	srn_2060_sRNA179	5466	tctaTATACGtatatttaaatgatatatttgggTATTTTctttttAATAG	TATTTT	-11	2	TATACG	-40	3	1183	1	Yes
NC_003923	903201	Minus	A	0	5.82154e-08	5.04941e-36	6.48426e-35	0	MW_RS04430	MW_RS04430	MW0818	241	No	srn_2060_sRNA179	5428	aatcatgatCTGTTAagttgtcattatctttTGTAATatctatatACGTA	TGTAAT	-13	1	CTGTTA	-35	3	1184	1	Yes
NC_003923	904458	Minus	A	1.48715e-05	0.0124761	3.06138e-06	1.19324e-05	1	MW_RS04430	MW_RS04430	MW0818	1498	No	srn_2060_sRNA179	4171	aaaaacttagttTTGTTAggcggcggatatggTAATATgcgtatcATGTC	TAATAT	-12	2	TTGTTA	-32	2	1185	1	Yes
NC_003923	904649	Minus	A	0	6.34771e-11	5.93878e-39	9.55464e-38	0	MW_RS04440	MW_RS04440	MW0820	142	No	srn_2060_sRNA179	3980	aaataTTTATTtgtagtcattttcaaaaaaataTATAATaagcatATAAA	TATAAT	-11	0	TTTATT	-39	3	1186	2	Yes
NC_003923	904651	Minus	A	0	4.54517e-10	4.16289e-38	6.31039e-37	0	MW_RS04440	MW_RS04440	MW0820	144	No	srn_2060_sRNA179	3978	acaaataTTTATTtgtagtcattttcaaaaaaataTATAATaagcATATA	TATAAT	-9	0	TTTATT	-37	3	1186	2	No
NC_003923	918071	Minus	A	0	3.02189e-10	2.78006e-38	4.25118e-37	0	MW_RS04510	MW_RS04510	MW0834	28	No	srn_2070_Sau6851	1176	tgtgtacgtttTTCAGAactatatcattcatgTATAATgaataacATAAA	TATAAT	-12	0	TTCAGA	-33	2	1187	1	Yes
NC_003923	918588	Minus	A	4.1527e-11	0.000155648	2.17646e-13	1.33127e-12	0	MW_RS04515	MW_RS04515	MW0835	31	No	srn_2070_Sau6851	659	ggatagtTAGCCAtttatattctccattcatgtTATGATacatatATATT	TATGAT	-11	1	TAGCCA	-37	2	1188	1	Yes
NC_003923	928518	Minus	A	0.000150701	0.111697	0.000201862	0.000636916	0	MW_RS04555	MW_RS04555	MW0843	37	No	srn_2020_sRNA171	3899	aaaataatggtTTTATTttcactaaaagtttgcTATCATgtgttcATACG	TATCAT	-11	1	TTTATT	-33	3	1189	1	Yes
NC_003923	942770	Minus	U	5.88912e-06	0.874026	6.78255e-05	0.000228036	0	MW_RS04600	MW_RS04600	MW0852	23	No	srn_2110_sRNA182	5148	atTAGATAttactgttaatttataactaatcatttTATAATatttTAAAA	TATAAT	-9	0	TAGATA	-42	2	1190	1	Yes
NC_003923	943654	Minus	A	0	0.00848899	6.35372e-31	5.55891e-30	0	MW_RS04605	MW_RS04605	MW0853	31	No	srn_2110_sRNA182	6032	tatcaaatatCCGACAaaacgccaataaaatgcTATGATgtatctATATG	TATGAT	-11	1	CCGACA	-34	2	1191	3	No
NC_003923	943656	Minus	C	0	7.23411e-06	5.92576e-34	6.38645e-33	0	MW_RS04605	MW_RS04605	MW0853	33	No	srn_2110_sRNA182	6034	tatatcaaatatCCGACAaaacgccaataaaatgcTATGATgtatCTATA	TATGAT	-9	1	CCGACA	-32	2	1191	3	Yes
NC_003923	943658	Minus	A	0.000343837	0.173154	0.000638765	0.00188016	0	MW_RS04605	MW_RS04605	MW0853	35	No	srn_2110_sRNA182	6036	aatatATCAAAtatccgacaaaacgccaataaAATGCTatgatgtATCTA	AATGCT	-12	3	ATCAAA	-39	3	1191	3	No
NC_003923	954850	Minus	A	0.017077	0.00648036	0.00111871	0.00313662	0	MW_RS04655	MW_RS04655	MW0864	26	No	srn_2120_Sau6305	478	agatgttacTATACAaatttctaactttcactTAAAATaaaatatATATA	TAAAAT	-12	1	TATACA	-35	2	1192	2	No
NC_003923	954852	Minus	A	1.59853e-05	1.12145e-05	4.2024e-09	2.02511e-08	0	MW_RS04655	MW_RS04655	MW0864	28	No	srn_2120_Sau6305	480	tgagatgttacTATACAaatttctaactttcactTAAAATaaaatATATA	TAAAAT	-10	1	TATACA	-33	2	1192	2	Yes
NC_003923	967540	Minus	A	0.00385639	0.0720523	0.0025531	0.00663787	0	MW_RS04670	MW_RS04670	MW0867	9798	No	srn_2130_rsaE	7712	ttgatgtTCATCAccaatgtcctttaattgtggTATATTttctttACATT	TATATT	-11	1	TCATCA	-37	3	1193	1	Yes
NC_003923	970541	Minus	A	0	0	1.39155e-58	4.73331e-57	0	MW_RS04725	MW_RS04725	MW0878	31	No	srn_2130_rsaE	4711	ctaacacatCTTACAtttttaagaaatactgtTATAATgataattATTAA	TATAAT	-12	0	CTTACA	-35	2	1194	2	Yes
NC_003923	970544	Minus	A	1.37224e-13	0.0849637	3.85712e-13	2.3226e-12	0	MW_RS04725	MW_RS04725	MW0878	34	No	srn_2130_rsaE	4708	attCTAACAcatcttacatttttaagaaatactgtTATAATgataATTAT	TATAAT	-9	0	CTAACA	-41	2	1194	2	No
NC_003923	976946	Minus	U	4.70406e-06	0.00126054	1.18257e-07	5.21901e-07	0	MW_RS04755	MW_RS04755	MW0884	39	No	srn_2140_sRNA184	78	ttctTTCAAAtgtttaaaatcatgttatattagtTATATAttaacTTAAG	TATATA	-10	2	TTCAAA	-40	2	1195	1	Yes
NC_003923	976954	Minus	A	0	0	1.39155e-58	4.73331e-57	0	MW_RS04755	MW_RS04755	MW0884	47	No	srn_2140_sRNA184	86	atgcatatttctTTCAAAtgtttaaaatcatgtTATATTagttatATATT	TATATT	-11	1	TTCAAA	-32	2	1196	2	Yes
NC_003923	976956	Minus	A	0	5.82154e-08	5.04941e-36	6.48426e-35	0	MW_RS04755	MW_RS04755	MW0884	49	No	srn_2140_sRNA184	88	ataTGCATAtttctttcaaatgtttaaaatcatgtTATATTagttATATA	TATATT	-9	1	TGCATA	-41	3	1196	2	No
NC_003923	977483	Minus	A	5.88912e-06	0.000100404	1.31555e-08	6.17315e-08	1	MW_RS04755	MW_RS04755	MW0884	576	No	srn_2140_sRNA184	615	tttaAAGACAgtgtgctttttaagcaaatcaatTACTATattgatACACC	TACTAT	-11	2	AAGACA	-40	2	1197	1	Yes
NC_003923	977640	Minus	A	1.13743e-07	0.645072	1.27872e-06	5.16898e-06	0	MW_RS04760	MW_RS04760	MW0885	36	No	srn_2140_sRNA184	772	aggaaattgcttTTAAAAttcaactttgtcattCATAATatagttAAGAT	CATAAT	-11	1	TTAAAA	-32	2	1198	1	Yes
NC_003923	986087	Minus	A	0	2.43022e-07	2.07316e-35	2.53617e-34	0	MW_RS04800	MW_RS04800	MW0893	33	No	srn_2170_sRNA187	1155	ataTTAACCtttttaagcactgctatttaggaTATACTaaataatAACTA	TATACT	-12	1	TTAACC	-41	2	1199	1	Yes
NC_003923	1002793	Minus	G	0.000441058	0.275266	0.00121607	0.00337297	0	MW_RS04870	MW_RS04870	MWtRNA15	29	No	srn_2220_Sau58	860	aaggtatctaTTGCAAattaacttaatcttgtTATAATaatatttGTGCT	TATAAT	-12	0	TTGCAA	-34	2	1200	1	Yes
NC_003923	1005002	Minus	G	0.000343837	0.645072	0.00208796	0.00555913	0	MW_RS04885	MW_RS04885	MW0908	32	No	srn_2230_sprG2	1088	agtatataaTTGGCAttttgagcaaagttaaggCATAAAtaagtaGAGAA	CATAAA	-11	2	TTGGCA	-35	1	1201	1	Yes
NC_003923	1006389	Minus	G	5.88912e-06	0.00804794	8.46704e-07	3.47503e-06	0	MW_RS04885	MW_RS04885	MW0908	1419	No	srn_2240_sprF2	0	taataaaaaTAGACAattaaataaaagatatgtTACTATaaaaatGTAAA	TACTAT	-11	2	TAGACA	-35	1	1202	1	Yes
NC_003923	1010554	Minus	A	2.18204e-11	0.000579863	4.17556e-13	2.50139e-12	0	MW_RS04930	MW_RS04930	MW0917	108	No	srn_2270_sRNA192	3309	caaattctTCTACCgcacaatttaattttattgTATGATgtatttAAAAT	TATGAT	-11	1	TCTACC	-36	3	1203	2	No
NC_003923	1010555	Minus	U	0	2.70561e-09	2.42979e-37	3.45069e-36	0	MW_RS04930	MW_RS04930	MW0917	109	No	srn_2270_sRNA192	3310	tcaaattctTCTACCgcacaatttaattttattgTATGATgtattTAAAA	TATGAT	-10	1	TCTACC	-35	3	1203	2	Yes
NC_003923	1013141	Minus	A	0	0	1.39155e-58	4.73331e-57	0	MW_RS04945	MW_RS04945	MW0920	33	No	srn_2280_Sau6751	1315	taaataatcTTTACTttccacatctttacaaaTATAATttggactATGTT	TATAAT	-12	0	TTTACT	-35	2	1204	1	Yes
NC_003923	1015025	Minus	A	0.0419799	0.0108215	0.00395084	0.00978657	0	MW_RS04960	MW_RS04960	MW0923	14	No	srn_2290_sbrA	293	ttagaaataTTGGTTttcacaacgaatttaagTAGAATtatagttAAGGA	TAGAAT	-12	1	TTGGTT	-35	3	1205	1	Yes
NC_003923	1016749	Minus	A	7.25981e-06	0.225493	2.34466e-05	8.37569e-05	0	MW_RS04970	MW_RS04970	MW0925	33	No	srn_2290_sbrA	2017	atgtcaaTTGACCtttatgctactttctattaaaaTATCTTtgttATAAA	TATCTT	-9	2	TTGACC	-37	1	1206	2	No
NC_003923	1016752	Minus	G	6.527e-13	8.55982e-14	3.30453e-24	2.61549e-23	0	MW_RS04970	MW_RS04970	MW0925	36	No	srn_2290_sbrA	2020	ttcatgtcaaTTGACCtttatgctactttctatTAAAATatctttGTTAT	TAAAAT	-11	1	TTGACC	-34	1	1206	2	Yes
NC_003923	1016852	Minus	G	5.81149e-07	0.00216026	2.69865e-08	1.24291e-07	0	MW_RS04970	MW_RS04970	MW0925	136	No	srn_2290_sbrA	2120	tccatTTCACTtctttcttcgtcttttttcactCATTATtatattGTATC	CATTAT	-11	2	TTCACT	-39	2	1207	1	Yes
NC_003923	1024400	Minus	G	5.96777e-05	0.554242	0.00037431	0.00114076	0	MW_RS05005	MW_RS05005	MW0932	26	No	srn_2300_sRNA193	7128	atatattcttaTTGACTtaaaaatttttagtgtTATATTtaacttGTAAA	TATATT	-11	1	TTGACT	-33	1	1208	1	Yes
NC_003923	1026104	Minus	A	0.000760321	0.111697	0.000880993	0.00251769	0	MW_RS05010	MW_RS05010	MW0933	48	No	srn_2300_sRNA193	5424	agtaaTTTACCcttttttgctttaaaagtatgtTATGATattattAATTT	TATGAT	-11	1	TTTACC	-39	2	1209	1	Yes
NC_003923	1027288	Minus	G	0.000604746	0.0193406	0.000144521	0.000464826	0	MW_RS05015	MW_RS05015	MW0934	26	No	srn_2300_sRNA193	4240	caaatttGTTGCAtaactaatacaaaatataaTAAATTagtaagaGTCTT	TAAATT	-12	2	GTTGCA	-37	3	1210	2	No
NC_003923	1027289	Minus	A	4.31539e-11	8.09119e-08	1.43843e-16	1.0152e-15	0	MW_RS05015	MW_RS05015	MW0934	27	No	srn_2300_sRNA193	4239	acaaatttGTTGCAtaactaatacaaaatatAATAAAttagtaagAGTCT	AATAAA	-13	2	GTTGCA	-36	3	1210	2	Yes
NC_003923	1031843	Minus	A	1.4482e-07	0.111697	3.06368e-07	1.30342e-06	0	MW_RS05030	MW_RS05030	MW0936	32	No	srn_2300_sRNA193	140	ggtTAAATAcgcacaggtatataaaacaggtacTATAATgttagtAATAA	TATAAT	-11	0	TAAATA	-41	3	1211	1	Yes
NC_003923	1032091	Minus	G	6.05138e-06	0.202992	1.79464e-05	6.48061e-05	1	MW_RS05030	MW_RS05030	MW0936	280	No	srn_2300_sRNA193	388	ttttatgaaagTTTAAActttaaaatgagaggtaaTATATTtcttGAGGA	TATATT	-9	1	TTTAAA	-33	2	1212	1	Yes
NC_003923	1032512	Minus	A	3.75543e-05	0.0720523	3.73954e-05	0.00013051	0	MW_RS05035	MW_RS05035	MW0937	39	No	srn_2310_sRNA194	592	tttTTGAGGaaaataacaatcgttattctatgtTATTATtagtaaATTAA	TATTAT	-11	1	TTGAGG	-41	2	1213	1	Yes
NC_003923	1033140	Minus	A	0.00242677	0.0299821	0.000766041	0.00220272	0	MW_RS05040	MW_RS05040	MW0938	42	No	srn_2310_sRNA194	0	cgccacaagcTTCAAAtaaccaaaatggtgttgTAAATTaatattATATG	TAAATT	-11	2	TTCAAA	-34	2	1214	1	Yes
NC_003923	1034451	Minus	G	0.000389689	0.0500036	0.000230826	0.000722418	0	MW_RS05045	MW_RS05045	MW0939	88	No	srn_2310_sRNA194	1172	tatttTTTACTataaagtactacaatttaaggcTATAATgtattaGTAAT	TATAAT	-11	0	TTTACT	-39	2	1215	1	Yes
NC_003923	1034462	Minus	A	7.94198e-12	7.23411e-06	2.20594e-15	1.47338e-14	0	MW_RS05045	MW_RS05045	MW0939	99	No	srn_2310_sRNA194	1183	cataacaTTTGTAttttttactataaagtacTACAATttaaggctATAAT	TACAAT	-13	1	TTTGTA	-37	3	1216	2	Yes
NC_003923	1034464	Minus	C	0.000303579	0.3259	0.00101123	0.00286756	0	MW_RS05045	MW_RS05045	MW0939	101	No	srn_2310_sRNA194	1185	gacATAACAtttgtattttttactataaagtacTACAATttaaggCTATA	TACAAT	-11	1	ATAACA	-41	2	1216	2	No
NC_003923	1035604	Minus	A	0.00152713	0.0720523	0.00111296	0.00312175	0	MW_RS05045	MW_RS05045	MW0939	1241	No	srn_1330_sRNA118	642	caaaatattAGGTCTtaagaatgaaagtcctgtacTATTATaagcATAAC	TATTAT	-9	1	AGGTCT	-35	4	1217	1	Yes
NC_003923	1040548	Minus	A	0	0	1.39155e-58	4.73331e-57	0	MW_RS05070	MW_RS05070	MW0944	34	No	srn_2500_sRNA207	1185	ccataagcccTTGTAAatattgtgtaataactTAAAATtaatgttAAGCC	TAAAAT	-12	1	TTGTAA	-34	2	1218	2	Yes
NC_003923	1040549	Minus	U	0.000961004	0.173154	0.00161428	0.00438484	0	MW_RS05070	MW_RS05070	MW0944	35	No	srn_2500_sRNA207	1184	cccataagcccTTGTAAatattgtgtaataactTAAAATtaatgtTAAGC	TAAAAT	-11	1	TTGTAA	-33	2	1218	2	No
NC_003923	1041437	Minus	A	0	0	1.39155e-58	4.73331e-57	0	MW_RS05080	MW_RS05080	MW0945	34	No	srn_2500_sRNA207	296	tatagtATGATGtgtaaataatataaattaaggTATAGTaaagctAACTC	TATAGT	-11	1	ATGATG	-38	3	1219	1	Yes
NC_003923	1041481	Minus	A	0	0.000404513	3.15077e-32	3.04298e-31	0	MW_RS05080	MW_RS05080	MW0945	78	No	srn_2500_sRNA207	252	aaatttataTTTAAAtttcattctttatagggTAAGATtaggactATAGT	TAAGAT	-12	2	TTTAAA	-35	2	1220	2	Yes
NC_003923	1041483	Minus	C	5.9952e-15	1.10737e-06	3.15091e-19	2.37528e-18	0	MW_RS05080	MW_RS05080	MW0945	80	No	srn_2500_sRNA207	250	ataaaTTTATAtttaaatttcattctttatagggTAAGATtaggaCTATA	TAAGAT	-10	2	TTTATA	-39	2	1220	2	No
NC_003923	1042594	Minus	A	4.30936e-09	0.645072	5.75452e-08	2.59549e-07	1	MW_RS05080	MW_RS05080	MW0945	1191	No	srn_3480_sRNA275	670	cttttgtacctTGCACAccgctcggcatcatggaAATATTaaaacATGCA	AATATT	-10	2	TGCACA	-33	2	1221	1	Yes
NC_003923	1043091	Minus	A	0	8.07999e-07	6.79577e-35	7.9776e-34	0	MW_RS05085	MW_RS05085	MW0946	45	No	srn_3480_sRNA275	1167	gattttttgtTTGAATttacgtcttttgctatgTAAATTagttttATGAA	TAAATT	-11	2	TTGAAT	-34	2	1222	1	Yes
NC_003923	1043183	Minus	A	0.000961004	0.111697	0.00108838	0.00305897	0	MW_RS05085	MW_RS05085	MW0946	137	No	srn_3480_sRNA275	1259	aagtttgaaTTGTGAattactttagttgtatatTATAGAtatagcATAAC	TATAGA	-11	2	TTGTGA	-35	2	1223	4	No
NC_003923	1043188	Minus	A	3.53384e-13	1.43663e-13	3.00763e-24	2.38321e-23	0	MW_RS05085	MW_RS05085	MW0946	142	No	srn_3480_sRNA275	1264	ttcaaaagtTTGAATtgtgaattactttagttgtaTATTATagatATAGC	TATTAT	-9	1	TTGAAT	-35	2	1223	4	No
NC_003923	1043189	Minus	U	0.00242677	0.115114	0.00256534	0.0066672	0	MW_RS05085	MW_RS05085	MW0946	143	No	srn_3480_sRNA275	1265	tttcaaaagtTTGAATtgtgaattactttagttgTATATTatagaTATAG	TATATT	-10	1	TTGAAT	-34	2	1223	4	No
NC_003923	1043190	Minus	A	0	0	1.39155e-58	4.73331e-57	0	MW_RS05085	MW_RS05085	MW0946	144	No	srn_3480_sRNA275	1266	ctTTCAAAagtttgaattgtgaattactttagttgTATATTatagATATA	TATATT	-9	1	TTCAAA	-42	2	1223	4	Yes
NC_003923	1057431	Minus	A	0.00152713	0.111697	0.00165055	0.00446615	1	MW_RS05150	MW_RS05150	MW0959	486	No	srn_2330_Sau11	121	tcgcagttaTTTACAatttatggtggtttgttTACAATggtgtgcAAGCT	TACAAT	-12	1	TTTACA	-35	1	1224	1	Yes
NC_003923	1057723	Minus	A	1.31114e-09	0.0124761	4.22627e-10	2.17009e-09	0	MW_RS05155	MW_RS05155	MW0960	188	No	srn_2330_Sau11	17	agacaacctaTTGACAtaagtttacaaacgtctTACAGTataattAATTA	TACAGT	-11	2	TTGACA	-34	0	1225	1	Yes
NC_003923	1058222	Minus	A	0	3.75528e-08	3.27367e-36	4.26678e-35	0	MW_RS05165	MW_RS05165	MW0961	32	No	srn_2330_Sau11	516	gactTAGAAAagtttaacgaaagtacaaccgggTAAGATttatatATAAA	TAAGAT	-11	2	TAGAAA	-40	2	1226	2	Yes
NC_003923	1058224	Minus	A	1.85341e-11	0.0108215	6.06468e-12	3.41316e-11	0	MW_RS05165	MW_RS05165	MW0961	34	No	srn_2330_Sau11	518	tagactTAGAAAagtttaacgaaagtacaaccgggTAAGATttatATATA	TAAGAT	-9	2	TAGAAA	-38	2	1226	2	No
NC_003923	1064475	Minus	A	5.88912e-06	0.00334887	3.69619e-07	1.56014e-06	0	MW_RS05195	MW_RS05195	MW0967	34	No	srn_2020_sRNA171	3352	tcacaatgtgTTCACAaatttgaatttcaatgTATAATtgtgtatATTAC	TATAAT	-12	0	TTCACA	-34	1	1227	1	Yes
NC_003923	1070262	Minus	A	1.79856e-13	0.000118976	8.42745e-16	5.74996e-15	0	MW_RS05230	MW_RS05230		36	No	srn_4610_sRNA377	2190	ataaactgcTTTATTtattatcattcatcatgTAAAATaagatttAACTG	TAAAAT	-12	1	TTTATT	-35	3	1228	1	Yes
NC_003923	1071330	Minus	C	0.00397139	0.0273028	0.00109833	0.00308569	0	MW_RS05235	MW_RS05235	MW0974	222	No	srn_4610_sRNA377	3258	tatatctgTTGACAgttacgtcatttataatatAATTTTtaaagtCAAGA	AATTTT	-11	3	TTGACA	-36	0	1229	3	No
NC_003923	1071332	Minus	G	1.3689e-13	0.00519149	2.54989e-14	1.63123e-13	0	MW_RS05235	MW_RS05235	MW0974	224	No	srn_4610_sRNA377	3260	agtatatctgTTGACAgttacgtcatttataaTATAATttttaaaGTCAA	TATAAT	-12	0	TTGACA	-34	0	1229	3	Yes
NC_003923	1071333	Minus	A	1.27359e-06	0.000374052	1.0702e-08	5.04562e-08	0	MW_RS05235	MW_RS05235	MW0974	225	No	srn_4610_sRNA377	3261	aagtatatctgTTGACAgttacgtcatttataaTATAATttttaaAGTCA	TATAAT	-11	0	TTGACA	-33	0	1229	3	No
NC_003923	1085318	Minus	A	0	5.14477e-13	5.06108e-41	9.66874e-40	0	MW_RS05305	MW_RS05305	MW0988	22	No	srn_2350_rsaOP	5260	aaatttaggTTGACCtaaacattttattaggttatTATATTgtccATAAG	TATATT	-9	1	TTGACC	-35	1	1230	1	Yes
NC_003923	1086116	Minus	A	5.58442e-14	0.0273028	5.35431e-14	3.36964e-13	0	MW_RS05310	MW_RS05310	MW0989	22	No	srn_2350_rsaOP	4462	agcgtcTTAAGCcgcaattgataaaacatatgcTACAATatttttAAACA	TACAAT	-11	1	TTAAGC	-38	3	1231	1	Yes
NC_003923	1087452	Minus	G	2.88951e-08	4.12157e-07	3.9374e-13	2.36458e-12	0	MW_RS05320	MW_RS05320	MW0991	29	No	srn_2350_rsaOP	3126	aaaatcccacttTTAATTacaacttttttattaTATCATataattGAGAA	TATCAT	-11	1	TTAATT	-32	3	1232	1	Yes
NC_003923	1089992	Minus	A	0.00152713	0.268426	0.00360713	0.00910004	1	MW_RS05330	MW_RS05330	MW0993	313	No	srn_2350_rsaOP	586	cgactTTGAAGataatcatgaatggaatcgtgcTATCCTagaaggACAAA	TATCCT	-11	2	TTGAAG	-39	2	1233	1	Yes
NC_003923	1090187	Minus	A	0	3.0102e-06	2.49218e-34	2.77603e-33	0	MW_RS05335	MW_RS05335	MW0994	24	No	srn_2350_rsaOP	391	gtagaTTTAAAatgtgtcgttagcaatttgtgtTAAAATaatgctATATA	TAAAAT	-11	1	TTTAAA	-39	2	1234	2	Yes
NC_003923	1090189	Minus	C	1.4482e-07	0.0394689	1.14204e-07	5.05614e-07	0	MW_RS05335	MW_RS05335	MW0994	26	No	srn_2350_rsaOP	389	aagtagatTTAAAAtgtgtcgttagcaatttgtgtTAAAATaatgCTATA	TAAAAT	-9	1	TTAAAA	-36	2	1234	2	No
NC_003923	1097458	Minus	G	0	2.17699e-11	2.06004e-39	3.48658e-38	0	MW_RS05355	MW_RS05355	MW0998	282	No	srn_2390_sRNA200	4	attttGTGACAcaaataacatttaatttattgcTATAATgtatatGTTAG	TATAAT	-11	0	GTGACA	-39	1	1235	1	Yes
NC_003923	1097533	Minus	G	0	4.77897e-08	4.15455e-36	5.3847e-35	0	MW_RS05355	MW_RS05355	MW0998	357	No	srn_2390_sRNA200	79	atatcttagatTGCATAaaaagactaggtttaaTAAAATtaaattGTGAC	TAAAAT	-11	1	TGCATA	-33	3	1236	1	Yes
NC_003923	1101836	Minus	G	5.51065e-11	0.00139352	2.39573e-12	1.38404e-11	0	MW_RS05385	MW_RS05385	MW1003	20	No	srn_2400_Teg37as	256	cacatttcactgTAGTCAgaactatgattttGTTAAGctataaaaGTAAA	GTTAAG	-13	3	TAGTCA	-32	2	1237	1	Yes
NC_003923	1102722	Minus	G	0.00112152	0.115114	0.00128521	0.00355203	0	MW_RS05395	MW_RS05395	MW1005	21	No	srn_2400_Teg37as	520	tgTTCACActtccaattcatttagttatttaaTATAATttattgaGAAAA	TATAAT	-12	0	TTCACA	-42	1	1238	2	No
NC_003923	1102723	Minus	A	8.2271e-07	0.00334887	5.70586e-08	2.57521e-07	0	MW_RS05395	MW_RS05395	MW1005	22	No	srn_2400_Teg37as	521	ttgTTCACActtccaattcatttagttatttaaTATAATttattgAGAAA	TATAAT	-11	0	TTCACA	-41	1	1238	2	Yes
NC_003923	1105024	Minus	A	0.000961004	0.0193406	0.00022105	0.000692132	0	MW_RS05410	MW_RS05410	MW1008	26	No	srn_2410_Sau6524	831	gtcaagattttTTCTTAacatatcatgttctgtTACAATattaatAATGA	TACAAT	-11	1	TTCTTA	-33	3	1239	1	Yes
NC_003923	1108082	Minus	A	0.0213742	3.39943e-05	1.0997e-05	4.07452e-05	0	MW_RS05430	MW_RS05430	MW1011	56	No	srn_2420_sRNA201	796	aaaataacgTTGCAAttaactaccatttcaatgTACAATacaagtAATCA	TACAAT	-11	1	TTGCAA	-35	2	1240	1	Yes
NC_003923	1109327	Minus	C	0.00242677	0.111697	0.00249734	0.00652942	0	MW_RS05435	MW_RS05435	MW1012	46	No	srn_2420_sRNA201	177	atGTGCTAgtataattgataaccattatcaatTGCAATggttaatCATCT	TGCAAT	-12	2	GTGCTA	-42	3	1241	1	Yes
NC_003923	1109353	Minus	A	4.66849e-13	0.0022719	3.76312e-14	2.392e-13	0	MW_RS05435	MW_RS05435	MW1012	72	No	srn_2420_sRNA201	203	aatttattaTTGTTAtacgaaaatagatgtgctagTATAATtgatAACCA	TATAAT	-9	0	TTGTTA	-35	2	1242	2	Yes
NC_003923	1109355	Minus	A	1.48715e-05	3.39943e-05	1.1327e-08	5.33309e-08	0	MW_RS05435	MW_RS05435	MW1012	74	No	srn_2420_sRNA201	205	tcaatttattaTTGTTAtacgaaaatagatgtgcTAGTATaattgATAAC	TAGTAT	-10	2	TTGTTA	-33	2	1242	2	No
NC_003923	1109393	Minus	A	0.00152713	0.111697	0.00165055	0.00446615	0	MW_RS05435	MW_RS05435	MW1012	112	No	srn_2420_sRNA201	243	aataataatgaTTATCAttgtcaatatttatttTATAATcaatttATTAT	TATAAT	-11	0	TTATCA	-33	2	1243	1	Yes
NC_003923	1120415	Minus	G	0.0018375	0.143199	0.00243206	0.00641161	0	MW_RS05490	MW_RS05490	MW1023	37	No	srn_2440_Teg56	4784	ataaatgtttCTGACGttattatcatttatgaTATGATtatttttGCTAA	TATGAT	-12	1	CTGACG	-34	2	1244	1	Yes
NC_003923	1139817	Minus	G	5.36616e-08	0.00276378	3.50479e-09	1.69479e-08	0	MW_RS05620	MW_RS05620	MW1043	31	No	srn_1930.3_rsaOF	1201	atcTAGATAttgtacgaagttgtatgaataagtTAAACTtaagttGAATC	TAAACT	-11	2	TAGATA	-41	2	1245	1	Yes
NC_003923	1139902	Minus	A	0.00242677	0.0464788	0.00113808	0.00317815	0	MW_RS05620	MW_RS05620	MW1043	116	No	srn_1930.3_rsaOF	1286	tttaaaactataCTGAAAtaagaaatttaaaagTATAATtagtacATATA	TATAAT	-11	0	CTGAAA	-32	2	1246	1	Yes
NC_003923	1139966	Minus	A	0.000604746	0.268426	0.0015788	0.00429702	0	MW_RS05620	MW_RS05620	MW1043	180	No	srn_2480_sRNA205	1254	aattgTTCAAAactttttgaacacattatgtGTTAATatatttgcAGAAT	GTTAAT	-13	2	TTCAAA	-39	2	1247	1	Yes
NC_003923	1141553	Minus	G	1.7056e-08	0.0273028	1.04719e-08	4.9472e-08	0	MW_RS05625	MW_RS05625	MW1044	331	No	srn_2480_sRNA205	11	agttaattaaTTGATTtaattctaagatatttgTATTTTtatattGCAAT	TATTTT	-11	2	TTGATT	-34	2	1248	1	Yes
NC_003923	1154124	Minus	A	0	0	1.39155e-58	4.73331e-57	0	MW_RS05705	MW_RS05705	MW1059	25	No	srn_2540_sRNA210	1847	ttcaaatcaATGAAAaacacaagtggtttaatgTATAATaatagtAGTAA	TATAAT	-11	0	ATGAAA	-35	2	1249	1	Yes
NC_003923	1187828	Minus	A	0.000150701	0.00804794	1.77347e-05	6.40748e-05	0	MW_RS05705	MW_RS05705	MW1059	33729	No	srn_2580_Teg103	0	ataaagTTAATTatccgctaataaattttttaTATAATaaaagctATAGT	TATAAT	-12	0	TTAATT	-38	3	1250	1	Yes
NC_003923	1187955	Minus	A	0	4.65063e-10	4.25841e-38	6.4412e-37	0	MW_RS05705	MW_RS05705	MW1059	33856	No	srn_2580_Teg103	4	tattaatgttTTGACTtattgtcaaatttgatTACAATtaaaattAAGTT	TACAAT	-12	1	TTGACT	-34	1	1251	1	Yes
NC_003923	1190588	Minus	A	0.0061282	0.0464788	0.00261009	0.00675831	0	MW_RS05865	MW_RS05865	MW1091	28	No	srn_2580_Teg103	2637	ttcaATAACTataccgaaaagttacaatcatgtTAAAATgaaacgAATGA	TAAAAT	-11	1	ATAACT	-40	3	1252	1	Yes
NC_003923	1197365	Minus	A	8.41465e-08	0.0193406	3.45608e-08	1.58757e-07	0	MW_RS05895	MW_RS05895		44	Yes	srn_2590_Sau46	294	aatgcttaaacTAGAATgtttgaactaaaagtgggTATAATaaaaAGAGA	TATAAT	-9	0	TAGAAT	-33	3	1253	1	Yes
NC_003923	1199894	Minus	A	0.000961004	0.0299821	0.000330043	0.0010116	0	MW_RS05895	MW_RS05895		2573	Yes	srn_2590_Sau46	2823	gctTTAATAtttgttaatcgtaatttttttatatTAAAATtaattAAGTC	TAAAAT	-10	1	TTAATA	-41	2	1254	1	Yes
NC_003923	1207188	Minus	A	0	7.32747e-14	7.35107e-42	1.60185e-40	0	MW_RS05945	MW_RS05945	MW1107	45	No	srn_2590_Sau46	10117	attattcattgtTTTTCAaatgaaactatgcTATCTTaattaagtATATA	TATCTT	-13	2	TTTTCA	-32	2	1255	2	Yes
NC_003923	1207190	Minus	G	5.52485e-06	0.000591406	6.71107e-08	3.01522e-07	0	MW_RS05945	MW_RS05945	MW1107	47	No	srn_2590_Sau46	10119	aaatTATTCAttgtttttcaaatgaaactatgcTATCTTaattaaGTATA	TATCTT	-11	2	TATTCA	-40	3	1255	2	No
NC_003923	1227663	Minus	A	9.48341e-05	0.173154	0.000197329	0.000625728	1	MW_RS05985	MW_RS05985		11968	No	srn_4300_sRNA349	1039	cattaTATTCTagtatttttaatggagacatatTAAAATattatgACAAG	TAAAAT	-11	1	TATTCT	-39	4	1256	1	Yes
NC_003923	1229380	Minus	G	0.000639044	0.00440817	3.8818e-05	0.000135407	0	MW_RS06045	MW_RS06045	MW1125	128	No	srn_4300_sRNA349	2756	acaTTTTTAttattcaatatatttgtttaatgaTAAACTgaaaatGATCC	TAAACT	-11	2	TTTTTA	-41	3	1257	1	Yes
NC_003923	1290790	Minus	G	0.00973833	0.0299821	0.00266832	0.00689374	0	MW_RS06280	MW_RS06280	MW1170	6614	No	srn_2700_Teg62	5944	acgttttTTTAGAgtaattaataagaaataactTATAATagatccGATAG	TATAAT	-11	0	TTTAGA	-37	2	1258	1	Yes
NC_003923	1304084	Minus	A	0	0.0053782	4.04995e-31	3.59749e-30	0	MW_RS06365	MW_RS06365	MW1188	18	No	srn_2720_Teg104	4700	agttTTAGTAaagactattacacgattttatggTACATTttaagtAAATC	TACATT	-11	2	TTAGTA	-40	3	1259	2	Yes
NC_003923	1304085	Minus	U	1.84843e-10	0.0124761	6.40994e-11	3.43028e-10	0	MW_RS06365	MW_RS06365	MW1188	19	No	srn_2720_Teg104	4701	gagttttagTAAAGActattacacgattttatggTACATTttaagTAAAT	TACATT	-10	2	TAAAGA	-35	3	1259	2	No
NC_003923	1317734	Minus	A	0	1.10911e-13	1.10809e-41	2.32732e-40	0	MW_RS06460	MW_RS06460	MW1203	121	No	srn_2760_Sau85	1253	aattaattaattTTCTTAatgtattgtttgatgTATAATatatttATTCA	TATAAT	-11	0	TTCTTA	-32	3	1260	1	Yes
NC_003923	1325180	Minus	A	7.9295e-09	1.81409e-07	5.0599e-14	3.193e-13	0	MW_RS06505	MW_RS06505	MW1212	115	No	srn_2780_Sau6282	0	gtcatattcatTGAACAtcaatatctgtcagttTATAATttgattATAAC	TATAAT	-11	0	TGAACA	-33	2	1261	1	Yes
NC_003923	1332356	Minus	A	0	1.74305e-14	1.77369e-42	4.98709e-41	1	MW_RS06540	MW_RS06540	MW1219	27	No	srn_2810_Sau6742	2136	ccattctttatTTTAGAtattttgcatatcgtgTATAATatagatAACAA	TATAAT	-11	0	TTTAGA	-33	2	1262	1	Yes
NC_003923	1334016	Minus	A	0.000380558	0.0464788	0.00021124	0.000665001	0	MW_RS06550	MW_RS06550	MW1220	15	No	srn_2810_Sau6742	476	tgaatagtacacTTAAAAagcttacaataatgggTATATTtaaatAGATG	TATATT	-10	1	TTAAAA	-32	2	1263	1	Yes
NC_003923	1334026	Minus	A	2.498e-14	0	2.53293e-42	6.6399e-41	0	MW_RS06550	MW_RS06550	MW1220	25	No	srn_2810_Sau6742	466	aaatagttaTTGAATagtacacttaaaaagcttacAATAATgggtATATT	AATAAT	-9	1	TTGAAT	-35	2	1264	2	Yes
NC_003923	1334028	Minus	G	2.36324e-05	0.173154	5.48598e-05	0.000187335	0	MW_RS06550	MW_RS06550	MW1220	27	No	srn_2810_Sau6742	464	ctaaatagttaTTGAATagtacacttaaaaagctTACAATaatggGTATA	TACAAT	-10	1	TTGAAT	-33	2	1264	2	No
NC_003923	1339884	Minus	A	0	7.23411e-06	5.92576e-34	6.38645e-33	0	MW_RS06585	MW_RS06585	MW1226	24	No	srn_2830_SbrB	886	gaacaaatgtTTGTTTtggtttcaaattaatgaTATACTgtatttAAATT	TATACT	-11	1	TTGTTT	-34	3	1265	2	Yes
NC_003923	1339885	Minus	U	2.09832e-13	0.111697	7.59012e-13	4.49668e-12	0	MW_RS06585	MW_RS06585	MW1226	25	No	srn_2830_SbrB	887	cgaacaaatgtTTGTTTtggtttcaaattaatgaTATACTgtattTAAAT	TATACT	-10	1	TTGTTT	-33	3	1265	2	No
NC_003923	1348623	Minus	A	0	1.55431e-15	1.61921e-43	5.48095e-42	0	MW_RS06630	MW_RS06630	MW1235	26	No	srn_4610_sRNA377	2096	aataatctaTTTTCTaatttttttatttgttgTATAATtgaggttACATT	TATAAT	-12	0	TTTTCT	-35	3	1266	2	Yes
NC_003923	1348624	Minus	U	0	1.54743e-11	1.46958e-39	2.51162e-38	0	MW_RS06630	MW_RS06630	MW1235	27	No	srn_4610_sRNA377	2095	gaataatctattTTCTAAtttttttatttgttgTATAATtgaggtTACAT	TATAAT	-11	0	TTCTAA	-32	3	1266	2	No
NC_003923	1348746	Minus	A	0.0061282	0.0299821	0.00176424	0.00473702	0	MW_RS06630	MW_RS06630	MW1235	149	No	srn_4610_sRNA377	1973	actcccttcaatTCTATAtttaattttatgtagTAGAATaaaaatATTAT	TAGAAT	-11	1	TCTATA	-32	3	1267	1	Yes
NC_003923	1355335	Minus	A	0.00385639	0.0193406	0.000783408	0.00224803	0	MW_RS06655	MW_RS06655	MW1239	199	No	srn_2020_sRNA171	4371	agacataaatcaATGTCAtaggctccacaatgtTATATTagctgtAGTTA	TATATT	-11	1	ATGTCA	-32	2	1268	1	Yes
NC_003923	1355413	Minus	A	0	4.75175e-14	4.78764e-42	1.11281e-40	0	MW_RS06655	MW_RS06655	MW1239	277	No	srn_2020_sRNA171	4449	tattttattTTTGCAaaaacaatttttttaactTAAAATtcaactATACT	TAAAAT	-11	1	TTTGCA	-35	2	1269	3	Yes
NC_003923	1355414	Minus	U	0.0245917	0.0124761	0.00278866	0.007186	0	MW_RS06655	MW_RS06655	MW1239	278	No	srn_2020_sRNA171	4450	ttattttatttTTGCAAaaacaatttttttaactTAAAATtcaacTATAC	TAAAAT	-10	1	TTGCAA	-33	2	1269	3	No
NC_003923	1355415	Minus	C	5.65923e-09	1.94178e-06	3.64196e-13	2.20446e-12	0	MW_RS06655	MW_RS06655	MW1239	279	No	srn_2020_sRNA171	4451	attattttattTTTGCAaaaacaatttttttaactTAAAATtcaaCTATA	TAAAAT	-9	1	TTTGCA	-33	2	1269	3	No
NC_003923	1356143	Minus	A	0.00242677	0.173154	0.0036872	0.00926518	0	MW_RS06660	MW_RS06660	MW1240	24	No	srn_2850_Teg112	4606	aaaatttTTAGCCgtaatttaaacgaatatgaTAAAATagtcctaAGATA	TAAAAT	-12	1	TTAGCC	-37	3	1270	2	No
NC_003923	1356144	Minus	A	0	0	1.39155e-58	4.73331e-57	0	MW_RS06660	MW_RS06660	MW1240	25	No	srn_2850_Teg112	4605	taaaaTTTTTAgccgtaatttaaacgaatatgaTAAAATagtcctAAGAT	TAAAAT	-11	1	TTTTTA	-39	3	1270	2	Yes
NC_003923	1368919	Minus	A	0	4.99077e-09	4.45143e-37	6.18323e-36	0	MW_RS06705	MW_RS06705	MW1248	82	No	srn_2860_sRNA229	928	accttatatcTTCAAAaatagatttttgtgtacTATAATaatcacATATT	TATAAT	-11	0	TTCAAA	-34	2	1271	1	Yes
NC_003923	1370253	Minus	A	2.498e-14	3.55271e-15	5.82106e-27	4.77533e-26	0	MW_RS06715	MW_RS06715	MW1250	23	No	srn_2860_sRNA229	326	tatTTTGCAaatgaatttttaagtattacatgaTATACTcaaattAATAA	TATACT	-11	1	TTTGCA	-41	2	1272	1	Yes
NC_003923	1387020	Minus	A	2.271e-08	0.0299821	1.5053e-08	7.03986e-08	1	MW_RS06790	MW_RS06790	MW1266	781	No	srn_2920_Sau6318	791	ctatgaTTGAGTtaaaacatgtgacttttggtTATAATaaaaagcAGATG	TATAAT	-12	0	TTGAGT	-38	2	1273	1	Yes
NC_003923	1390304	Minus	A	3.65708e-07	0.0299821	2.11932e-07	9.12789e-07	0	MW_RS06820	MW_RS06820	MW1271	30	No	srn_2920_Sau6318	2437	ctgctattgTTTAAGtttttaaaaatttataaTAAAATgtatacaAGGAA	TAAAAT	-12	1	TTTAAG	-35	3	1274	2	No
NC_003923	1390305	Minus	A	1.64535e-12	1.50346e-05	9.70645e-16	6.60322e-15	0	MW_RS06820	MW_RS06820	MW1271	31	No	srn_2920_Sau6318	2438	actgctattgTTTAAGtttttaaaaatttataaTAAAATgtatacAAGGA	TAAAAT	-11	1	TTTAAG	-34	3	1274	2	Yes
NC_003923	1410407	Minus	A	0	0	1.39155e-58	4.73331e-57	0	MW_RS06915	MW_RS06915	MW1289	25	No	srn_3540_sRNA280	3995	accaacattgTTTGCAatagaaaattatatttaTATAATataattATGGT	TATAAT	-11	0	TTTGCA	-34	2	1275	1	Yes
NC_003923	1410890	Minus	A	2.09832e-14	2.16883e-07	2.1771e-19	1.64652e-18	0	MW_RS06920	MW_RS06920	MW1290	111	No	srn_3540_sRNA280	3512	attattgtaTTGCAAtttggtaataactgcacTATAATacaagttAAGCA	TATAAT	-12	0	TTGCAA	-35	2	1276	1	Yes
NC_003923	1411290	Minus	A	3.12409e-05	0.268426	0.000106408	0.000348349	0	MW_RS06930	MW_RS06930	MW1291	32	No	srn_3540_sRNA280	3112	tcgtcaaacTTGATTttcagaggataaaggtatAAAAATaagtatAGAGT	AAAAAT	-11	2	TTGATT	-35	2	1277	3	No
NC_003923	1411292	Minus	A	0	0	1.39155e-58	4.73331e-57	0	MW_RS06930	MW_RS06930	MW1291	34	No	srn_3540_sRNA280	3110	agTCGTCAaacttgattttcagaggataaaggTATAAAaataagtATAGA	TATAAA	-12	1	TCGTCA	-42	2	1277	3	Yes
NC_003923	1411294	Minus	G	3.70594e-06	0.111697	6.49785e-06	2.4598e-05	0	MW_RS06930	MW_RS06930	MW1291	36	No	srn_3540_sRNA280	3108	caagTCGTCAaacttgattttcagaggataaaggTATAAAaataaGTATA	TATAAA	-10	1	TCGTCA	-40	2	1277	3	No
NC_003923	1414758	Minus	A	0.0018375	0.111697	0.00194802	0.00519645	1	MW_RS06955	MW_RS06955	MW1296	592	No	srn_3540_sRNA280	248	aagcattgTATACCcagtagcaataactgttgTATTATtaattttAATTG	TATTAT	-12	1	TATACC	-36	3	1278	1	Yes
NC_003923	1415898	Minus	G	0	0.00600375	4.5144e-31	3.98467e-30	0	MW_RS06960	MW_RS06960	MW1297	36	No	srn_3540_sRNA280	1388	ttccataTAGACTctttattattttttgtgcTAAAATatttacttGTAAA	TAAAAT	-13	1	TAGACT	-37	2	1279	2	No
NC_003923	1415900	Minus	U	0	0	1.39155e-58	4.73331e-57	0	MW_RS06960	MW_RS06960	MW1297	38	No	srn_3540_sRNA280	1390	cattccataTAGACTctttattattttttgtgcTAAAATatttacTTGTA	TAAAAT	-11	1	TAGACT	-35	2	1279	2	Yes
NC_003923	1418891	Minus	A	1.46755e-06	0.173154	4.11293e-06	1.58625e-05	0	MW_RS06970	MW_RS06970	MW1299	113	No	srn_2960_Sau6528	1586	gcctaatATGAGAttttcaattagtaaatttggTAAAATataaacAATTC	TAAAAT	-11	1	ATGAGA	-37	2	1280	1	Yes
NC_003923	1420026	Minus	G	0	4.3462e-05	3.48222e-33	3.54993e-32	0	MW_RS06980	MW_RS06980	MW1301	26	No	srn_2960_Sau6528	451	accgatatTCTATAatttatgattaaaataagtTATAATataataGTAAA	TATAAT	-11	0	TCTATA	-36	3	1281	1	Yes
NC_003923	1424693	Minus	G	0	0	1.39155e-58	4.73331e-57	0	MW_RS06990	MW_RS06990	MW1303	33	No	srn_2970_sRNA235	3674	gtaaatctactTTAACAaataactaaatagtgaTATTATtacattGTAAG	TATTAT	-11	1	TTAACA	-33	1	1282	1	Yes
NC_003923	1427051	Minus	G	5.54837e-10	0.0299821	4.29513e-10	2.20382e-09	0	MW_RS07000	MW_RS07000	MW1305	96	No	srn_2980_sRNA238	2574	tgaaaaaTTTAAAacatggttattgatttgtgaTAAAATttaaacGTAAA	TAAAAT	-11	1	TTTAAA	-37	2	1283	1	Yes
NC_003923	1427265	Minus	A	7.25981e-06	0.416105	4.14156e-05	0.000143325	0	MW_RS07000	MW_RS07000	MW1305	310	No	srn_2980_sRNA238	2360	gtgtgaaaatgTTTAAActacggtcattttgtgaaAATAAAgataATAAC	AATAAA	-9	2	TTTAAA	-33	2	1284	1	Yes
NC_003923	1428387	Minus	A	1.4482e-07	0.209297	5.55037e-07	2.31476e-06	1	MW_RS07010	MW_RS07010	MW1306	31	No	srn_2980_sRNA238	1238	tgaacaaagtTATACGaaagaagctttatttgaTAAGATgattaaAGATG	TAAGAT	-11	2	TATACG	-34	3	1285	1	Yes
NC_003923	1429732	Minus	G	1.27359e-06	0.0299821	6.90415e-07	2.85544e-06	1	MW_RS07015	MW_RS07015	MW1307	289	No	srn_2980_sRNA238	0	tttattgTTGTCGaccaagaccaagcagaatggTATGATgacattGACTG	TATGAT	-11	1	TTGTCG	-37	2	1286	1	Yes
NC_003923	1430008	Minus	G	0	5.84088e-13	5.73845e-41	1.09031e-39	0	MW_RS07020	MW_RS07020	MW1308	44	No	srn_2980_sRNA238	127	cataataaaggTTTAAAgcatgttaatagtgTGTAAGattaacatGTACT	TGTAAG	-13	2	TTTAAA	-33	2	1287	1	Yes
NC_003923	1431751	Minus	A	0.000604746	0.0464788	0.000322664	0.000989852	1	MW_RS07020	MW_RS07020	MW1308	1787	No	srn_3540_sRNA280	1367	aaatatttttaTCGATAaaggaaaaactgttgtTAAACTagaaaaAGGTA	TAAACT	-11	2	TCGATA	-33	2	1288	1	Yes
NC_003923	1432684	Minus	A	0.000604746	0.268426	0.0015788	0.00429702	0	MW_RS07030	MW_RS07030	MW1310	42	No	srn_3540_sRNA280	2300	tgaaatatggtGCGCTAtcttgcataaattgaTATGATtaactacACAGA	TATGAT	-12	1	GCGCTA	-33	4	1289	2	No
NC_003923	1432686	Minus	A	0.000961004	0.0720523	0.00073244	0.00212274	0	MW_RS07030	MW_RS07030	MW1310	44	No	srn_3540_sRNA280	2302	agtgaaatatggTGCGCTatcttgcataaattgaTATGATtaactACACA	TATGAT	-10	1	TGCGCT	-32	4	1289	2	Yes
NC_003923	1434544	Minus	A	1.10537e-10	6.96976e-08	3.11286e-16	2.15913e-15	0	MW_RS07055	MW_RS07055	MW1314	23	No	srn_3540_sRNA280	4160	gttaattaCTTCCAtttcaatcctttatagacTAAATTtataattAGATA	TAAATT	-12	2	CTTCCA	-36	3	1290	1	Yes
NC_003923	1435983	Minus	A	8.38181e-08	0.0720523	1.20333e-07	5.30391e-07	0	MW_RS07065	MW_RS07065	MW1316	43	No	srn_4300_sRNA349	4592	tatttctATCACActttatgataaaaattgtgTTAAATtaaagatAACTT	TTAAAT	-12	2	ATCACA	-37	2	1291	1	Yes
NC_003923	1439654	Minus	A	0	0	1.39155e-58	4.73331e-57	0	MW_RS07090	MW_RS07090		62	No	srn_4300_sRNA349	921	aaggtttcaTTCAAAtcttagggtcaaaaatgtTATAATatttttATGTC	TATAAT	-11	0	TTCAAA	-35	2	1292	1	Yes
NC_003923	1439698	Minus	A	9.48341e-05	0.225493	0.000251328	0.000783419	0	MW_RS07090	MW_RS07090		106	No	srn_4300_sRNA349	877	caatagcatTTGAATataaatacattttacgtaTAGAATtgtaaaAGGTT	TAGAAT	-11	1	TTGAAT	-35	2	1293	1	Yes
NC_003923	1481732	Minus	A	1.87628e-14	1.60343e-07	1.45167e-19	1.10147e-18	0	MW_RS07145	MW_RS07145	MW1330	111	No	srn_3010_Teg64	15	tgattaTTCGTAtgttttatcaagcagctatgaTAAAATttaaacATAAT	TAAAAT	-11	1	TTCGTA	-38	3	1294	1	Yes
NC_003923	1484843	Minus	A	9.35843e-06	0.416118	5.24006e-05	0.000179552	1	MW_RS07165	MW_RS07165	MW1332	617	No	RNAseP	610	tacacctttaaTTGATCcattttgcggttcgggTACAATagctatAGAAG	TACAAT	-11	1	TTGATC	-33	2	1295	1	Yes
NC_003923	1486044	Minus	G	0.000398674	0.962315	0.00340136	0.00868461	0	MW_RS07170	MW_RS07170	MW1333	589	No	RNAseP	155	gtTTAACTgtcttactaataatgactatgttaTAATTTtaaaagtGATAT	TAATTT	-12	3	TTAACT	-42	2	1296	3	No
NC_003923	1486046	Minus	G	9.05942e-14	1	2.81135e-12	1.61612e-11	0	MW_RS07170	MW_RS07170	MW1333	591	No	RNAseP	157	aagtTTAACTgtcttactaataatgactatgtTATAATtttaaaaGTGAT	TATAAT	-12	0	TTAACT	-40	2	1296	3	Yes
NC_003923	1486047	Minus	A	0.000287389	1	0.00263095	0.00680728	0	MW_RS07170	MW_RS07170	MW1333	592	No	RNAseP	158	aaagtTTAACTgtcttactaataatgactatgtTATAATtttaaaAGTGA	TATAAT	-11	0	TTAACT	-39	2	1296	3	No
NC_003923	1486531	Minus	A	0	5.4956e-14	5.52912e-42	1.25177e-40	1	MW_RS07175	MW_RS07175	MW1335	81	No	RNAseP	642	cagatgttagTTGATTttatggataaaacaaacTATACTtgtgatATTGT	TATACT	-11	1	TTGATT	-34	2	1297	1	Yes
NC_003923	1486854	Minus	G	2.07923e-07	9.33017e-05	4.97905e-10	2.53403e-09	1	MW_RS07175	MW_RS07175	MW1335	404	No	RNAseP	965	gaTTAGAAtgggtgttaatacaagggcaaatgggTATAGAattatGGACT	TATAGA	-10	2	TTAGAA	-42	3	1298	1	Yes
NC_003923	1487382	Minus	A	2.36324e-05	0.111697	3.65457e-05	0.000127864	0	MW_RS07185	MW_RS07185	MW1337	12	No	RNAseP	1493	gttaaaacATGACGaatacagtatattgtgaTAAATTaaaaatgtAGGAG	TAAATT	-13	2	ATGACG	-36	2	1299	2	No
NC_003923	1487384	Minus	G	0	2.4758e-14	2.51064e-42	6.6399e-41	0	MW_RS07185	MW_RS07185	MW1337	14	No	RNAseP	1495	gtgttaaaacATGACGaatacagtatattgtGATAAAttaaaaatGTAGG	GATAAA	-13	2	ATGACG	-34	2	1299	2	Yes
NC_003923	1492988	Minus	A	2.01384e-09	0.000579863	3.32528e-11	1.80585e-10	0	MW_RS07215	MW_RS07215	MW1343	28	No	srn_1580_sbrC	2166	agcattttagTCGAAAattaaagaaaatgattTATACTattaagtAATGG	TATACT	-12	1	TCGAAA	-34	2	1300	1	Yes
NC_003923	1493476	Minus	A	9.48341e-05	0.00407865	6.09797e-06	2.31723e-05	1	MW_RS07215	MW_RS07215	MW1343	516	No	srn_1580_sbrC	2654	aattaTTGGTGgatctgaacgtgtggatgactTAGAATtgttagaACAAC	TAGAAT	-12	1	TTGGTG	-39	3	1301	2	Yes
NC_003923	1493477	Minus	A	0.00242677	0.0193406	0.000514727	0.00152797	1	MW_RS07215	MW_RS07215	MW1343	517	No	srn_1580_sbrC	2655	aaattattggTGGATCtgaacgtgtggatgactTAGAATtgttagAACAA	TAGAAT	-11	1	TGGATC	-34	3	1301	2	No
NC_003923	1494615	Minus	G	8.65974e-15	3.77476e-15	2.17674e-27	1.7878e-26	0	MW_RS07220	asnC	MW1344	35	No	srn_1580_sbrC	3793	agtctagttcTAGAACttgaaagcggattttgtTAAAATgaatgaGTATT	TAAAAT	-11	1	TAGAAC	-34	3	1302	1	Yes
NC_003923	1498368	Minus	A	0.00023948	0.173154	0.000459893	0.00137869	1	MW_RS07225	MW_RS07225	MW1345	773	No	srn_1580_sbrC	7546	attacaacagCTCCCAgatatttggtatcaaggTATAATagaccaATATA	TATAAT	-11	0	CTCCCA	-34	3	1303	1	Yes
NC_003923	1501511	Minus	G	8.99313e-09	0.416118	7.63544e-08	3.41513e-07	0	MW_RS07245	MW_RS07245	MW1349	26	No	srn_1580_sbrC	10689	tgcacTAAACAtgcatgagacttcaaattgataTATACTatattaGAAAT	TATACT	-11	1	TAAACA	-39	2	1304	1	Yes
NC_003923	1501673	Minus	A	0.000150701	0.309918	0.000512432	0.00152245	0	MW_RS07245	MW_RS07245	MW1349	188	No	srn_1580_sbrC	10851	ttaTTCACTatattattttattgtagtagtacgTATCATaaagttATAAT	TATCAT	-11	1	TTCACT	-41	2	1305	1	Yes
NC_003923	1502534	Minus	A	9.48341e-05	0.500465	0.000519966	0.00154286	0	MW_RS07250	MW_RS07250	MW1350	33	No	srn_3040_Sau50	10083	gtaaatgatTTGATAaaaacggcaaatgacagTAAAATatttataAAGGA	TAAAAT	-12	1	TTGATA	-35	1	1306	4	No
NC_003923	1502535	Minus	A	4.92939e-14	1.79856e-14	5.61119e-26	4.53907e-25	0	MW_RS07250	MW_RS07250	MW1350	34	No	srn_3040_Sau50	10082	tgtaaatgatTTGATAaaaacggcaaatgacagTAAAATatttatAAAGG	TAAAAT	-11	1	TTGATA	-34	1	1306	4	No
NC_003923	1502536	Minus	U	0	0.00186847	1.42677e-31	1.30391e-30	0	MW_RS07250	MW_RS07250	MW1350	35	No	srn_3040_Sau50	10081	gtgtaaatgatTTGATAaaaacggcaaatgacagTAAAATatttaTAAAG	TAAAAT	-10	1	TTGATA	-33	1	1306	4	Yes
NC_003923	1502537	Minus	A	0.000150701	0.268426	0.000449641	0.0013497	0	MW_RS07250	MW_RS07250	MW1350	36	No	srn_3040_Sau50	10080	agtgtaaatgatTTGATAaaaacggcaaatgacagTAAAATatttATAAA	TAAAAT	-9	1	TTGATA	-32	1	1306	4	No
NC_003923	1502633	Minus	G	1.06581e-14	1.17018e-13	7.85092e-26	6.33616e-25	1	MW_RS07250	MW_RS07250	MW1350	132	No	srn_3040_Sau50	9984	atTTTATAactacacatgtgtggcaaattggtgTATTATcatgttGTCTG	TATTAT	-11	1	TTTATA	-42	2	1307	1	Yes
NC_003923	1502748	Minus	A	0.000380558	0.0720523	0.000315447	0.000970275	1	MW_RS07250	MW_RS07250	MW1350	247	No	srn_3040_Sau50	9869	gcaaTTTACTtctatcctaggtttaaacgttcTATGATtggaatcAGTGT	TATGAT	-12	1	TTTACT	-40	2	1308	1	Yes
NC_003923	1508580	Minus	G	2.33209e-06	0.0299821	1.22193e-06	4.94805e-06	0	MW_RS07280	MW_RS07280	MW1356	26	No	srn_3040_Sau50	4037	tccacaatgaatGTGATAagattaacaacatatTATAATgttattGCGGA	TATAAT	-11	0	GTGATA	-32	2	1309	1	Yes
NC_003923	1508596	Minus	A	0	1.62298e-08	1.42845e-36	1.91918e-35	0	MW_RS07280	MW_RS07280	MW1356	42	No	srn_3040_Sau50	4021	aacaaacatttATGAATccacaatgaatgtgaTAAGATtaacaacATATT	TAAGAT	-12	2	ATGAAT	-33	3	1310	1	Yes
NC_003923	1508712	Minus	A	0	8.07999e-07	6.79577e-35	7.9776e-34	0	MW_RS07280	MW_RS07280	MW1356	158	No	srn_3040_Sau50	3905	aattcATGATActtttctacagacgaatatatTATAATtaattttAGTTC	TATAAT	-12	0	ATGATA	-39	2	1311	1	Yes
NC_003923	1512174	Minus	G	0	0	1.39155e-58	4.73331e-57	0	MW_RS07305	MW_RS07305	MW1361	21	No	srn_3040_Sau50	443	ttcaaaagatTTTAATttcttacatataatgttaaTATGAAtagtGATAA	TATGAA	-9	2	TTTAAT	-34	3	1312	1	Yes
NC_003923	1512183	Minus	A	3.75543e-05	0.0720523	3.73954e-05	0.00013051	0	MW_RS07305	MW_RS07305	MW1361	30	No	srn_3040_Sau50	434	tcttaatgcTTCAAAagattttaatttcttacaTATAATgttaatATGAA	TATAAT	-11	0	TTCAAA	-35	2	1313	1	Yes
NC_003923	1512901	Minus	A	1.45021e-05	6.6438e-05	2.0966e-08	9.73992e-08	0	MW_RS07315	MW_RS07315	MW1362	45	No	srn_3040_Sau50	135	taaatgaTTGCGAtttatgtaatgcttgtgtTAAAGTtttaccatAATGA	TAAAGT	-13	2	TTGCGA	-37	2	1314	3	No
NC_003923	1512903	Minus	A	0	2.63678e-13	2.61151e-41	5.14408e-40	0	MW_RS07315	MW_RS07315	MW1362	47	No	srn_3040_Sau50	137	cataaatgaTTGCGAtttatgtaatgcttgtgtTAAAGTtttaccATAAT	TAAAGT	-11	2	TTGCGA	-35	2	1314	3	Yes
NC_003923	1512904	Minus	C	6.4047e-11	1.30701e-06	3.18259e-15	2.11354e-14	0	MW_RS07315	MW_RS07315	MW1362	48	No	srn_3040_Sau50	138	acataaatgaTTGCGAtttatgtaatgcttgtgtTAAAGTtttacCATAA	TAAAGT	-10	2	TTGCGA	-34	2	1314	3	No
NC_003923	1513631	Minus	A	0	3.43975e-06	2.84322e-34	3.15697e-33	1	MW_RS07315	MW_RS07315	MW1362	775	No	srn_3040_Sau50	865	tcagaaatgaTTGAAGattctatttcacctgaaTATAATgcaggtATTGG	TATAAT	-11	0	TTGAAG	-34	2	1315	1	Yes
NC_003923	1515377	Minus	A	1.28786e-14	1.12145e-05	6.40988e-18	4.71975e-17	0	MW_RS07325	engA	MW1364	25	No	srn_3050_sRNA242	1214	taaactcattTTGAATacacagtctcatgtgaTATTATtaaaaagATATA	TATTAT	-12	1	TTGAAT	-34	2	1316	2	No
NC_003923	1515378	Minus	G	0	0.00848899	6.35372e-31	5.55891e-30	0	MW_RS07325	engA	MW1364	26	No	srn_3050_sRNA242	1213	ataaactcattTTGAATacacagtctcatgtgaTATTATtaaaaaGATAT	TATTAT	-11	1	TTGAAT	-33	2	1316	2	Yes
NC_003923	1516774	Minus	A	0	0	1.39155e-58	4.73331e-57	0	MW_RS07330	MW_RS07330	MW1365	25	No	srn_3050_sRNA242	19	gtagaatttcTTGACAattctgtcagtttataagaTGTTATaaatATGTA	TGTTAT	-9	2	TTGACA	-34	0	1317	1	Yes
NC_003923	1517018	Minus	G	0	0.0188009	1.39223e-30	1.1941e-29	0	MW_RS07330	MW_RS07330	MW1365	269	No	srn_3050_sRNA242	263	gctttttgtTTTATAaaagtataaaattttacTATAATatatcttGTAGA	TATAAT	-12	0	TTTATA	-35	2	1318	1	Yes
NC_003923	1517030	Minus	A	0.00023948	0.111697	0.000308391	0.000951087	0	MW_RS07330	MW_RS07330	MW1365	281	No	srn_3050_sRNA242	275	ctcaATTACGtggctttttgttttataaaagTATAAAattttactATAAT	TATAAA	-13	1	ATTACG	-40	3	1319	1	Yes
NC_003923	1518133	Minus	A	0	0	1.39155e-58	4.73331e-57	0	MW_RS07340	MW_RS07340	MW1366	27	No	srn_3050_sRNA242	1378	tttcctcctataTTTAATttacctaattatgaTAAAATattattcATAAA	TAAAAT	-12	1	TTTAAT	-32	3	1320	2	Yes
NC_003923	1518134	Minus	C	2.36324e-05	0.00334887	1.37327e-06	5.52877e-06	0	MW_RS07340	MW_RS07340	MW1366	28	No	srn_3050_sRNA242	1379	atttcctccTATATTtaatttacctaattatgaTAAAATattattCATAA	TAAAAT	-11	1	TATATT	-35	4	1320	2	No
NC_003923	1520074	Minus	G	0.000380558	0.0720523	0.000315447	0.000970275	1	MW_RS07340	MW_RS07340	MW1366	1968	No	srn_3050_sRNA242	3319	cctactcacCAAACAtttttctcatcaagtgaTAAATTaagtattGGGGA	TAAATT	-12	2	CAAACA	-35	3	1321	1	Yes
NC_003923	1520271	Minus	G	0	1.39904e-07	1.20121e-35	1.49306e-34	0	MW_RS07350	MW_RS07350	MW1368	19	No	srn_3050_sRNA242	3516	gcaCAGACTtagcgcatcaatcactgaactgtTATAATagtttggGATTA	TATAAT	-12	0	CAGACT	-41	3	1322	3	No
NC_003923	1520272	Minus	G	3.79651e-08	0.00334887	3.02413e-09	1.47052e-08	0	MW_RS07350	MW_RS07350	MW1368	20	No	srn_3050_sRNA242	3517	agcacagacTTAGCGcatcaatcactgaactgtTATAATagtttgGGATT	TATAAT	-11	0	TTAGCG	-35	3	1322	3	No
[truncated: 971 more rows]

## Sheet: A. baumannii ATCC 17978
seqname	position	strand	nuc	pval1	pval2	fisher_pval	FDR	is_inside_an_ORF	following_ORF_ID	following_ORF_distance	surrounding_seq	TATAAT_seq	TATAAT_pos	TATAAT_err	TTGACA_seq	TTGACA_pos	TTGACA_err	TSS_cluster_ID	TSS_cluster_size	is_rTSS
[truncated: 1,541 more rows]

[truncated: 4 more sheets: A. baumannii ATCC 17978-mff, S. epidermidis, E. aerogenes, S. aureus, all conditions]
