# Supplementary material for: TSS-EMOTE, a refined protocol for a more complete and less biased global mapping of transcription start sites in bacterial pathogens
Source: BMC Genomics. 2016 Nov 2;17:849. doi: 10.1186/s12864-016-3211-3 (PMC5094136; doi:10.1186/s12864-016-3211-3)
Supplement: Additional file 5: Table S4. — Predicted operon structure based on TSS-EMOTE experimental data and in silico transcription terminator finding. Note that this table includes two sheets for A. baumannii, corresponding to two published reference genomes (ATCC 17978, and ATCC 17978-mff). (XLSX 1528 kb) [file 12864_2016_3211_MOESM5_ESM.xlsx]

## Sheet: Description
Column name	Description
chr	Name of the reference sequence.
start	Start position of the feature on the reference sequence.
end	End position of the feature on the reference sequence.
width	Width of the feature.
strand	Strand of the feature.
type	Type of feature. TSS stand for transcription start site detected with the TSS-EMOTE protocol; ORF stands for annotated ORF of the reference sequence; TTerm stand for transcription terminator detected by the software TransTermHP [Kingsford et al. 2007].
score	A confidence score for the feature. For TSSs, the score is set to -log10(p-value); for TTerm it is set to the prediction score assigned by software TransTermHP; for ORFs it is always set to 0.
feature_ID	A unique identifier of the feature.
gene_name	A common gene name (when available).
old_locus_name	The S. aureus genome has recently been re-annotated by NCBI using a new naming convension. The old_locus_name gives the previous gene name.

## Sheet: S. aureus MW2
chr	start	end	width	strand	type	score	feature_ID	gene_name	old_locus_name
Name of the reference sequence.	Start position of the feature on the reference sequence.	End position of the feature on the reference sequence.	Width of the feature.	Strand of the feature.	Type of feature. TSS stand for transcription start site detected with the TSS-EMOTE protocol; ORF stands for annotated ORF of the reference sequence; TTerm stand for transcription terminator detected by the software TransTermHP [Kingsford et al. 2007].	A confidence score for the feature. For TSSs, the score is set to -log10(p-value); for TTerm it is set to the prediction score assigned by software TransTermHP; for ORFs it is always set to 0.	A unique identifier of the feature.	A common gene name (when available).	The S. aureus genome has recently been re-annotated by NCBI using a new naming convension. The old_locus_name gives the previous gene name.
NC_003923	312	312	1	Plus	TSS	2.953	TSS_NC_003923_312+
NC_003923	313	313	1	Plus	TSS	30	TSS_NC_003923_313+
NC_003923	314	314	1	Plus	TSS	14.4692	TSS_NC_003923_314+
NC_003923	517	1878	1362	Plus	ORF	0	MW_RS00005	MW_RS00005	MW0001
NC_003923	2130	2130	1	Plus	TSS	5.95738	TSS_NC_003923_2130+
NC_003923	2131	2131	1	Plus	TSS	3.3223	TSS_NC_003923_2131+
NC_003923	2156	3289	1134	Plus	ORF	0	MW_RS00010	MW_RS00010	MW0002
NC_003923	3303	3339	37	Plus	TTerm	100	TERM1100
NC_003923	3307	3335	29	Plus	TTerm	82	TERM282
NC_003923	3649	3649	1	Plus	TSS	30	TSS_NC_003923_3649+
NC_003923	3650	3650	1	Plus	TSS	30	TSS_NC_003923_3650+
NC_003923	3652	3652	1	Plus	TSS	30	TSS_NC_003923_3652+
NC_003923	3679	3915	237	Plus	ORF	0	MW_RS00015	MW_RS00015	MW0003
NC_003923	3912	5024	1113	Plus	ORF	0	MW_RS00020	MW_RS00020	MW0004
NC_003923	4128	4128	1	Plus	TSS	7.52128	TSS_NC_003923_4128+
NC_003923	5034	6968	1935	Plus	ORF	0	MW_RS00025	gyrB	MW0005
NC_003923	7005	9668	2664	Plus	ORF	0	MW_RS00030	MW_RS00030	MW0006
NC_003923	9676	9705	30	Plus	TTerm	100	TERM4100
NC_003923	10855	10855	1	Plus	TSS	30	TSS_NC_003923_10855+
NC_003923	10856	10856	1	Plus	TSS	6.49033	TSS_NC_003923_10856+
NC_003923	10893	12407	1515	Plus	ORF	0	MW_RS00040	MW_RS00040	MW0008
NC_003923	12473	12473	1	Plus	TSS	30	TSS_NC_003923_12473+
NC_003923	12682	12708	27	Plus	TTerm	100	TERM5100
NC_003923	12786	14072	1287	Plus	ORF	0	MW_RS00045	MW_RS00045	MW0009
NC_003923	14156	14177	22	Plus	TTerm	100	TERM6100
NC_003923	14672	14672	1	Plus	TSS	6.23972	TSS_NC_003923_14672+
NC_003923	14724	15419	696	Plus	ORF	0	MW_RS00050	MW_RS00050	MW0010
NC_003923	15416	15745	330	Plus	ORF	0	MW_RS00055	MW_RS00055	MW0011
NC_003923	15797	15797	1	Plus	TSS	30	TSS_NC_003923_15797+
NC_003923	16054	16080	27	Plus	TTerm	100	TERM7100
NC_003923	16108	17076	969	Plus	ORF	0	MW_RS00060	MW_RS00060	MW0012
NC_003923	17355	17355	1	Plus	TSS	30	TSS_NC_003923_17355+
NC_003923	17357	17357	1	Plus	TSS	30	TSS_NC_003923_17357+
NC_003923	17369	18307	939	Plus	ORF	0	MW_RS00065	MW_RS00065	MW0013
NC_003923	18049	18049	1	Plus	TSS	2.15663	TSS_NC_003923_18049+
NC_003923	18121	18121	1	Plus	TSS	30	TSS_NC_003923_18121+
NC_003923	18322	20289	1968	Plus	ORF	0	MW_RS00070	MW_RS00070	MW0014
NC_003923	18978	18978	1	Plus	TSS	3.16889	TSS_NC_003923_18978+
NC_003923	20066	20066	1	Plus	TSS	22.4123	TSS_NC_003923_20066+
NC_003923	20286	20732	447	Plus	ORF	0	MW_RS00075	MW_RS00075	MW0015
NC_003923	20764	22164	1401	Plus	ORF	0	MW_RS00080	MW_RS00080	MW0016
NC_003923	22279	22279	1	Plus	TSS	7.45165	TSS_NC_003923_22279+
NC_003923	22410	22410	1	Plus	TSS	30	TSS_NC_003923_22410+
NC_003923	22411	22411	1	Plus	TSS	30	TSS_NC_003923_22411+
NC_003923	22412	22412	1	Plus	TSS	30	TSS_NC_003923_22412+
NC_003923	22413	22413	1	Plus	TSS	30	TSS_NC_003923_22413+
NC_003923	22443	23726	1284	Plus	ORF	0	MW_RS00085	MW_RS00085	MW0017
NC_003923	23767	23792	26	Plus	TTerm	88	TERM888
NC_003923	24142	24142	1	Plus	TSS	4.19331	TSS_NC_003923_24142+
NC_003923	24144	24144	1	Plus	TSS	12.473	TSS_NC_003923_24144+
NC_003923	24156	24230	75	Plus	ORF	0	MW_RS00090	MW_RS00090	MWtRNA01
NC_003923	24238	24310	73	Plus	ORF	0	MW_RS00095	MW_RS00095	MWtRNA02
NC_003923	24317	24338	22	Plus	TTerm	100	TERM9100
NC_003923	24376	24414	39	Plus	TTerm	95	TERM1095
NC_003923	24785	24785	1	Plus	TSS	30	TSS_NC_003923_24785+
NC_003923	24902	24902	1	Plus	TSS	18.4965	TSS_NC_003923_24902+
NC_003923	24930	25631	702	Plus	ORF	0	MW_RS00100	MW_RS00100	MW0018
NC_003923	25644	27470	1827	Plus	ORF	0	MW_RS00105	MW_RS00105	MW0019
NC_003923	27463	28797	1335	Plus	ORF	0	MW_RS00110	MW_RS00110	MW0020
NC_003923	28780	28780	1	Plus	TSS	3.03505	TSS_NC_003923_28780+
NC_003923	28798	29586	789	Plus	ORF	0	MW_RS00115	MW_RS00115	MW0021
NC_003923	29975	30775	801	Plus	ORF	0	MW_RS00120	MW_RS00120	MW0022
NC_003923	30977	30977	1	Plus	TSS	3.43286	TSS_NC_003923_30977+
NC_003923	31003	33321	2319	Plus	ORF	0	MW_RS00125	MW_RS00125	MW0023
NC_003923	33338	33373	36	Plus	TTerm	100	TERM11100
NC_003923	33340	33371	32	Plus	TTerm	90	TERM1290
NC_003923	33619	33619	1	Plus	TSS	9.40977	TSS_NC_003923_33619+
NC_003923	33689	34168	480	Plus	ORF	0	MW_RS00130	MW_RS00130	MW0024
NC_003923	34470	34470	1	Plus	TSS	2.54902	TSS_NC_003923_34470+
NC_003923	34490	35746	1257	Plus	ORF	0	MW_RS00135	MW_RS00135	MW0025
NC_003923	35863	35891	29	Plus	TTerm	100	TERM13100
NC_003923	36018	36018	1	Plus	TSS	4.13284	TSS_NC_003923_36018+
NC_003923	36161	36400	240	Plus	ORF	0	MW_RS00140	MW_RS00140	MW0026
NC_003923	37136	37136	1	Plus	TSS	7.41599	TSS_NC_003923_37136+
NC_003923	37138	37138	1	Plus	TSS	30	TSS_NC_003923_37138+
NC_003923	37364	37531	168	Plus	ORF	0	MW_RS00150	MW_RS00150	MW0028
NC_003923	37588	37635	48	Plus	TTerm	81	TERM1481
NC_003923	38088	38088	1	Plus	TSS	5.25911	TSS_NC_003923_38088+
NC_003923	38250	38250	1	Plus	TSS	30	TSS_NC_003923_38250+
NC_003923	38288	39031	744	Plus	ORF	0	MW_RS00155	MW_RS00155	MW0029
NC_003923	39128	39556	429	Plus	ORF	0	MW_RS00160	MW_RS00160	MW0030
NC_003923	39554	39604	51	Plus	TTerm	100	TERM15100
NC_003923	39557	39601	45	Plus	TTerm	100	TERM17100
NC_003923	39562	39596	35	Plus	TTerm	100	TERM19100
NC_003923	41690	41690	1	Plus	TSS	27.6112	TSS_NC_003923_41690+
NC_003923	41708	42694	987	Plus	ORF	0	MW_RS00170	MW_RS00170	MW0032
NC_003923	42666	42926	261	Plus	ORF	0	MW_RS00175	MW_RS00175
NC_003923	46095	46095	1	Plus	TSS	29.7209	TSS_NC_003923_46095+
NC_003923	51816	52865	1050	Plus	ORF	0	MW_RS00220	MW_RS00220	MW0042
NC_003923	52765	52765	1	Plus	TSS	3.03007	TSS_NC_003923_52765+
NC_003923	52768	52768	1	Plus	TSS	9.17263	TSS_NC_003923_52768+
NC_003923	52903	52903	1	Plus	TSS	4.51629	TSS_NC_003923_52903+
NC_003923	52908	52908	1	Plus	TSS	2.69872	TSS_NC_003923_52908+
NC_003923	52910	52910	1	Plus	TSS	2.31702	TSS_NC_003923_52910+
NC_003923	53483	54973	1491	Plus	ORF	0	MW_RS00225	MW_RS00225	MW0043
NC_003923	53596	53596	1	Plus	TSS	3.93079	TSS_NC_003923_53596+
NC_003923	53751	53751	1	Plus	TSS	3.68264	TSS_NC_003923_53751+
NC_003923	53753	53753	1	Plus	TSS	2.34076	TSS_NC_003923_53753+
NC_003923	54303	54303	1	Plus	TSS	2.68139	TSS_NC_003923_54303+
NC_003923	54988	55024	37	Plus	TTerm	100	TERM22100
NC_003923	56854	57225	372	Plus	ORF	0	MW_RS00240	MW_RS00240	MW0046
NC_003923	57254	57273	20	Plus	TTerm	100	TERM23100
NC_003923	57316	57316	1	Plus	TSS	30	TSS_NC_003923_57316+
NC_003923	57354	57974	621	Plus	ORF	0	MW_RS00245	MW_RS00245	MW0047
NC_003923	57980	58011	32	Plus	TTerm	100	TERM24100
NC_003923	57982	58009	28	Plus	TTerm	95	TERM2595
NC_003923	58513	59769	1257	Plus	ORF	0	MW_RS00250	MW_RS00250	MW0048
NC_003923	59882	59910	29	Plus	TTerm	100	TERM27100
NC_003923	61498	61498	1	Plus	TSS	2.58128	TSS_NC_003923_61498+
NC_003923	61524	62249	726	Plus	ORF	0	MW_RS00265	MW_RS00265	MW0051
NC_003923	63145	63618	474	Plus	ORF	0	MW_RS00270	MW_RS00270	MW0053
NC_003923	65297	65297	1	Plus	TSS	3.43689	TSS_NC_003923_65297+
NC_003923	65321	66388	1068	Plus	ORF	0	MW_RS00295	MW_RS00295	MW0056
NC_003923	66419	67753	1335	Plus	ORF	0	MW_RS00300	MW_RS00300	MW0057
NC_003923	67686	67686	1	Plus	TSS	4.19456	TSS_NC_003923_67686+
NC_003923	67687	67687	1	Plus	TSS	30	TSS_NC_003923_67687+
NC_003923	67688	67688	1	Plus	TSS	4.70391	TSS_NC_003923_67688+
NC_003923	67772	68965	1194	Plus	ORF	0	MW_RS00305	MW_RS00305	MW0058
NC_003923	69159	69200	42	Plus	TTerm	100	TERM30100
NC_003923	70927	71130	204	Plus	ORF	0	MW_RS00320	MW_RS00320	MW0060
NC_003923	71179	71475	297	Plus	ORF	0	MW_RS00325	MW_RS00325	MW0061
NC_003923	71535	71555	21	Plus	TTerm	100	TERM33100
NC_003923	71538	71552	15	Plus	TTerm	81	TERM3581
NC_003923	73351	73351	1	Plus	TSS	2.20055	TSS_NC_003923_73351+
NC_003923	73364	73364	1	Plus	TSS	4.08087	TSS_NC_003923_73364+
NC_003923	73365	73365	1	Plus	TSS	30	TSS_NC_003923_73365+
NC_003923	73370	73370	1	Plus	TSS	2.01876	TSS_NC_003923_73370+
NC_003923	73424	74284	861	Plus	ORF	0	MW_RS00340	MW_RS00340	MW0064
NC_003923	75272	76006	735	Plus	ORF	0	MW_RS00350	MW_RS00350	MW0066
NC_003923	76148	76148	1	Plus	TSS	6.12487	TSS_NC_003923_76148+
NC_003923	76344	76344	1	Plus	TSS	15.8548	TSS_NC_003923_76344+
NC_003923	76440	77042	603	Plus	ORF	0	MW_RS00355	MW_RS00355	MW0067
NC_003923	77049	77070	22	Plus	TTerm	76	TERM3676
NC_003923	77219	77219	1	Plus	TSS	9.48796	TSS_NC_003923_77219+
NC_003923	77274	77274	1	Plus	TSS	13.3296	TSS_NC_003923_77274+
NC_003923	77309	80461	3153	Plus	ORF	0	MW_RS00360	MW_RS00360	MW0068
NC_003923	79949	79949	1	Plus	TSS	30	TSS_NC_003923_79949+
NC_003923	80518	81000	483	Plus	ORF	0	MW_RS00365	MW_RS00365	MW0069
NC_003923	81007	81033	27	Plus	TTerm	91	TERM3791
NC_003923	81179	81179	1	Plus	TSS	5.78673	TSS_NC_003923_81179+
NC_003923	81205	82191	987	Plus	ORF	0	MW_RS00370	MW_RS00370	MW0070
NC_003923	81249	81249	1	Plus	TSS	4.30355	TSS_NC_003923_81249+
NC_003923	82214	82255	42	Plus	TTerm	100	TERM38100
NC_003923	82338	82338	1	Plus	TSS	2.17065	TSS_NC_003923_82338+
NC_003923	82415	83182	768	Plus	ORF	0	MW_RS00375	MW_RS00375	MW0071
NC_003923	83234	84004	771	Plus	ORF	0	MW_RS00380	MW_RS00380	MW0072
NC_003923	84197	84197	1	Plus	TSS	2.99823	TSS_NC_003923_84197+
NC_003923	84208	84208	1	Plus	TSS	30	TSS_NC_003923_84208+
NC_003923	84283	85047	765	Plus	ORF	0	MW_RS00385	MW_RS00385	MW0073
NC_003923	85050	86426	1377	Plus	ORF	0	MW_RS00390	MW_RS00390	MW0074
NC_003923	86426	86752	327	Plus	ORF	0	MW_RS00395	MW_RS00395	MW0075
NC_003923	86816	87067	252	Plus	ORF	0	MW_RS00400	MW_RS00400	MW0076
NC_003923	87140	87162	23	Plus	TTerm	81	TERM3981
NC_003923	87292	87292	1	Plus	TSS	6.09886	TSS_NC_003923_87292+
NC_003923	87319	89556	2238	Plus	ORF	0	MW_RS00405	MW_RS00405	MW0077
NC_003923	89569	89597	29	Plus	TTerm	95	TERM4095
NC_003923	89669	89669	1	Plus	TSS	4.20509	TSS_NC_003923_89669+
NC_003923	89707	90885	1179	Plus	ORF	0	MW_RS00410	MW_RS00410	MW0078
NC_003923	90887	92275	1389	Plus	ORF	0	MW_RS00415	MW_RS00415	MW0079
NC_003923	92406	92447	42	Plus	TTerm	88	TERM4188
NC_003923	92409	92444	36	Plus	TTerm	95	TERM4295
NC_003923	96817	96817	1	Plus	TSS	2.82378	TSS_NC_003923_96817+
NC_003923	96873	97346	474	Plus	ORF	0	MW_RS00430	MW_RS00430	MW0082
NC_003923	97442	97442	1	Plus	TSS	5.89112	TSS_NC_003923_97442+
NC_003923	97444	97444	1	Plus	TSS	30	TSS_NC_003923_97444+
NC_003923	97523	97523	1	Plus	TSS	3.48008	TSS_NC_003923_97523+
NC_003923	97524	97524	1	Plus	TSS	30	TSS_NC_003923_97524+
NC_003923	97608	99200	1593	Plus	ORF	0	MW_RS00435	MW_RS00435	MW0083
NC_003923	98044	98044	1	Plus	TSS	4.72719	TSS_NC_003923_98044+
NC_003923	99259	99300	42	Plus	TTerm	100	TERM45100
NC_003923	99394	99425	32	Plus	TTerm	93	TERM4893
NC_003923	105703	105703	1	Plus	TSS	14.6689	TSS_NC_003923_105703+
NC_003923	105778	106758	981	Plus	ORF	0	MW_RS00465	MW_RS00465	MW0089
NC_003923	106755	107765	1011	Plus	ORF	0	MW_RS00470	MW_RS00470	MW0090
NC_003923	107786	109540	1755	Plus	ORF	0	MW_RS00475	MW_RS00475	MW0091
NC_003923	109533	110789	1257	Plus	ORF	0	MW_RS00480	MW_RS00480	MW0092
NC_003923	110779	112515	1737	Plus	ORF	0	MW_RS00485	MW_RS00485	MW0093
NC_003923	112496	114274	1779	Plus	ORF	0	MW_RS00490	MW_RS00490	MW0094
NC_003923	114249	115025	777	Plus	ORF	0	MW_RS00495	MW_RS00495	MW0095
NC_003923	115025	116227	1203	Plus	ORF	0	MW_RS00500	MW_RS00500	MW0096
NC_003923	116231	116995	765	Plus	ORF	0	MW_RS00505	MW_RS00505	MW0097
NC_003923	117069	117108	40	Plus	TTerm	100	TERM50100
NC_003923	117154	117154	1	Plus	TSS	2.35558	TSS_NC_003923_117154+
NC_003923	117157	117157	1	Plus	TSS	4.19908	TSS_NC_003923_117157+
NC_003923	117158	117158	1	Plus	TSS	11.3114	TSS_NC_003923_117158+
NC_003923	117191	117598	408	Plus	ORF	0	MW_RS00515	MW_RS00515	MW0098
NC_003923	117436	117436	1	Plus	TSS	6.24938	TSS_NC_003923_117436+
NC_003923	117648	118274	627	Plus	ORF	0	MW_RS00520	MW_RS00520	MW0099
NC_003923	118456	118456	1	Plus	TSS	4.0093	TSS_NC_003923_118456+
NC_003923	118457	118457	1	Plus	TSS	30	TSS_NC_003923_118457+
NC_003923	118486	119262	777	Plus	ORF	0	MW_RS00525	MW_RS00525	MW0100
NC_003923	118900	118900	1	Plus	TSS	6.17376	TSS_NC_003923_118900+
NC_003923	119288	119323	36	Plus	TTerm	100	TERM51100
NC_003923	119406	119528	123	Plus	ORF	0	MW_RS00530	MW_RS00530
NC_003923	119607	120578	972	Plus	ORF	0	MW_RS00535	MW_RS00535	MW0102
NC_003923	120541	121233	693	Plus	ORF	0	MW_RS00540	MW_RS00540	MW0103
NC_003923	121443	122609	1167	Plus	ORF	0	MW_RS00545	MW_RS00545	MW0104
NC_003923	122590	123828	1239	Plus	ORF	0	MW_RS00550	MW_RS00550	MW0105
NC_003923	123818	125248	1431	Plus	ORF	0	MW_RS00555	MW_RS00555	MW0106
NC_003923	124984	124984	1	Plus	TSS	7.61082	TSS_NC_003923_124984+
NC_003923	125488	125488	1	Plus	TSS	2.66552	TSS_NC_003923_125488+
NC_003923	125490	125490	1	Plus	TSS	28.9788	TSS_NC_003923_125490+
NC_003923	125516	126115	600	Plus	ORF	0	MW_RS00560	MW_RS00560	MW0107
NC_003923	126136	126160	25	Plus	TTerm	100	TERM52100
NC_003923	126451	126451	1	Plus	TSS	6.28018	TSS_NC_003923_126451+
NC_003923	126483	127208	726	Plus	ORF	0	MW_RS00565	MW_RS00565	MW0108
NC_003923	127247	127291	45	Plus	TTerm	100	TERM53100
NC_003923	127248	127289	42	Plus	TTerm	100	TERM54100
NC_003923	127251	127286	36	Plus	TTerm	100	TERM55100
NC_003923	127325	127337	13	Plus	TTerm	78	TERM5678
NC_003923	128390	129097	708	Plus	ORF	0	MW_RS00580	MW_RS00580	MW0110
NC_003923	129104	130456	1353	Plus	ORF	0	MW_RS00585	MW_RS00585	MW0111
NC_003923	130170	130170	1	Plus	TSS	30	TSS_NC_003923_130170+
NC_003923	130268	130268	1	Plus	TSS	2.48087	TSS_NC_003923_130268+
NC_003923	130503	130503	1	Plus	TSS	2.21662	TSS_NC_003923_130503+
NC_003923	130505	130505	1	Plus	TSS	28.3575	TSS_NC_003923_130505+
NC_003923	130537	131199	663	Plus	ORF	0	MW_RS00590	MW_RS00590	MW0112
NC_003923	131227	132405	1179	Plus	ORF	0	MW_RS00595	MW_RS00595	MW0113
NC_003923	132429	132470	42	Plus	TTerm	100	TERM57100
NC_003923	134577	134577	1	Plus	TSS	2.1117	TSS_NC_003923_134577+
NC_003923	136322	137866	1545	Plus	ORF	0	MW_RS00620	MW_RS00620	MW0118
NC_003923	137779	137779	1	Plus	TSS	2.16754	TSS_NC_003923_137779+
NC_003923	137882	137882	1	Plus	TSS	6.62286	TSS_NC_003923_137882+
NC_003923	137917	139452	1536	Plus	ORF	0	MW_RS00625	MW_RS00625	MW0119
NC_003923	139468	139491	24	Plus	TTerm	88	TERM5988
NC_003923	139539	139733	195	Plus	ORF	0	MW_RS00630	MW_RS00630
NC_003923	139750	139784	35	Plus	TTerm	100	TERM60100
NC_003923	140106	140591	486	Plus	ORF	0	MW_RS00635	MW_RS00635	MW0120
NC_003923	140576	140866	291	Plus	ORF	0	MW_RS00640	MW_RS00640	MW0121
NC_003923	140869	140869	1	Plus	TSS	3.48008	TSS_NC_003923_140869+
NC_003923	141010	141024	15	Plus	TTerm	95	TERM6195
NC_003923	141055	141342	288	Plus	ORF	0	MW_RS00645	MW_RS00645
NC_003923	141072	141072	1	Plus	TSS	3.77244	TSS_NC_003923_141072+
NC_003923	141330	141348	19	Plus	TTerm	100	TERM62100
NC_003923	141689	141689	1	Plus	TSS	4.11766	TSS_NC_003923_141689+
NC_003923	142311	142330	20	Plus	TTerm	100	TERM63100
NC_003923	142665	145274	2610	Plus	ORF	0	MW_RS00655	MW_RS00655	MW0123
NC_003923	144169	144169	1	Plus	TSS	8.96396	TSS_NC_003923_144169+
NC_003923	145342	145368	27	Plus	TTerm	84	TERM6484
NC_003923	145484	145484	1	Plus	TSS	2.02899	TSS_NC_003923_145484+
NC_003923	145485	145485	1	Plus	TSS	2.20981	TSS_NC_003923_145485+
NC_003923	145491	145491	1	Plus	TSS	30	TSS_NC_003923_145491+
NC_003923	145576	145576	1	Plus	TSS	30	TSS_NC_003923_145576+
NC_003923	145578	145578	1	Plus	TSS	30	TSS_NC_003923_145578+
NC_003923	146302	146988	687	Plus	ORF	0	MW_RS00665	MW_RS00665	MW0125
NC_003923	146991	147755	765	Plus	ORF	0	MW_RS00670	MW_RS00670	MW0126
NC_003923	147775	149598	1824	Plus	ORF	0	MW_RS00675	MW_RS00675	MW0127
NC_003923	149588	150616	1029	Plus	ORF	0	MW_RS00680	MW_RS00680	MW0128
NC_003923	150629	151738	1110	Plus	ORF	0	MW_RS00685	MW_RS00685	MW0129
NC_003923	151742	152866	1125	Plus	ORF	0	MW_RS00690	MW_RS00690	MW0130
NC_003923	152869	153948	1080	Plus	ORF	0	MW_RS00695	MW_RS00695	MW0131
NC_003923	153941	155335	1395	Plus	ORF	0	MW_RS00700	MW_RS00700	MW0132
NC_003923	155332	155889	558	Plus	ORF	0	MW_RS00705	MW_RS00705	MW0133
NC_003923	155898	157136	1239	Plus	ORF	0	MW_RS00710	MW_RS00710	MW0134
NC_003923	157170	158375	1206	Plus	ORF	0	MW_RS00715	MW_RS00715	MW0135
NC_003923	158386	158943	558	Plus	ORF	0	MW_RS00720	MW_RS00720	MW0136
NC_003923	158943	159830	888	Plus	ORF	0	MW_RS00725	MW_RS00725	MW0137
NC_003923	159884	161146	1263	Plus	ORF	0	MW_RS00730	MW_RS00730	MW0138
NC_003923	160229	160229	1	Plus	TSS	30	TSS_NC_003923_160229+
NC_003923	161223	162368	1146	Plus	ORF	0	MW_RS00735	MW_RS00735	MW0139
NC_003923	163499	163499	1	Plus	TSS	5.98842	TSS_NC_003923_163499+
NC_003923	163501	163501	1	Plus	TSS	3.00104	TSS_NC_003923_163501+
NC_003923	163502	163502	1	Plus	TSS	30	TSS_NC_003923_163502+
NC_003923	163576	165063	1488	Plus	ORF	0	MW_RS00750	MW_RS00750	MW0142
NC_003923	165203	165244	42	Plus	TTerm	100	TERM65100
NC_003923	165205	165242	38	Plus	TTerm	91	TERM6691
NC_003923	165570	165570	1	Plus	TSS	2.04383	TSS_NC_003923_165570+
NC_003923	165709	166668	960	Plus	ORF	0	MW_RS00755	MW_RS00755	MW0143
NC_003923	166754	166766	13	Plus	TTerm	91	TERM6791
NC_003923	167318	167318	1	Plus	TSS	30	TSS_NC_003923_167318+
NC_003923	167319	167319	1	Plus	TSS	4.3205	TSS_NC_003923_167319+
NC_003923	167344	167856	513	Plus	ORF	0	MW_RS00765	MW_RS00765	MW0145
NC_003923	168122	168142	21	Plus	TTerm	86	TERM7086
NC_003923	168198	168938	741	Plus	ORF	0	MW_RS00770	MW_RS00770	MW0146
NC_003923	168952	169926	975	Plus	ORF	0	MW_RS00775	MW_RS00775	MW0147
NC_003923	169923	170684	762	Plus	ORF	0	MW_RS00780	MW_RS00780	MW0148
NC_003923	170691	170691	1	Plus	TSS	3.12777	TSS_NC_003923_170691+
NC_003923	170694	171728	1035	Plus	ORF	0	MW_RS00785	MW_RS00785	MW0149
NC_003923	171911	171911	1	Plus	TSS	30	TSS_NC_003923_171911+
NC_003923	171945	172304	360	Plus	ORF	0	MW_RS00790	MW_RS00790	MW0150
NC_003923	172478	173503	1026	Plus	ORF	0	MW_RS00795	MW_RS00795	MW0151
NC_003923	173565	173591	27	Plus	TTerm	90	TERM7190
NC_003923	173717	173717	1	Plus	TSS	5.38386	TSS_NC_003923_173717+
NC_003923	173719	173719	1	Plus	TSS	2.01876	TSS_NC_003923_173719+
NC_003923	173889	175139	1251	Plus	ORF	0	MW_RS00800	MW_RS00800	MW0152
NC_003923	174830	174830	1	Plus	TSS	10.5995	TSS_NC_003923_174830+
NC_003923	175288	175288	1	Plus	TSS	28.1965	TSS_NC_003923_175288+
NC_003923	175290	175290	1	Plus	TSS	5.33347	TSS_NC_003923_175290+
NC_003923	175586	182761	7176	Plus	ORF	0	MW_RS00805	MW_RS00805	MW0153
NC_003923	180303	180303	1	Plus	TSS	2.15663	TSS_NC_003923_180303+
NC_003923	181019	181019	1	Plus	TSS	2.56043	TSS_NC_003923_181019+
NC_003923	181695	181695	1	Plus	TSS	10.342	TSS_NC_003923_181695+
NC_003923	182774	183418	645	Plus	ORF	0	MW_RS00810	MW_RS00810	MW0154
NC_003923	183057	183057	1	Plus	TSS	30	TSS_NC_003923_183057+
NC_003923	193123	193224	102	Plus	ORF	0	MW_RS00855	MW_RS00855
NC_003923	195778	195778	1	Plus	TSS	24.3784	TSS_NC_003923_195778+
NC_003923	195833	196888	1056	Plus	ORF	0	MW_RS00865	MW_RS00865	MW0164
NC_003923	196888	197784	897	Plus	ORF	0	MW_RS00870	murQ	MW0165
NC_003923	197796	199250	1455	Plus	ORF	0	MW_RS00875	MW_RS00875	MW0166
NC_003923	197858	197858	1	Plus	TSS	9.44651	TSS_NC_003923_197858+
NC_003923	199253	200128	876	Plus	ORF	0	MW_RS00880	MW_RS00880	MW0167
NC_003923	200027	200027	1	Plus	TSS	2.99454	TSS_NC_003923_200027+
NC_003923	200280	200303	24	Plus	TTerm	100	TERM74100
NC_003923	200788	200788	1	Plus	TSS	30	TSS_NC_003923_200788+
NC_003923	200816	203605	2790	Plus	ORF	0	MW_RS00890	MW_RS00890	MW0169
NC_003923	202594	202594	1	Plus	TSS	3.17718	TSS_NC_003923_202594+
NC_003923	202595	202595	1	Plus	TSS	3.54036	TSS_NC_003923_202595+
NC_003923	203612	203641	30	Plus	TTerm	88	TERM7688
NC_003923	203613	203640	28	Plus	TTerm	100	TERM77100
NC_003923	204477	205232	756	Plus	ORF	0	MW_RS00900	MW_RS00900	MW0171
NC_003923	205229	205909	681	Plus	ORF	0	MW_RS00905	MW_RS00905	MW0172
NC_003923	205906	206100	195	Plus	ORF	0	MW_RS00910	MW_RS00910	MW0173
NC_003923	206097	207083	987	Plus	ORF	0	MW_RS00915	MW_RS00915	MW0174
NC_003923	206861	206861	1	Plus	TSS	13.344	TSS_NC_003923_206861+
NC_003923	206980	206980	1	Plus	TSS	2.36683	TSS_NC_003923_206980+
NC_003923	207008	207008	1	Plus	TSS	3.2425	TSS_NC_003923_207008+
NC_003923	207131	207131	1	Plus	TSS	2.47188	TSS_NC_003923_207131+
NC_003923	207132	207132	1	Plus	TSS	3.54036	TSS_NC_003923_207132+
NC_003923	207270	207270	1	Plus	TSS	30	TSS_NC_003923_207270+
NC_003923	207271	207271	1	Plus	TSS	3.95242	TSS_NC_003923_207271+
NC_003923	207290	207511	222	Plus	ORF	0	MW_RS00920	MW_RS00920	MW0175
NC_003923	207301	207301	1	Plus	TSS	2.5319	TSS_NC_003923_207301+
NC_003923	207536	207561	26	Plus	TTerm	93	TERM7893
NC_003923	207549	209267	1719	Plus	ORF	0	MW_RS00925	MW_RS00925	MW0176
NC_003923	209326	209769	444	Plus	ORF	0	MW_RS00930	MW_RS00930	MW0177
NC_003923	209781	210503	723	Plus	ORF	0	MW_RS00935	MW_RS00935	MW0178
NC_003923	210669	210866	198	Plus	ORF	0	MW_RS00940	MW_RS00940
NC_003923	211152	211180	29	Plus	TTerm	95	TERM8095
NC_003923	212970	214403	1434	Plus	ORF	0	MW_RS00950	MW_RS00950	MW0182
NC_003923	214409	215572	1164	Plus	ORF	0	MW_RS00955	MW_RS00955	MW0183
NC_003923	215589	217364	1776	Plus	ORF	0	MW_RS00960	MW_RS00960	MW0184
NC_003923	217402	219408	2007	Plus	ORF	0	MW_RS00965	MW_RS00965	MW0185
NC_003923	218828	218828	1	Plus	TSS	2.90258	TSS_NC_003923_218828+
NC_003923	221490	221490	1	Plus	TSS	14.0373	TSS_NC_003923_221490+
NC_003923	221491	221491	1	Plus	TSS	30	TSS_NC_003923_221491+
NC_003923	221492	221492	1	Plus	TSS	8.39638	TSS_NC_003923_221492+
NC_003923	221519	222097	579	Plus	ORF	0	MW_RS00980	MW_RS00980	MW0188
NC_003923	222131	222169	39	Plus	TTerm	100	TERM83100
NC_003923	222408	222408	1	Plus	TSS	30	TSS_NC_003923_222408+
NC_003923	222480	223577	1098	Plus	ORF	0	MW_RS00985	MW_RS00985	MW0189
NC_003923	223590	224861	1272	Plus	ORF	0	MW_RS00990	MW_RS00990	MW0190
NC_003923	224864	226132	1269	Plus	ORF	0	MW_RS00995	MW_RS00995	MW0191
NC_003923	226134	226973	840	Plus	ORF	0	MW_RS01000	MW_RS01000	MW0192
NC_003923	227047	228123	1077	Plus	ORF	0	MW_RS01005	MW_RS01005	MW0193
NC_003923	228148	229188	1041	Plus	ORF	0	MW_RS01010	MW_RS01010	MW0194
NC_003923	229243	230211	969	Plus	ORF	0	MW_RS01015	MW_RS01015	MW0195
NC_003923	230391	230432	42	Plus	TTerm	84	TERM8584
NC_003923	231274	231274	1	Plus	TSS	17.2893	TSS_NC_003923_231274+
NC_003923	231299	232678	1380	Plus	ORF	0	MW_RS01025	MW_RS01025	MW0197
NC_003923	232872	232919	48	Plus	TTerm	93	TERM8693
NC_003923	232947	232986	40	Plus	TTerm	100	TERM88100
NC_003923	236840	236840	1	Plus	TSS	5.31214	TSS_NC_003923_236840+
NC_003923	236897	239146	2250	Plus	ORF	0	MW_RS01045	MW_RS01045	MW0201
NC_003923	239169	239924	756	Plus	ORF	0	MW_RS01050	MW_RS01050	MW0202
NC_003923	239246	239246	1	Plus	TSS	5.93038	TSS_NC_003923_239246+
NC_003923	239571	239571	1	Plus	TSS	2.04096	TSS_NC_003923_239571+
NC_003923	239945	239984	40	Plus	TTerm	100	TERM89100
NC_003923	239948	239981	34	Plus	TTerm	100	TERM90100
NC_003923	240028	240222	195	Plus	ORF	0	MW_RS01055	MW_RS01055
NC_003923	240233	240233	1	Plus	TSS	10.2032	TSS_NC_003923_240233+
NC_003923	240260	242023	1764	Plus	ORF	0	MW_RS01060	MW_RS01060	MW0204
NC_003923	240832	240832	1	Plus	TSS	2.69354	TSS_NC_003923_240832+
NC_003923	242034	242070	37	Plus	TTerm	100	TERM91100
NC_003923	242691	242691	1	Plus	TSS	10.1854	TSS_NC_003923_242691+
NC_003923	242721	244622	1902	Plus	ORF	0	MW_RS01070	MW_RS01070	MW0206
NC_003923	243287	243287	1	Plus	TSS	11.0693	TSS_NC_003923_243287+
NC_003923	253644	253644	1	Plus	TSS	30	TSS_NC_003923_253644+
NC_003923	253672	254901	1230	Plus	ORF	0	MW_RS01110	MW_RS01110	MW0212
NC_003923	255130	255164	35	Plus	TTerm	85	TERM9385
NC_003923	259318	260271	954	Plus	ORF	0	MW_RS01140	MW_RS01140	MW0217
NC_003923	260331	260370	40	Plus	TTerm	95	TERM9595
NC_003923	260333	260368	36	Plus	TTerm	95	TERM9695
NC_003923	260482	260625	144	Plus	ORF	0	MW_RS01145	MW_RS01145
NC_003923	261986	261986	1	Plus	TSS	3.91834	TSS_NC_003923_261986+
NC_003923	262482	263417	936	Plus	ORF	0	MW_RS01155	MW_RS01155	MW0219
NC_003923	263446	263477	32	Plus	TTerm	84	TERM9784
NC_003923	263754	265850	2097	Plus	ORF	0	MW_RS01160	MW_RS01160	MW0220
NC_003923	265835	266302	468	Plus	ORF	0	MW_RS01165	MW_RS01165	MW0221
NC_003923	266325	266603	279	Plus	ORF	0	MW_RS01170	MW_RS01170	MW0222
NC_003923	266830	268089	1260	Plus	ORF	0	MW_RS01175	gatC	MW0223
NC_003923	268107	269162	1056	Plus	ORF	0	MW_RS01180	MW_RS01180	MW0224
NC_003923	269164	269310	147	Plus	ORF	0	MW_RS01185	MW_RS01185	MW0225
NC_003923	269334	270377	1044	Plus	ORF	0	MW_RS01190	MW_RS01190	MW0226
NC_003923	270646	270646	1	Plus	TSS	12.562	TSS_NC_003923_270646+
NC_003923	270905	271621	717	Plus	ORF	0	MW_RS01195	MW_RS01195	MW0227
NC_003923	271614	272639	1026	Plus	ORF	0	MW_RS01200	MW_RS01200	MW0228
NC_003923	272661	274355	1695	Plus	ORF	0	MW_RS01205	MW_RS01205	MW0229
NC_003923	274516	274571	56	Plus	TTerm	100	TERM98100
NC_003923	274523	274564	42	Plus	TTerm	100	TERM100100
NC_003923	275320	275320	1	Plus	TSS	2.04096	TSS_NC_003923_275320+
NC_003923	275381	276550	1170	Plus	ORF	0	MW_RS01215	MW_RS01215	MW0230
NC_003923	276640	276640	1	Plus	TSS	14.5271	TSS_NC_003923_276640+
NC_003923	276826	277542	717	Plus	ORF	0	MW_RS01220	MW_RS01220	MW0231
NC_003923	277535	278560	1026	Plus	ORF	0	MW_RS01225	MW_RS01225	MW0232
NC_003923	278419	278419	1	Plus	TSS	4.5227	TSS_NC_003923_278419+
NC_003923	278582	280270	1689	Plus	ORF	0	MW_RS01230	MW_RS01230	MW0233
NC_003923	279877	279877	1	Plus	TSS	4.34327	TSS_NC_003923_279877+
NC_003923	279976	279976	1	Plus	TSS	30	TSS_NC_003923_279976+
NC_003923	280173	280173	1	Plus	TSS	30	TSS_NC_003923_280173+
NC_003923	280303	282024	1722	Plus	ORF	0	MW_RS01235	MW_RS01235	MW0234
NC_003923	282035	282069	35	Plus	TTerm	100	TERM101100
NC_003923	282168	282842	675	Plus	ORF	0	MW_RS01240	MW_RS01240	MW0235
NC_003923	283061	283061	1	Plus	TSS	30	TSS_NC_003923_283061+
NC_003923	283086	284840	1755	Plus	ORF	0	MW_RS01245	MW_RS01245	MW0236
NC_003923	284843	285583	741	Plus	ORF	0	MW_RS01250	MW_RS01250	MW0237
NC_003923	285572	285592	21	Plus	TTerm	100	TERM102100
NC_003923	285676	285676	1	Plus	TSS	6.87072	TSS_NC_003923_285676+
NC_003923	285677	285677	1	Plus	TSS	13.9327	TSS_NC_003923_285677+
NC_003923	285696	286139	444	Plus	ORF	0	MW_RS01255	MW_RS01255	MW0238
NC_003923	285854	285854	1	Plus	TSS	2.8636	TSS_NC_003923_285854+
NC_003923	286132	286833	702	Plus	ORF	0	MW_RS01260	MW_RS01260	MW0239
NC_003923	286587	286587	1	Plus	TSS	3.93172	TSS_NC_003923_286587+
NC_003923	286892	286926	35	Plus	TTerm	100	TERM104100
NC_003923	287747	287747	1	Plus	TSS	19.3735	TSS_NC_003923_287747+
NC_003923	287794	288585	792	Plus	ORF	0	MW_RS01270	MW_RS01270	MW0241
NC_003923	288601	290037	1437	Plus	ORF	0	MW_RS01275	MW_RS01275	MW0242
NC_003923	288629	288629	1	Plus	TSS	6.73875	TSS_NC_003923_288629+
NC_003923	290187	290387	201	Plus	ORF	0	MW_RS01280	MW_RS01280
NC_003923	291365	291499	135	Plus	ORF	0	MW_RS01290	MW_RS01290
NC_003923	295287	295400	114	Plus	ORF	0	MW_RS01315	MW_RS01315	MW0248
NC_003923	295393	295393	1	Plus	TSS	8.45015	TSS_NC_003923_295393+
NC_003923	295450	295842	393	Plus	ORF	0	MW_RS01320	MW_RS01320	MW0249
NC_003923	295865	295898	34	Plus	TTerm	100	TERM106100
NC_003923	297075	297075	1	Plus	TSS	2.55278	TSS_NC_003923_297075+
NC_003923	297521	297521	1	Plus	TSS	2.17016	TSS_NC_003923_297521+
NC_003923	297523	297523	1	Plus	TSS	8.37652	TSS_NC_003923_297523+
NC_003923	297580	298572	993	Plus	ORF	0	MW_RS01330	MW_RS01330	MW0251
NC_003923	298849	298849	1	Plus	TSS	5.37875	TSS_NC_003923_298849+
NC_003923	298898	299848	951	Plus	ORF	0	MW_RS01335	MW_RS01335	MW0252
NC_003923	299858	299889	32	Plus	TTerm	100	TERM108100
NC_003923	305644	305644	1	Plus	TSS	2.27109	TSS_NC_003923_305644+
NC_003923	305645	305645	1	Plus	TSS	10.8627	TSS_NC_003923_305645+
NC_003923	305719	306012	294	Plus	ORF	0	MW_RS01365	MW_RS01365	MW0258
NC_003923	306027	306056	30	Plus	TTerm	100	TERM111100
NC_003923	306095	309124	3030	Plus	ORF	0	MW_RS01370	MW_RS01370	MW0259
NC_003923	309124	309582	459	Plus	ORF	0	MW_RS01375	MW_RS01375	MW0260
NC_003923	309349	309366	18	Plus	TTerm	91	TERM11291
NC_003923	309554	309796	243	Plus	ORF	0	MW_RS01380	MW_RS01380	MW0261
NC_003923	309809	311143	1335	Plus	ORF	0	MW_RS01385	MW_RS01385	MW0262
NC_003923	311165	315604	4440	Plus	ORF	0	MW_RS01390	MW_RS01390	MW0263
NC_003923	315634	316026	393	Plus	ORF	0	MW_RS01395	MW_RS01395	MW0264
NC_003923	316042	316356	315	Plus	ORF	0	MW_RS01400	MW_RS01400	MW0265
NC_003923	316353	317030	678	Plus	ORF	0	MW_RS01405	MW_RS01405	MW0266
NC_003923	317036	317347	312	Plus	ORF	0	MW_RS01410	MW_RS01410	MW0267
NC_003923	317210	317210	1	Plus	TSS	3.45044	TSS_NC_003923_317210+
NC_003923	317357	319201	1845	Plus	ORF	0	MW_RS01415	MW_RS01415	MW0268
NC_003923	317944	317944	1	Plus	TSS	9.51994	TSS_NC_003923_317944+
NC_003923	318025	318025	1	Plus	TSS	2.19292	TSS_NC_003923_318025+
NC_003923	318650	318650	1	Plus	TSS	5.65421	TSS_NC_003923_318650+
NC_003923	319212	319706	495	Plus	ORF	0	MW_RS01420	MW_RS01420	MW0269
NC_003923	319722	319748	27	Plus	TTerm	91	TERM11391
NC_003923	319917	320600	684	Plus	ORF	0	MW_RS01425	MW_RS01425	MW0270
NC_003923	320747	321358	612	Plus	ORF	0	MW_RS01430	MW_RS01430	MW0271
NC_003923	321487	321518	32	Plus	TTerm	80	TERM11480
NC_003923	321557	322057	501	Plus	ORF	0	MW_RS01435	MW_RS01435	MW0272
NC_003923	321760	321760	1	Plus	TSS	2.17065	TSS_NC_003923_321760+
NC_003923	322068	322568	501	Plus	ORF	0	MW_RS01440	MW_RS01440	MW0273
NC_003923	322579	323079	501	Plus	ORF	0	MW_RS01445	MW_RS01445	MW0274
NC_003923	323090	323590	501	Plus	ORF	0	MW_RS01450	MW_RS01450	MW0275
NC_003923	323601	324101	501	Plus	ORF	0	MW_RS01455	MW_RS01455	MW0276
NC_003923	324112	324612	501	Plus	ORF	0	MW_RS01460	MW_RS01460	MW0277
NC_003923	324623	325123	501	Plus	ORF	0	MW_RS01465	MW_RS01465	MW0278
NC_003923	325134	325622	489	Plus	ORF	0	MW_RS01470	MW_RS01470	MW0279
NC_003923	325930	325930	1	Plus	TSS	5.7733	TSS_NC_003923_325930+
NC_003923	326247	326621	375	Plus	ORF	0	MW_RS01475	MW_RS01475	MW0280
NC_003923	326771	327169	399	Plus	ORF	0	MW_RS01480	MW_RS01480	MW0281
NC_003923	327245	327303	59	Plus	TTerm	95	TERM11595
NC_003923	327250	327298	49	Plus	TTerm	100	TERM116100
NC_003923	330342	330342	1	Plus	TSS	12.0316	TSS_NC_003923_330342+
NC_003923	330373	331263	891	Plus	ORF	0	MW_RS01495	MW_RS01495	MW0284
NC_003923	331277	331308	32	Plus	TTerm	100	TERM120100
NC_003923	331418	331418	1	Plus	TSS	30	TSS_NC_003923_331418+
NC_003923	331420	331420	1	Plus	TSS	29.9137	TSS_NC_003923_331420+
NC_003923	331513	332562	1050	Plus	ORF	0	MW_RS01505	MW_RS01505	MW0285
NC_003923	332575	333252	678	Plus	ORF	0	MW_RS01510	MW_RS01510	MW0286
NC_003923	332896	332896	1	Plus	TSS	13.6497	TSS_NC_003923_332896+
NC_003923	333261	333283	23	Plus	TTerm	86	TERM12186
NC_003923	333263	333281	19	Plus	TTerm	95	TERM12295
NC_003923	333397	333397	1	Plus	TSS	30	TSS_NC_003923_333397+
NC_003923	333398	333398	1	Plus	TSS	30	TSS_NC_003923_333398+
NC_003923	333460	334491	1032	Plus	ORF	0	MW_RS01515	MW_RS01515	MW0287
NC_003923	333771	333771	1	Plus	TSS	26.5788	TSS_NC_003923_333771+
NC_003923	334834	335952	1119	Plus	ORF	0	MW_RS01520	MW_RS01520	MW0288
NC_003923	335153	335165	13	Plus	TTerm	83	TERM12383
NC_003923	335927	336850	924	Plus	ORF	0	MW_RS01525	MW_RS01525	MW0289
NC_003923	336861	338081	1221	Plus	ORF	0	MW_RS01530	MW_RS01530	MW0290
NC_003923	340712	340712	1	Plus	TSS	9.79049	TSS_NC_003923_340712+
NC_003923	340798	341658	861	Plus	ORF	0	MW_RS01545	MW_RS01545	MW0293
NC_003923	342837	342837	1	Plus	TSS	20.1918	TSS_NC_003923_342837+
NC_003923	342876	343544	669	Plus	ORF	0	MW_RS01555	MW_RS01555	MW0295
NC_003923	343332	343332	1	Plus	TSS	3.14069	TSS_NC_003923_343332+
NC_003923	345350	345350	1	Plus	TSS	25.7068	TSS_NC_003923_345350+
NC_003923	345351	345351	1	Plus	TSS	30	TSS_NC_003923_345351+
NC_003923	345353	345353	1	Plus	TSS	30	TSS_NC_003923_345353+
NC_003923	345406	347478	2073	Plus	ORF	0	MW_RS01565	MW_RS01565	MW0297
NC_003923	347585	347624	40	Plus	TTerm	82	TERM12682
NC_003923	347587	347622	36	Plus	TTerm	100	TERM128100
NC_003923	349915	350007	93	Plus	ORF	0	MW_RS01580	MW_RS01580
NC_003923	350038	350038	1	Plus	TSS	30	TSS_NC_003923_350038+
NC_003923	350121	351122	1002	Plus	ORF	0	MW_RS01585	MW_RS01585	MW0300
NC_003923	350625	350625	1	Plus	TSS	2.6814	TSS_NC_003923_350625+
NC_003923	351156	351488	333	Plus	ORF	0	MW_RS01590	MW_RS01590	MW0301
NC_003923	351489	352289	801	Plus	ORF	0	MW_RS01595	MW_RS01595	MW0302
NC_003923	352279	353223	945	Plus	ORF	0	MW_RS01600	MW_RS01600	MW0303
NC_003923	353201	354223	1023	Plus	ORF	0	MW_RS01605	MW_RS01605	MW0304
NC_003923	353601	353601	1	Plus	TSS	3.16889	TSS_NC_003923_353601+
NC_003923	354395	354395	1	Plus	TSS	30	TSS_NC_003923_354395+
NC_003923	354513	354513	1	Plus	TSS	2.33672	TSS_NC_003923_354513+
NC_003923	354539	355564	1026	Plus	ORF	0	MW_RS01610	MW_RS01610	MW0305
NC_003923	355179	355179	1	Plus	TSS	5.73965	TSS_NC_003923_355179+
NC_003923	359891	359891	1	Plus	TSS	16.5667	TSS_NC_003923_359891+
NC_003923	359892	359892	1	Plus	TSS	6.08093	TSS_NC_003923_359892+
NC_003923	359919	360338	420	Plus	ORF	0	MW_RS01635	MW_RS01635	MW0310
NC_003923	360348	360369	22	Plus	TTerm	88	TERM13088
NC_003923	360445	361800	1356	Plus	ORF	0	MW_RS01640	MW_RS01640	MW0311
NC_003923	361323	361323	1	Plus	TSS	13.9426	TSS_NC_003923_361323+
NC_003923	361809	361845	37	Plus	TTerm	100	TERM131100
NC_003923	361882	361882	1	Plus	TSS	2.46291	TSS_NC_003923_361882+
NC_003923	361907	362347	441	Plus	ORF	0	MW_RS01645	MW_RS01645	MW0312
NC_003923	361935	361935	1	Plus	TSS	5.48503	TSS_NC_003923_361935+
NC_003923	362212	362212	1	Plus	TSS	5.29538	TSS_NC_003923_362212+
NC_003923	362213	362213	1	Plus	TSS	3.76833	TSS_NC_003923_362213+
NC_003923	364046	364046	1	Plus	TSS	30	TSS_NC_003923_364046+
NC_003923	364085	364085	1	Plus	TSS	23.9475	TSS_NC_003923_364085+
NC_003923	364100	365026	927	Plus	ORF	0	MW_RS01655	MW_RS01655	MW0314
NC_003923	365040	366101	1062	Plus	ORF	0	MW_RS01660	MW_RS01660	MW0315
NC_003923	366115	366681	567	Plus	ORF	0	MW_RS01665	MW_RS01665	MW0316
NC_003923	367999	367999	1	Plus	TSS	30	TSS_NC_003923_367999+
NC_003923	368041	368586	546	Plus	ORF	0	MW_RS01675	MW_RS01675	MW0318
NC_003923	368605	368633	29	Plus	TTerm	95	TERM13295
NC_003923	368853	369707	855	Plus	ORF	0	MW_RS01680	MW_RS01680	MW0319
NC_003923	369704	370933	1230	Plus	ORF	0	MW_RS01685	MW_RS01685	MW0320
NC_003923	369898	369898	1	Plus	TSS	3.30425	TSS_NC_003923_369898+
NC_003923	370914	372626	1713	Plus	ORF	0	MW_RS01690	MW_RS01690	MW0321
NC_003923	372186	372186	1	Plus	TSS	2.71953	TSS_NC_003923_372186+
NC_003923	372224	372224	1	Plus	TSS	3.09012	TSS_NC_003923_372224+
NC_003923	372631	372645	15	Plus	TTerm	100	TERM135100
NC_003923	374372	374372	1	Plus	TSS	30	TSS_NC_003923_374372+
NC_003923	374388	374591	204	Plus	ORF	0	MW_RS01710	MW_RS01710	MW0325
NC_003923	374588	375301	714	Plus	ORF	0	MW_RS01715	MW_RS01715	MW0326
NC_003923	375326	376168	843	Plus	ORF	0	MW_RS01720	MW_RS01720	MW0327
NC_003923	376168	376797	630	Plus	ORF	0	MW_RS01725	MW_RS01725	MW0328
NC_003923	376177	376177	1	Plus	TSS	8.60526	TSS_NC_003923_376177+
NC_003923	376336	376336	1	Plus	TSS	18.343	TSS_NC_003923_376336+
NC_003923	376369	376369	1	Plus	TSS	2.02549	TSS_NC_003923_376369+
NC_003923	376533	376533	1	Plus	TSS	30	TSS_NC_003923_376533+
NC_003923	376840	376875	36	Plus	TTerm	100	TERM136100
NC_003923	376844	376844	1	Plus	TSS	8.57582	TSS_NC_003923_376844+
NC_003923	378631	378631	1	Plus	TSS	30	TSS_NC_003923_378631+
NC_003923	378632	378632	1	Plus	TSS	28.9887	TSS_NC_003923_378632+
NC_003923	378726	378726	1	Plus	TSS	9.02206	TSS_NC_003923_378726+
NC_003923	378727	378727	1	Plus	TSS	30	TSS_NC_003923_378727+
NC_003923	378837	378837	1	Plus	TSS	3.03335	TSS_NC_003923_378837+
NC_003923	378859	380040	1182	Plus	ORF	0	MW_RS01740	MW_RS01740	MW0330
NC_003923	379116	379116	1	Plus	TSS	4.9329	TSS_NC_003923_379116+
NC_003923	380049	380090	42	Plus	TTerm	100	TERM137100
NC_003923	380564	380564	1	Plus	TSS	16.8364	TSS_NC_003923_380564+
NC_003923	383242	383242	1	Plus	TSS	3.61718	TSS_NC_003923_383242+
NC_003923	383516	383516	1	Plus	TSS	30	TSS_NC_003923_383516+
NC_003923	387850	387850	1	Plus	TSS	30	TSS_NC_003923_387850+
NC_003923	387877	388722	846	Plus	ORF	0	MW_RS01770	MW_RS01770	MW0336
NC_003923	388745	388745	1	Plus	TSS	13.2667	TSS_NC_003923_388745+
NC_003923	388746	388746	1	Plus	TSS	16.0564	TSS_NC_003923_388746+
NC_003923	388747	388747	1	Plus	TSS	5.89112	TSS_NC_003923_388747+
NC_003923	388750	388750	1	Plus	TSS	4.55389	TSS_NC_003923_388750+
NC_003923	388850	388850	1	Plus	TSS	30	TSS_NC_003923_388850+
NC_003923	388879	389760	882	Plus	ORF	0	MW_RS01775	MW_RS01775	MW0337
NC_003923	389314	389314	1	Plus	TSS	5.18973	TSS_NC_003923_389314+
NC_003923	389778	389778	1	Plus	TSS	30	TSS_NC_003923_389778+
NC_003923	389779	389779	1	Plus	TSS	2.09924	TSS_NC_003923_389779+
NC_003923	389790	389993	204	Plus	ORF	0	MW_RS01780	MW_RS01780	MW0338
NC_003923	389828	389828	1	Plus	TSS	30	TSS_NC_003923_389828+
NC_003923	390005	391102	1098	Plus	ORF	0	MW_RS01785	MW_RS01785	MW0339
NC_003923	391190	391190	1	Plus	TSS	2.19292	TSS_NC_003923_391190+
NC_003923	391539	391539	1	Plus	TSS	4.34169	TSS_NC_003923_391539+
NC_003923	391540	391540	1	Plus	TSS	30	TSS_NC_003923_391540+
NC_003923	391541	391541	1	Plus	TSS	30	TSS_NC_003923_391541+
NC_003923	391542	391542	1	Plus	TSS	30	TSS_NC_003923_391542+
NC_003923	391543	391543	1	Plus	TSS	30	TSS_NC_003923_391543+
NC_003923	391582	391582	1	Plus	TSS	2.5863	TSS_NC_003923_391582+
NC_003923	391583	391583	1	Plus	TSS	3.11376	TSS_NC_003923_391583+
NC_003923	391615	391615	1	Plus	TSS	2.4417	TSS_NC_003923_391615+
NC_003923	391617	391617	1	Plus	TSS	3.74022	TSS_NC_003923_391617+
NC_003923	391618	391618	1	Plus	TSS	13.0957	TSS_NC_003923_391618+
NC_003923	391623	391919	297	Plus	ORF	0	MW_RS01795	MW_RS01795	MW0341
NC_003923	391624	391624	1	Plus	TSS	2.58853	TSS_NC_003923_391624+
NC_003923	391625	391625	1	Plus	TSS	3.97323	TSS_NC_003923_391625+
NC_003923	391631	391631	1	Plus	TSS	2.67028	TSS_NC_003923_391631+
NC_003923	391766	391766	1	Plus	TSS	3.67534	TSS_NC_003923_391766+
NC_003923	391940	392443	504	Plus	ORF	0	MW_RS01800	MW_RS01800	MW0342
NC_003923	392495	392737	243	Plus	ORF	0	MW_RS01805	MW_RS01805	MW0343
NC_003923	392756	392781	26	Plus	TTerm	100	TERM141100
NC_003923	392757	392780	24	Plus	TTerm	100	TERM143100
NC_003923	392901	392938	38	Plus	TTerm	80	TERM14480
NC_003923	392904	392935	32	Plus	TTerm	81	TERM14581
NC_003923	394900	395511	612	Plus	ORF	0	MW_RS01820	MW_RS01820	MW0345
NC_003923	395557	395588	32	Plus	TTerm	100	TERM147100
NC_003923	395561	395584	24	Plus	TTerm	87	TERM14887
NC_003923	395880	396281	402	Plus	ORF	0	MW_RS01825	MW_RS01825	MW0346
NC_003923	396372	396372	1	Plus	TSS	13.4394	TSS_NC_003923_396372+
NC_003923	396374	396374	1	Plus	TSS	30	TSS_NC_003923_396374+
NC_003923	396376	396376	1	Plus	TSS	30	TSS_NC_003923_396376+
NC_003923	396429	397001	573	Plus	ORF	0	MW_RS01830	MW_RS01830	MW0347
NC_003923	397642	397642	1	Plus	TSS	8.59447	TSS_NC_003923_397642+
NC_003923	397656	397656	1	Plus	TSS	30	TSS_NC_003923_397656+
NC_003923	397657	397657	1	Plus	TSS	6.74893	TSS_NC_003923_397657+
NC_003923	397658	397658	1	Plus	TSS	30	TSS_NC_003923_397658+
NC_003923	397659	397659	1	Plus	TSS	30	TSS_NC_003923_397659+
NC_003923	397660	397660	1	Plus	TSS	4.01049	TSS_NC_003923_397660+
NC_003923	397661	397661	1	Plus	TSS	30	TSS_NC_003923_397661+
NC_003923	397696	397947	252	Plus	ORF	0	MW_RS01840	MW_RS01840	MW0349
NC_003923	397978	397997	20	Plus	TTerm	82	TERM15082
NC_003923	398373	398954	582	Plus	ORF	0	MW_RS01850	MW_RS01850	MW0351
NC_003923	404351	404351	1	Plus	TSS	2.83383	TSS_NC_003923_404351+
NC_003923	404638	404638	1	Plus	TSS	30	TSS_NC_003923_404638+
NC_003923	404682	405437	756	Plus	ORF	0	MW_RS01880	MW_RS01880	MW0358
NC_003923	405452	405503	52	Plus	TTerm	91	TERM15491
NC_003923	405454	405501	48	Plus	TTerm	100	TERM155100
NC_003923	406991	407089	99	Plus	ORF	0	MW_RS01890	MW_RS01890	MW0360
NC_003923	407933	407945	13	Plus	TTerm	91	TERM15791
NC_003923	410549	410549	1	Plus	TSS	12.5815	TSS_NC_003923_410549+
NC_003923	410550	410550	1	Plus	TSS	30	TSS_NC_003923_410550+
NC_003923	410551	410551	1	Plus	TSS	30	TSS_NC_003923_410551+
NC_003923	410553	410553	1	Plus	TSS	12.7848	TSS_NC_003923_410553+
NC_003923	410582	410582	1	Plus	TSS	3.6719	TSS_NC_003923_410582+
NC_003923	410879	411457	579	Plus	ORF	0	MW_RS01910	MW_RS01910	MW0364
NC_003923	411457	412725	1269	Plus	ORF	0	MW_RS01915	MW_RS01915	MW0365
NC_003923	412391	412391	1	Plus	TSS	2.17016	TSS_NC_003923_412391+
NC_003923	412506	412506	1	Plus	TSS	26.7525	TSS_NC_003923_412506+
NC_003923	412507	412507	1	Plus	TSS	2.91819	TSS_NC_003923_412507+
NC_003923	412508	412508	1	Plus	TSS	3.15031	TSS_NC_003923_412508+
NC_003923	412570	412570	1	Plus	TSS	3.19592	TSS_NC_003923_412570+
NC_003923	412733	412733	1	Plus	TSS	30	TSS_NC_003923_412733+
NC_003923	412763	414229	1467	Plus	ORF	0	MW_RS01920	MW_RS01920	MW0366
NC_003923	414254	415795	1542	Plus	ORF	0	MW_RS01925	MW_RS01925	MW0367
NC_003923	416231	416231	1	Plus	TSS	30	TSS_NC_003923_416231+
NC_003923	416307	417413	1107	Plus	ORF	0	MW_RS01930	MW_RS01930	MW0368
NC_003923	417819	417852	34	Plus	TTerm	84	TERM16084
NC_003923	417914	417933	20	Plus	TTerm	88	TERM16188
NC_003923	419781	419781	1	Plus	TSS	26.3711	TSS_NC_003923_419781+
NC_003923	419783	419783	1	Plus	TSS	30	TSS_NC_003923_419783+
NC_003923	419858	420190	333	Plus	ORF	0	MW_RS01950	MW_RS01950	MW0373
NC_003923	420209	420409	201	Plus	ORF	0	MW_RS01955	MW_RS01955
NC_003923	420783	420783	1	Plus	TSS	13.5674	TSS_NC_003923_420783+
NC_003923	420965	420965	1	Plus	TSS	2.51443	TSS_NC_003923_420965+
NC_003923	421033	421058	26	Plus	TTerm	93	TERM16293
NC_003923	421035	421056	22	Plus	TTerm	95	TERM16395
NC_003923	421152	421152	1	Plus	TSS	5.77707	TSS_NC_003923_421152+
NC_003923	421153	421153	1	Plus	TSS	6.19255	TSS_NC_003923_421153+
NC_003923	421154	421154	1	Plus	TSS	3.342	TSS_NC_003923_421154+
NC_003923	421220	421220	1	Plus	TSS	30	TSS_NC_003923_421220+
NC_003923	421295	423121	1827	Plus	ORF	0	MW_RS01960	MW_RS01960	MW0374
NC_003923	423305	423324	20	Plus	TTerm	76	TERM16476
NC_003923	424011	424011	1	Plus	TSS	2.17065	TSS_NC_003923_424011+
NC_003923	425339	425339	1	Plus	TSS	12.7732	TSS_NC_003923_425339+
NC_003923	425450	425857	408	Plus	ORF	0	MW_RS01985	MW_RS01985	MW0377
NC_003923	425904	426386	483	Plus	ORF	0	MW_RS01990	MW_RS01990	MW0378
NC_003923	426493	426493	1	Plus	TSS	6.7123	TSS_NC_003923_426493+
NC_003923	426586	427275	690	Plus	ORF	0	MW_RS01995	MW_RS01995	MW0379
NC_003923	426631	426631	1	Plus	TSS	2.5319	TSS_NC_003923_426631+
NC_003923	426749	426749	1	Plus	TSS	5.13474	TSS_NC_003923_426749+
NC_003923	429229	429909	681	Plus	ORF	0	MW_RS02010	MW_RS02010	MW0382
NC_003923	429468	429468	1	Plus	TSS	10.8816	TSS_NC_003923_429468+
NC_003923	429964	429994	31	Plus	TTerm	100	TERM166100
NC_003923	430195	430890	696	Plus	ORF	0	MW_RS02015	MW_RS02015	MW0383
NC_003923	430477	430477	1	Plus	TSS	2.48935	TSS_NC_003923_430477+
NC_003923	430932	430965	34	Plus	TTerm	93	TERM16793
NC_003923	431181	432251	1071	Plus	ORF	0	MW_RS02020	MW_RS02020	MW0384
NC_003923	432370	432507	138	Plus	ORF	0	MW_RS02025	MW_RS02025
NC_003923	432616	433563	948	Plus	ORF	0	MW_RS02030	MW_RS02030	MW0385
NC_003923	433927	434631	705	Plus	ORF	0	MW_RS02035	MW_RS02035	MW0386
NC_003923	434674	434703	30	Plus	TTerm	100	TERM168100
NC_003923	435077	435775	699	Plus	ORF	0	MW_RS02045	MW_RS02045	MW0387
NC_003923	435806	435836	31	Plus	TTerm	100	TERM169100
NC_003923	435862	435862	1	Plus	TSS	9.06348	TSS_NC_003923_435862+
NC_003923	436197	436892	696	Plus	ORF	0	MW_RS02050	MW_RS02050	MW0388
NC_003923	436393	436393	1	Plus	TSS	8.54503	TSS_NC_003923_436393+
NC_003923	437231	437929	699	Plus	ORF	0	MW_RS02055	MW_RS02055	MW0389
NC_003923	438308	439006	699	Plus	ORF	0	MW_RS02060	MW_RS02060	MW0390
NC_003923	439365	440048	684	Plus	ORF	0	MW_RS02065	MW_RS02065	MW0391
NC_003923	440310	441866	1557	Plus	ORF	0	MW_RS02075	MW_RS02075	MW0392
NC_003923	441859	443118	1260	Plus	ORF	0	MW_RS02080	MW_RS02080	MW0393
NC_003923	443238	443259	22	Plus	TTerm	100	TERM170100
NC_003923	443463	443463	1	Plus	TSS	26.9784	TSS_NC_003923_443463+
NC_003923	443524	444216	693	Plus	ORF	0	MW_RS02085	MW_RS02085	MW0394
NC_003923	444238	445740	1503	Plus	ORF	0	MW_RS02090	MW_RS02090	MW0395
NC_003923	445755	445813	59	Plus	TTerm	76	TERM17176
NC_003923	445821	445837	17	Plus	TTerm	86	TERM17286
NC_003923	446521	447303	783	Plus	ORF	0	MW_RS02100	MW_RS02100	MW0397
NC_003923	447351	448121	771	Plus	ORF	0	MW_RS02105	MW_RS02105	MW0398
NC_003923	448153	448944	792	Plus	ORF	0	MW_RS02110	MW_RS02110	MW0399
NC_003923	448996	449793	798	Plus	ORF	0	MW_RS02115	MW_RS02115	MW0400
NC_003923	449901	449901	1	Plus	TSS	5.35582	TSS_NC_003923_449901+
NC_003923	449975	450787	813	Plus	ORF	0	MW_RS02120	MW_RS02120	MW0401
NC_003923	450777	452102	1326	Plus	ORF	0	MW_RS02125	MW_RS02125	MW0402
NC_003923	452099	452422	324	Plus	ORF	0	MW_RS02130	MW_RS02130	MW0403
NC_003923	452441	452755	315	Plus	ORF	0	MW_RS02135	MW_RS02135	MW0404
NC_003923	453431	454633	1203	Plus	ORF	0	MW_RS02145	MW_RS02145	MW0406
NC_003923	453449	453449	1	Plus	TSS	2.84301	TSS_NC_003923_453449+
NC_003923	454788	454815	28	Plus	TTerm	100	TERM173100
NC_003923	454902	455030	129	Plus	ORF	0	MW_RS02150	MW_RS02150
NC_003923	455934	455934	1	Plus	TSS	17.5986	TSS_NC_003923_455934+
NC_003923	455936	455936	1	Plus	TSS	30	TSS_NC_003923_455936+
NC_003923	456048	456048	1	Plus	TSS	5.02916	TSS_NC_003923_456048+
NC_003923	456112	456161	50	Plus	TTerm	95	TERM17495
NC_003923	456218	457702	1485	Plus	ORF	0	MW_RS02155	MW_RS02155	MW0407
NC_003923	457715	460420	2706	Plus	ORF	0	MW_RS02160	MW_RS02160	MW0408
NC_003923	458176	458176	1	Plus	TSS	6.22445	TSS_NC_003923_458176+
NC_003923	458910	458910	1	Plus	TSS	4.90379	TSS_NC_003923_458910+
NC_003923	459251	459251	1	Plus	TSS	2.01876	TSS_NC_003923_459251+
NC_003923	459625	459625	1	Plus	TSS	30	TSS_NC_003923_459625+
NC_003923	459756	459756	1	Plus	TSS	2.61579	TSS_NC_003923_459756+
NC_003923	460117	460117	1	Plus	TSS	2.17797	TSS_NC_003923_460117+
NC_003923	460514	460514	1	Plus	TSS	30	TSS_NC_003923_460514+
NC_003923	460582	460944	363	Plus	ORF	0	MW_RS02165	MW_RS02165	MW0409
NC_003923	461186	461186	1	Plus	TSS	5.55552	TSS_NC_003923_461186+
NC_003923	461579	461579	1	Plus	TSS	4.68811	TSS_NC_003923_461579+
NC_003923	461627	462301	675	Plus	ORF	0	MW_RS02175	MW_RS02175	MW0410
NC_003923	462338	463072	735	Plus	ORF	0	MW_RS02180	MW_RS02180	MW0411
NC_003923	463250	463363	114	Plus	ORF	0	MW_RS02185	MW_RS02185	MW0412
NC_003923	463487	463487	1	Plus	TSS	2.19292	TSS_NC_003923_463487+
NC_003923	463528	464865	1338	Plus	ORF	0	MW_RS02190	MW_RS02190	MW0413
NC_003923	464876	464909	34	Plus	TTerm	95	TERM17595
NC_003923	465004	465004	1	Plus	TSS	2.85168	TSS_NC_003923_465004+
NC_003923	465005	465005	1	Plus	TSS	4.53822	TSS_NC_003923_465005+
NC_003923	465006	465006	1	Plus	TSS	8.71609	TSS_NC_003923_465006+
NC_003923	465082	465987	906	Plus	ORF	0	MW_RS02195	MW_RS02195	MW0414
NC_003923	465980	467122	1143	Plus	ORF	0	MW_RS02200	MW_RS02200	MW0415
NC_003923	467377	467377	1	Plus	TSS	30	TSS_NC_003923_467377+
NC_003923	467419	468444	1026	Plus	ORF	0	MW_RS02205	MW_RS02205	MW0416
NC_003923	468448	469107	660	Plus	ORF	0	MW_RS02210	MW_RS02210	MW0417
NC_003923	469144	469986	843	Plus	ORF	0	MW_RS02215	MW_RS02215	MW0418
NC_003923	469152	469152	1	Plus	TSS	7.99964	TSS_NC_003923_469152+
NC_003923	469996	470034	39	Plus	TTerm	91	TERM17691
NC_003923	470160	470160	1	Plus	TSS	30	TSS_NC_003923_470160+
NC_003923	470259	470259	1	Plus	TSS	30	TSS_NC_003923_470259+
NC_003923	470318	471322	1005	Plus	ORF	0	MW_RS02220	MW_RS02220	MW0419
NC_003923	471879	471879	1	Plus	TSS	30	TSS_NC_003923_471879+
NC_003923	471925	472320	396	Plus	ORF	0	MW_RS02230	MW_RS02230	MW0421
NC_003923	472029	472029	1	Plus	TSS	2.69097	TSS_NC_003923_472029+
NC_003923	472310	472795	486	Plus	ORF	0	MW_RS02235	MW_RS02235	MW0422
NC_003923	472317	472317	1	Plus	TSS	3.32454	TSS_NC_003923_472317+
NC_003923	472948	472948	1	Plus	TSS	14.743	TSS_NC_003923_472948+
NC_003923	472950	472950	1	Plus	TSS	4.68721	TSS_NC_003923_472950+
NC_003923	475997	475997	1	Plus	TSS	30	TSS_NC_003923_475997+
NC_003923	476042	480541	4500	Plus	ORF	0	MW_RS02255	MW_RS02255	MW0426
NC_003923	480559	482022	1464	Plus	ORF	0	MW_RS02260	MW_RS02260	MW0427
NC_003923	481420	481420	1	Plus	TSS	4.19331	TSS_NC_003923_481420+
NC_003923	482030	482030	1	Plus	TSS	2.07603	TSS_NC_003923_482030+
NC_003923	482284	482284	1	Plus	TSS	2.26566	TSS_NC_003923_482284+
NC_003923	482291	482383	93	Plus	ORF	0	MW_RS02265	MW_RS02265	MWtRNA03
NC_003923	482417	482445	29	Plus	TTerm	100	TERM179100
NC_003923	482513	482548	36	Plus	TTerm	87	TERM18087
NC_003923	482830	482830	1	Plus	TSS	30	TSS_NC_003923_482830+
NC_003923	482853	484280	1428	Plus	ORF	0	MW_RS02270	MW_RS02270	MW0428
NC_003923	483959	483959	1	Plus	TSS	5.04487	TSS_NC_003923_483959+
NC_003923	483967	483967	1	Plus	TSS	4.35953	TSS_NC_003923_483967+
NC_003923	484223	484223	1	Plus	TSS	4.53537	TSS_NC_003923_484223+
NC_003923	484230	484230	1	Plus	TSS	2.48193	TSS_NC_003923_484230+
NC_003923	484344	485984	1641	Plus	ORF	0	MW_RS02275	MW_RS02275	MW0429
NC_003923	485743	485743	1	Plus	TSS	7.54916	TSS_NC_003923_485743+
NC_003923	485764	485764	1	Plus	TSS	30	TSS_NC_003923_485764+
NC_003923	485766	485766	1	Plus	TSS	30	TSS_NC_003923_485766+
NC_003923	486009	486737	729	Plus	ORF	0	MW_RS02280	MW_RS02280	MW0430
NC_003923	486797	486797	1	Plus	TSS	7.93746	TSS_NC_003923_486797+
NC_003923	486798	486798	1	Plus	TSS	30	TSS_NC_003923_486798+
NC_003923	486800	486800	1	Plus	TSS	30	TSS_NC_003923_486800+
NC_003923	486801	486801	1	Plus	TSS	3.10093	TSS_NC_003923_486801+
NC_003923	487141	487242	102	Plus	ORF	0	MW_RS02285	MW_RS02285
NC_003923	487329	487329	1	Plus	TSS	30	TSS_NC_003923_487329+
NC_003923	487380	487904	525	Plus	ORF	0	MW_RS02290	MW_RS02290	MW0432
NC_003923	487949	487949	1	Plus	TSS	11.1341	TSS_NC_003923_487949+
NC_003923	487951	487951	1	Plus	TSS	30	TSS_NC_003923_487951+
NC_003923	487973	489670	1698	Plus	ORF	0	MW_RS02295	MW_RS02295	MW0433
NC_003923	489698	489698	1	Plus	TSS	2.17065	TSS_NC_003923_489698+
NC_003923	489704	489704	1	Plus	TSS	3.45749	TSS_NC_003923_489704+
NC_003923	489705	489705	1	Plus	TSS	11.2779	TSS_NC_003923_489705+
NC_003923	489706	489706	1	Plus	TSS	30	TSS_NC_003923_489706+
NC_003923	489707	489707	1	Plus	TSS	30	TSS_NC_003923_489707+
NC_003923	489708	489708	1	Plus	TSS	30	TSS_NC_003923_489708+
NC_003923	489709	489709	1	Plus	TSS	4.81277	TSS_NC_003923_489709+
NC_003923	489710	489710	1	Plus	TSS	3.15498	TSS_NC_003923_489710+
NC_003923	489760	490077	318	Plus	ORF	0	MW_RS02300	MW_RS02300	MW0434
NC_003923	490084	490680	597	Plus	ORF	0	MW_RS02305	MW_RS02305	MW0435
NC_003923	490718	490755	38	Plus	TTerm	93	TERM18193
NC_003923	490726	490747	22	Plus	TTerm	100	TERM182100
NC_003923	490885	490983	99	Plus	ORF	0	MW_RS02310	MW_RS02310
NC_003923	491303	491303	1	Plus	TSS	3.00441	TSS_NC_003923_491303+
NC_003923	491306	491306	1	Plus	TSS	16.2897	TSS_NC_003923_491306+
NC_003923	491534	493090	1557	Plus	ORF	0	MW_RS02315	MW_RS02315	MWrRNA01
NC_003923	493151	493175	25	Plus	TTerm	83	TERM18383
NC_003923	493390	496315	2926	Plus	ORF	0	MW_RS02320	MW_RS02320	MWrRNA02
NC_003923	496386	496500	115	Plus	ORF	0	MW_RS02325	MW_RS02325	MWrRNA03
NC_003923	496527	496542	16	Plus	TTerm	100	TERM184100
NC_003923	496805	496820	16	Plus	TTerm	100	TERM185100
NC_003923	497183	497224	42	Plus	TTerm	100	TERM186100
NC_003923	497404	498741	1338	Plus	ORF	0	MW_RS02330	MW_RS02330	MW0436
NC_003923	498669	498669	1	Plus	TSS	3.77244	TSS_NC_003923_498669+
NC_003923	498671	498671	1	Plus	TSS	30	TSS_NC_003923_498671+
NC_003923	498743	499360	618	Plus	ORF	0	MW_RS02335	MW_RS02335	MW0437
NC_003923	498842	498842	1	Plus	TSS	9.93545	TSS_NC_003923_498842+
NC_003923	499266	499266	1	Plus	TSS	30	TSS_NC_003923_499266+
NC_003923	499267	499267	1	Plus	TSS	2.6298	TSS_NC_003923_499267+
NC_003923	499269	499269	1	Plus	TSS	30	TSS_NC_003923_499269+
NC_003923	499371	499371	1	Plus	TSS	17.5909	TSS_NC_003923_499371+
NC_003923	499373	499373	1	Plus	TSS	22.9994	TSS_NC_003923_499373+
NC_003923	499374	499374	1	Plus	TSS	15.5481	TSS_NC_003923_499374+
NC_003923	499388	499717	330	Plus	ORF	0	MW_RS02340	MW_RS02340	MW0438
NC_003923	499931	500857	927	Plus	ORF	0	MW_RS02350	MW_RS02350	MW0439
NC_003923	500858	501661	804	Plus	ORF	0	MW_RS02355	MW_RS02355	MW0440
NC_003923	500907	500907	1	Plus	TSS	2.93672	TSS_NC_003923_500907+
NC_003923	501678	502025	348	Plus	ORF	0	MW_RS02360	MW_RS02360	MW0441
NC_003923	502299	503024	726	Plus	ORF	0	MW_RS02365	MW_RS02365	MW0442
NC_003923	503017	503265	249	Plus	ORF	0	MW_RS02370	MW_RS02370	MW0443
NC_003923	503054	503054	1	Plus	TSS	16.3725	TSS_NC_003923_503054+
NC_003923	503267	504106	840	Plus	ORF	0	MW_RS02375	MW_RS02375	MW0444
NC_003923	504093	504093	1	Plus	TSS	5.05426	TSS_NC_003923_504093+
NC_003923	504209	504209	1	Plus	TSS	2.18117	TSS_NC_003923_504209+
NC_003923	504261	504261	1	Plus	TSS	30	TSS_NC_003923_504261+
NC_003923	504367	504367	1	Plus	TSS	5.78312	TSS_NC_003923_504367+
NC_003923	504391	506364	1974	Plus	ORF	0	MW_RS02385	MW_RS02385	MW0445
NC_003923	505055	505055	1	Plus	TSS	3.62891	TSS_NC_003923_505055+
NC_003923	505624	505624	1	Plus	TSS	5.73997	TSS_NC_003923_505624+
NC_003923	506395	507168	774	Plus	ORF	0	MW_RS02390	MW_RS02390	MW0446
NC_003923	507335	507871	537	Plus	ORF	0	MW_RS02395	MW_RS02395	MW0447
NC_003923	507421	507421	1	Plus	TSS	9.46409	TSS_NC_003923_507421+
NC_003923	507544	507544	1	Plus	TSS	3.09709	TSS_NC_003923_507544+
NC_003923	507885	508775	891	Plus	ORF	0	MW_RS02400	MW_RS02400	MW0448
NC_003923	507900	507900	1	Plus	TSS	2.85969	TSS_NC_003923_507900+
NC_003923	508856	508856	1	Plus	TSS	30	TSS_NC_003923_508856+
NC_003923	508857	508857	1	Plus	TSS	30	TSS_NC_003923_508857+
NC_003923	508875	509138	264	Plus	ORF	0	MW_RS02405	MW_RS02405	MW0449
NC_003923	508967	508967	1	Plus	TSS	2.50399	TSS_NC_003923_508967+
NC_003923	509202	509228	27	Plus	TTerm	88	TERM18788
NC_003923	509421	509421	1	Plus	TSS	30	TSS_NC_003923_509421+
NC_003923	509448	510296	849	Plus	ORF	0	MW_RS02410	ipk	MW0450
NC_003923	509880	509880	1	Plus	TSS	3.663	TSS_NC_003923_509880+
NC_003923	510185	510185	1	Plus	TSS	2.01024	TSS_NC_003923_510185+
NC_003923	510293	510293	1	Plus	TSS	4.75048	TSS_NC_003923_510293+
NC_003923	510310	511134	825	Plus	ORF	0	MW_RS02415	MW_RS02415	MW0451
NC_003923	511006	511006	1	Plus	TSS	30	TSS_NC_003923_511006+
NC_003923	511007	511007	1	Plus	TSS	2.50399	TSS_NC_003923_511007+
NC_003923	511008	511008	1	Plus	TSS	30	TSS_NC_003923_511008+
NC_003923	511151	511531	381	Plus	ORF	0	MW_RS02420	MW_RS02420	MW0452
NC_003923	511603	511905	303	Plus	ORF	0	MW_RS02425	MW_RS02425	MW0453
NC_003923	511956	511986	31	Plus	TTerm	100	TERM188100
NC_003923	512095	512226	132	Plus	ORF	0	MW_RS02430	MW_RS02430
NC_003923	512218	512218	1	Plus	TSS	30	TSS_NC_003923_512218+
NC_003923	512249	513601	1353	Plus	ORF	0	MW_RS02435	glmU	MW0454
NC_003923	513659	513659	1	Plus	TSS	3.68264	TSS_NC_003923_513659+
NC_003923	513720	513720	1	Plus	TSS	30	TSS_NC_003923_513720+
NC_003923	513722	513722	1	Plus	TSS	6.07762	TSS_NC_003923_513722+
NC_003923	513748	514713	966	Plus	ORF	0	MW_RS02440	MW_RS02440	MW0455
NC_003923	514762	514762	1	Plus	TSS	4.73076	TSS_NC_003923_514762+
NC_003923	514763	514763	1	Plus	TSS	4.70391	TSS_NC_003923_514763+
NC_003923	514844	514844	1	Plus	TSS	2.35623	TSS_NC_003923_514844+
NC_003923	514863	515516	654	Plus	ORF	0	MW_RS02450	MW_RS02450	MW0456
NC_003923	515559	515590	32	Plus	TTerm	100	TERM189100
NC_003923	515611	515649	39	Plus	TTerm	100	TERM190100
NC_003923	515799	515799	1	Plus	TSS	5.74206	TSS_NC_003923_515799+
NC_003923	515827	516399	573	Plus	ORF	0	MW_RS02455	MW_RS02455	MW0457
NC_003923	516399	519905	3507	Plus	ORF	0	MW_RS02460	MW_RS02460	MW0458
NC_003923	519053	519053	1	Plus	TSS	2.32449	TSS_NC_003923_519053+
NC_003923	519895	521421	1527	Plus	ORF	0	MW_RS02465	MW_RS02465	MW0459
NC_003923	520117	520117	1	Plus	TSS	2.99786	TSS_NC_003923_520117+
NC_003923	520519	520519	1	Plus	TSS	6.28716	TSS_NC_003923_520519+
NC_003923	520629	520629	1	Plus	TSS	2.48087	TSS_NC_003923_520629+
NC_003923	521122	521122	1	Plus	TSS	30	TSS_NC_003923_521122+
NC_003923	521124	521124	1	Plus	TSS	30	TSS_NC_003923_521124+
NC_003923	521421	522614	1194	Plus	ORF	0	MW_RS02470	MW_RS02470	MW0460
NC_003923	521634	521634	1	Plus	TSS	2.51443	TSS_NC_003923_521634+
NC_003923	522159	522159	1	Plus	TSS	3.87485	TSS_NC_003923_522159+
NC_003923	522287	522287	1	Plus	TSS	13.3279	TSS_NC_003923_522287+
NC_003923	522611	522874	264	Plus	ORF	0	MW_RS02475	MW_RS02475	MW0461
NC_003923	522892	523284	393	Plus	ORF	0	MW_RS02480	MW_RS02480	MW0462
NC_003923	523353	523353	1	Plus	TSS	30	TSS_NC_003923_523353+
NC_003923	523354	523354	1	Plus	TSS	30	TSS_NC_003923_523354+
NC_003923	523355	523355	1	Plus	TSS	3.02178	TSS_NC_003923_523355+
NC_003923	523389	523790	402	Plus	ORF	0	MW_RS02485	MW_RS02485	MW0463
NC_003923	523784	523784	1	Plus	TSS	4.98133	TSS_NC_003923_523784+
NC_003923	523874	523903	30	Plus	TTerm	82	TERM19182
NC_003923	523876	523901	26	Plus	TTerm	86	TERM19286
NC_003923	523970	525265	1296	Plus	ORF	0	MW_RS02490	MW_RS02490	MW0464
NC_003923	524917	524917	1	Plus	TSS	3.45749	TSS_NC_003923_524917+
NC_003923	524920	524920	1	Plus	TSS	30	TSS_NC_003923_524920+
NC_003923	525270	525809	540	Plus	ORF	0	MW_RS02495	MW_RS02495	MW0465
NC_003923	525872	525872	1	Plus	TSS	30	TSS_NC_003923_525872+
NC_003923	525873	525873	1	Plus	TSS	3.69498	TSS_NC_003923_525873+
NC_003923	525874	525874	1	Plus	TSS	30	TSS_NC_003923_525874+
NC_003923	526029	526029	1	Plus	TSS	12.0662	TSS_NC_003923_526029+
NC_003923	526032	526032	1	Plus	TSS	30	TSS_NC_003923_526032+
NC_003923	526033	526033	1	Plus	TSS	30	TSS_NC_003923_526033+
NC_003923	526066	528159	2094	Plus	ORF	0	MW_RS02500	MW_RS02500	MW0466
NC_003923	526372	526372	1	Plus	TSS	2.07725	TSS_NC_003923_526372+
NC_003923	526634	526634	1	Plus	TSS	5.62256	TSS_NC_003923_526634+
NC_003923	528173	528209	37	Plus	TTerm	100	TERM193100
NC_003923	528324	528324	1	Plus	TSS	30	TSS_NC_003923_528324+
NC_003923	528388	529269	882	Plus	ORF	0	MW_RS02505	MW_RS02505	MW0467
NC_003923	529329	529329	1	Plus	TSS	26.255	TSS_NC_003923_529329+
NC_003923	529330	529330	1	Plus	TSS	30	TSS_NC_003923_529330+
NC_003923	529352	529352	1	Plus	TSS	3.25906	TSS_NC_003923_529352+
NC_003923	529392	529392	1	Plus	TSS	30	TSS_NC_003923_529392+
NC_003923	529393	529393	1	Plus	TSS	3.99002	TSS_NC_003923_529393+
NC_003923	529394	529394	1	Plus	TSS	30	TSS_NC_003923_529394+
NC_003923	529396	529396	1	Plus	TSS	11.8883	TSS_NC_003923_529396+
NC_003923	529448	530380	933	Plus	ORF	0	MW_RS02510	MW_RS02510	MW0468
NC_003923	529560	529560	1	Plus	TSS	30	TSS_NC_003923_529560+
NC_003923	530182	530182	1	Plus	TSS	4.47627	TSS_NC_003923_530182+
NC_003923	530397	530427	31	Plus	TTerm	100	TERM194100
NC_003923	530519	530519	1	Plus	TSS	5.7733	TSS_NC_003923_530519+
NC_003923	530596	531399	804	Plus	ORF	0	MW_RS02515	MW_RS02515	MW0469
NC_003923	531070	531070	1	Plus	TSS	5.29224	TSS_NC_003923_531070+
NC_003923	531298	531298	1	Plus	TSS	15.0231	TSS_NC_003923_531298+
NC_003923	531348	531348	1	Plus	TSS	2.40898	TSS_NC_003923_531348+
NC_003923	531377	531742	366	Plus	ORF	0	MW_RS02520	MW_RS02520	MW0470
NC_003923	531650	531650	1	Plus	TSS	30	TSS_NC_003923_531650+
NC_003923	531739	532215	477	Plus	ORF	0	MW_RS02525	MW_RS02525	MW0471
NC_003923	532331	532331	1	Plus	TSS	30	TSS_NC_003923_532331+
NC_003923	532333	532333	1	Plus	TSS	30	TSS_NC_003923_532333+
NC_003923	532347	532347	1	Plus	TSS	4.48422	TSS_NC_003923_532347+
NC_003923	532348	532348	1	Plus	TSS	5.03108	TSS_NC_003923_532348+
NC_003923	532351	532351	1	Plus	TSS	30	TSS_NC_003923_532351+
NC_003923	532549	532549	1	Plus	TSS	30	TSS_NC_003923_532549+
NC_003923	532550	532550	1	Plus	TSS	24.9362	TSS_NC_003923_532550+
NC_003923	532567	532567	1	Plus	TSS	30	TSS_NC_003923_532567+
NC_003923	532609	532701	93	Plus	ORF	0	MW_RS02530	MW_RS02530
NC_003923	532754	534241	1488	Plus	ORF	0	MW_RS02535	MW_RS02535	MW0472
NC_003923	533519	533519	1	Plus	TSS	3.4996	TSS_NC_003923_533519+
NC_003923	534264	534296	33	Plus	TTerm	100	TERM195100
NC_003923	534580	534580	1	Plus	TSS	30	TSS_NC_003923_534580+
NC_003923	534581	534581	1	Plus	TSS	30	TSS_NC_003923_534581+
NC_003923	534583	534583	1	Plus	TSS	3.73691	TSS_NC_003923_534583+
NC_003923	534680	534680	1	Plus	TSS	30	TSS_NC_003923_534680+
NC_003923	534784	534784	1	Plus	TSS	30	TSS_NC_003923_534784+
NC_003923	534786	534786	1	Plus	TSS	30	TSS_NC_003923_534786+
NC_003923	534788	534788	1	Plus	TSS	30	TSS_NC_003923_534788+
NC_003923	534799	534913	115	Plus	ORF	0	MW_RS02540	MW_RS02540	MWrRNA04
NC_003923	534926	535001	76	Plus	ORF	0	MW_RS02545	MW_RS02545	MWtRNA04
NC_003923	535018	535093	76	Plus	ORF	0	MW_RS02550	MW_RS02550	MWtRNA05
NC_003923	535100	535172	73	Plus	ORF	0	MW_RS02555	MW_RS02555	MWtRNA06
NC_003923	535206	535280	75	Plus	ORF	0	MW_RS02560	MW_RS02560	MWtRNA07
NC_003923	535288	535376	89	Plus	ORF	0	MW_RS02565	MW_RS02565	MWtRNA08
NC_003923	535382	535458	77	Plus	ORF	0	MW_RS02570	MW_RS02570	MWtRNA09
NC_003923	535479	535552	74	Plus	ORF	0	MW_RS02575	MW_RS02575	MWtRNA10
NC_003923	535576	535651	76	Plus	ORF	0	MW_RS02580	MW_RS02580	MWtRNA11
NC_003923	535651	535651	1	Plus	TSS	3.02178	TSS_NC_003923_535651+
NC_003923	535773	537329	1557	Plus	ORF	0	MW_RS02585	MW_RS02585	MWrRNA05
NC_003923	537390	537414	25	Plus	TTerm	83	TERM19683
NC_003923	537645	540570	2926	Plus	ORF	0	MW_RS02590	MW_RS02590	MWrRNA06
NC_003923	540641	540755	115	Plus	ORF	0	MW_RS02595	MW_RS02595	MWrRNA07
NC_003923	540967	542523	1557	Plus	ORF	0	MW_RS02600	MW_RS02600	MWrRNA08
NC_003923	542613	542689	77	Plus	ORF	0	MW_RS02605	MW_RS02605	MWtRNA12
NC_003923	542856	545781	2926	Plus	ORF	0	MW_RS02610	MW_RS02610	MWrRNA09
NC_003923	545852	545966	115	Plus	ORF	0	MW_RS02615	MW_RS02615	MWrRNA10
NC_003923	545993	546008	16	Plus	TTerm	100	TERM197100
NC_003923	546270	546285	16	Plus	TTerm	100	TERM198100
NC_003923	548134	548134	1	Plus	TSS	30	TSS_NC_003923_548134+
NC_003923	548135	548135	1	Plus	TSS	8.52552	TSS_NC_003923_548135+
NC_003923	548163	549050	888	Plus	ORF	0	MW_RS02625	MW_RS02625	MW0474
NC_003923	549054	549614	561	Plus	ORF	0	MW_RS02630	MW_RS02630	MW0475
NC_003923	549411	549411	1	Plus	TSS	4.93753	TSS_NC_003923_549411+
NC_003923	549672	549703	32	Plus	TTerm	100	TERM199100
NC_003923	551164	551164	1	Plus	TSS	10.5549	TSS_NC_003923_551164+
NC_003923	551165	551165	1	Plus	TSS	2.18513	TSS_NC_003923_551165+
NC_003923	551192	551653	462	Plus	ORF	0	MW_RS02640	MW_RS02640	MW0477
NC_003923	551672	552238	567	Plus	ORF	0	MW_RS02645	MW_RS02645	MW0478
NC_003923	552228	553235	1008	Plus	ORF	0	MW_RS02650	MW_RS02650	MW0479
NC_003923	553050	553050	1	Plus	TSS	30	TSS_NC_003923_553050+
NC_003923	553249	555705	2457	Plus	ORF	0	MW_RS02655	MW_RS02655	MW0480
NC_003923	555714	555743	30	Plus	TTerm	100	TERM201100
NC_003923	555937	555937	1	Plus	TSS	12.6126	TSS_NC_003923_555937+
NC_003923	555938	555938	1	Plus	TSS	12.3634	TSS_NC_003923_555938+
NC_003923	556043	556043	1	Plus	TSS	30	TSS_NC_003923_556043+
NC_003923	556052	556052	1	Plus	TSS	30	TSS_NC_003923_556052+
NC_003923	556053	556053	1	Plus	TSS	25.3843	TSS_NC_003923_556053+
NC_003923	556054	556054	1	Plus	TSS	25.6487	TSS_NC_003923_556054+
NC_003923	556107	556107	1	Plus	TSS	12.1646	TSS_NC_003923_556107+
NC_003923	556163	556163	1	Plus	TSS	30	TSS_NC_003923_556163+
NC_003923	556189	557553	1365	Plus	ORF	0	MW_RS02665	MW_RS02665	MW0481
NC_003923	557578	558651	1074	Plus	ORF	0	MW_RS02670	MW_RS02670	MW0482
NC_003923	558787	558787	1	Plus	TSS	3.39609	TSS_NC_003923_558787+
NC_003923	558819	558819	1	Plus	TSS	7.4842	TSS_NC_003923_558819+
NC_003923	559026	559026	1	Plus	TSS	30	TSS_NC_003923_559026+
NC_003923	559058	559058	1	Plus	TSS	6.9334	TSS_NC_003923_559058+
NC_003923	559059	559059	1	Plus	TSS	30	TSS_NC_003923_559059+
NC_003923	559208	560662	1455	Plus	ORF	0	MW_RS02675	MW_RS02675	MW0483
NC_003923	560728	560728	1	Plus	TSS	9.83753	TSS_NC_003923_560728+
NC_003923	560733	560733	1	Plus	TSS	8.83839	TSS_NC_003923_560733+
NC_003923	560982	561017	36	Plus	TTerm	100	TERM202100
NC_003923	561091	561732	642	Plus	ORF	0	MW_RS02680	MW_RS02680	MW0484
NC_003923	561716	563116	1401	Plus	ORF	0	MW_RS02685	MW_RS02685	MW0485
NC_003923	562381	562381	1	Plus	TSS	2.01047	TSS_NC_003923_562381+
NC_003923	562561	562561	1	Plus	TSS	2.18091	TSS_NC_003923_562561+
NC_003923	563166	563513	348	Plus	ORF	0	MW_RS02690	MW_RS02690	MW0486
NC_003923	563521	564267	747	Plus	ORF	0	MW_RS02695	MW_RS02695	MW0487
NC_003923	564267	564791	525	Plus	ORF	0	MW_RS02700	MW_RS02700	MW0488
NC_003923	564872	565441	570	Plus	ORF	0	MW_RS02705	MW_RS02705	MW0489
NC_003923	565528	565528	1	Plus	TSS	30	TSS_NC_003923_565528+
NC_003923	565530	565530	1	Plus	TSS	30	TSS_NC_003923_565530+
NC_003923	565531	565531	1	Plus	TSS	30	TSS_NC_003923_565531+
NC_003923	565532	565532	1	Plus	TSS	3.88196	TSS_NC_003923_565532+
NC_003923	565533	565533	1	Plus	TSS	30	TSS_NC_003923_565533+
NC_003923	565544	565544	1	Plus	TSS	2.5319	TSS_NC_003923_565544+
NC_003923	565613	565613	1	Plus	TSS	3.97511	TSS_NC_003923_565613+
NC_003923	565735	565735	1	Plus	TSS	8.61822	TSS_NC_003923_565735+
NC_003923	565755	565937	183	Plus	ORF	0	MW_RS02710	MW_RS02710	MW0490
NC_003923	565950	566498	549	Plus	ORF	0	MW_RS02715	MW_RS02715	MW0491
NC_003923	566577	566577	1	Plus	TSS	6.03629	TSS_NC_003923_566577+
NC_003923	566579	566579	1	Plus	TSS	30	TSS_NC_003923_566579+
NC_003923	566580	566580	1	Plus	TSS	30	TSS_NC_003923_566580+
NC_003923	566679	567101	423	Plus	ORF	0	MW_RS02720	MW_RS02720	MW0492
NC_003923	567309	568001	693	Plus	ORF	0	MW_RS02725	MW_RS02725	MW0493
NC_003923	568025	568044	20	Plus	TTerm	77	TERM20377
NC_003923	568093	568093	1	Plus	TSS	30	TSS_NC_003923_568093+
NC_003923	568094	568094	1	Plus	TSS	30	TSS_NC_003923_568094+
NC_003923	568095	568095	1	Plus	TSS	30	TSS_NC_003923_568095+
NC_003923	568194	568220	27	Plus	TTerm	100	TERM204100
NC_003923	568273	568773	501	Plus	ORF	0	MW_RS02730	MW_RS02730	MW0494
NC_003923	568816	569184	369	Plus	ORF	0	MW_RS02735	rplL	MW0495
NC_003923	569216	569236	21	Plus	TTerm	80	TERM20580
NC_003923	569258	569289	32	Plus	TTerm	100	TERM206100
NC_003923	569263	569284	22	Plus	TTerm	100	TERM207100
NC_003923	569327	569327	1	Plus	TSS	27.0344	TSS_NC_003923_569327+
NC_003923	569359	569967	609	Plus	ORF	0	MW_RS02740	MW_RS02740	MW0496
NC_003923	569660	569660	1	Plus	TSS	6.68692	TSS_NC_003923_569660+
NC_003923	569998	569998	1	Plus	TSS	12.0393	TSS_NC_003923_569998+
NC_003923	569999	569999	1	Plus	TSS	30	TSS_NC_003923_569999+
NC_003923	570001	570001	1	Plus	TSS	30	TSS_NC_003923_570001+
NC_003923	570007	570007	1	Plus	TSS	3.17828	TSS_NC_003923_570007+
NC_003923	570009	570009	1	Plus	TSS	2.52653	TSS_NC_003923_570009+
NC_003923	570182	573733	3552	Plus	ORF	0	MW_RS02745	MW_RS02745	MW0497
NC_003923	573870	577493	3624	Plus	ORF	0	MW_RS02750	MW_RS02750	MW0498
NC_003923	575879	575879	1	Plus	TSS	2.75509	TSS_NC_003923_575879+
NC_003923	577502	577532	31	Plus	TTerm	100	TERM208100
NC_003923	577507	577526	20	Plus	TTerm	95	TERM20995
NC_003923	577595	577595	1	Plus	TSS	30	TSS_NC_003923_577595+
NC_003923	577596	577596	1	Plus	TSS	30	TSS_NC_003923_577596+
NC_003923	577597	577597	1	Plus	TSS	30	TSS_NC_003923_577597+
NC_003923	577630	577884	255	Plus	ORF	0	MW_RS02755	MW_RS02755	MW0499
NC_003923	577780	577780	1	Plus	TSS	2.00937	TSS_NC_003923_577780+
NC_003923	577781	577781	1	Plus	TSS	2.39513	TSS_NC_003923_577781+
NC_003923	577782	577782	1	Plus	TSS	3.25201	TSS_NC_003923_577782+
NC_003923	577888	577910	23	Plus	TTerm	76	TERM21076
NC_003923	577982	578395	414	Plus	ORF	0	MW_RS02760	MW_RS02760	MW0500
NC_003923	578461	578931	471	Plus	ORF	0	MW_RS02765	MW_RS02765	MW0501
NC_003923	579054	581135	2082	Plus	ORF	0	MW_RS02770	fusA	MW0502
NC_003923	580734	580734	1	Plus	TSS	3.79766	TSS_NC_003923_580734+
NC_003923	580920	580920	1	Plus	TSS	2.6731	TSS_NC_003923_580920+
NC_003923	581177	581177	1	Plus	TSS	6.2895	TSS_NC_003923_581177+
NC_003923	581178	581178	1	Plus	TSS	12.7168	TSS_NC_003923_581178+
NC_003923	581179	581179	1	Plus	TSS	30	TSS_NC_003923_581179+
NC_003923	581245	581245	1	Plus	TSS	30	TSS_NC_003923_581245+
NC_003923	581275	581307	33	Plus	TTerm	84	TERM21184
NC_003923	581352	582536	1185	Plus	ORF	0	MW_RS02775	tuf	MW0503
NC_003923	581432	581432	1	Plus	TSS	2.00618	TSS_NC_003923_581432+
NC_003923	582556	582601	46	Plus	TTerm	86	TERM21286
NC_003923	582569	582588	20	Plus	TTerm	100	TERM215100
NC_003923	582715	582773	59	Plus	TTerm	100	TERM216100
NC_003923	582720	582768	49	Plus	TTerm	100	TERM217100
NC_003923	584129	584129	1	Plus	TSS	2.01024	TSS_NC_003923_584129+
NC_003923	584130	584130	1	Plus	TSS	30	TSS_NC_003923_584130+
NC_003923	584164	585351	1188	Plus	ORF	0	MW_RS02785	MW_RS02785	MW0505
NC_003923	585363	585387	25	Plus	TTerm	100	TERM219100
NC_003923	585364	585386	23	Plus	TTerm	100	TERM220100
NC_003923	585579	585579	1	Plus	TSS	30	TSS_NC_003923_585579+
NC_003923	585581	585581	1	Plus	TSS	30	TSS_NC_003923_585581+
NC_003923	585590	585590	1	Plus	TSS	30	TSS_NC_003923_585590+
NC_003923	585618	586496	879	Plus	ORF	0	MW_RS02790	MW_RS02790	MW0506
NC_003923	586514	586542	29	Plus	TTerm	93	TERM22193
NC_003923	586586	586586	1	Plus	TSS	30	TSS_NC_003923_586586+
NC_003923	586602	586602	1	Plus	TSS	2.75564	TSS_NC_003923_586602+
NC_003923	586655	588292	1638	Plus	ORF	0	MW_RS02795	MW_RS02795	MW0507
NC_003923	587114	587114	1	Plus	TSS	2.55278	TSS_NC_003923_587114+
NC_003923	588439	588439	1	Plus	TSS	30	TSS_NC_003923_588439+
NC_003923	588506	589471	966	Plus	ORF	0	MW_RS02800	MW_RS02800	MW0508
NC_003923	589541	589541	1	Plus	TSS	2.19292	TSS_NC_003923_589541+
NC_003923	589677	589677	1	Plus	TSS	30	TSS_NC_003923_589677+
NC_003923	589679	589679	1	Plus	TSS	30	TSS_NC_003923_589679+
NC_003923	589681	589681	1	Plus	TSS	30	TSS_NC_003923_589681+
NC_003923	589766	589766	1	Plus	TSS	12.6003	TSS_NC_003923_589766+
NC_003923	589767	589767	1	Plus	TSS	30	TSS_NC_003923_589767+
NC_003923	589806	590882	1077	Plus	ORF	0	MW_RS02805	MW_RS02805	MW0509
NC_003923	591133	591816	684	Plus	ORF	0	MW_RS02810	MW_RS02810	MW0510
NC_003923	593271	593741	471	Plus	ORF	0	MW_RS02825	MW_RS02825	MW0513
NC_003923	593780	593780	1	Plus	TSS	26.7976	TSS_NC_003923_593780+
NC_003923	593782	593782	1	Plus	TSS	30	TSS_NC_003923_593782+
NC_003923	593888	594757	870	Plus	ORF	0	MW_RS02830	MW_RS02830	MW0514
NC_003923	594374	594374	1	Plus	TSS	6.49859	TSS_NC_003923_594374+
NC_003923	594778	595344	567	Plus	ORF	0	MW_RS02835	MW_RS02835	MW0515
NC_003923	595376	595428	53	Plus	TTerm	80	TERM22280
NC_003923	595775	598642	2868	Plus	ORF	0	MW_RS02840	MW_RS02840	MW0516
NC_003923	598657	598675	19	Plus	TTerm	100	TERM223100
NC_003923	599009	603052	4044	Plus	ORF	0	MW_RS02845	MW_RS02845	MW0517
NC_003923	600155	600155	1	Plus	TSS	4.34631	TSS_NC_003923_600155+
NC_003923	602140	602140	1	Plus	TSS	3.68264	TSS_NC_003923_602140+
NC_003923	603064	603082	19	Plus	TTerm	100	TERM224100
NC_003923	603383	603383	1	Plus	TSS	15.6743	TSS_NC_003923_603383+
NC_003923	603446	606871	3426	Plus	ORF	0	MW_RS02850	MW_RS02850	MW0518
NC_003923	604834	604834	1	Plus	TSS	9.00359	TSS_NC_003923_604834+
NC_003923	606883	606901	19	Plus	TTerm	100	TERM225100
NC_003923	606990	608462	1473	Plus	ORF	0	MW_RS02855	MW_RS02855	MW0519
NC_003923	612509	612509	1	Plus	TSS	5.86712	TSS_NC_003923_612509+
NC_003923	612566	613324	759	Plus	ORF	0	MW_RS02880	MW_RS02880	MW0524
NC_003923	613269	613269	1	Plus	TSS	30	TSS_NC_003923_613269+
NC_003923	613271	613271	1	Plus	TSS	30	TSS_NC_003923_613271+
NC_003923	613272	613272	1	Plus	TSS	30	TSS_NC_003923_613272+
NC_003923	613274	613274	1	Plus	TSS	30	TSS_NC_003923_613274+
NC_003923	613367	613367	1	Plus	TSS	29.0433	TSS_NC_003923_613367+
NC_003923	613401	614033	633	Plus	ORF	0	MW_RS02885	MW_RS02885	MW0525
NC_003923	614035	614583	549	Plus	ORF	0	MW_RS02890	MW_RS02890	MW0526
NC_003923	614592	614632	41	Plus	TTerm	82	TERM22782
NC_003923	614672	614672	1	Plus	TSS	7.86933	TSS_NC_003923_614672+
NC_003923	614696	615343	648	Plus	ORF	0	MW_RS02895	MW_RS02895	MW0527
NC_003923	614980	614980	1	Plus	TSS	2.20981	TSS_NC_003923_614980+
NC_003923	615578	615620	43	Plus	TTerm	100	TERM228100
NC_003923	615580	615618	39	Plus	TTerm	100	TERM229100
NC_003923	615709	615709	1	Plus	TSS	27.7477	TSS_NC_003923_615709+
NC_003923	615819	615819	1	Plus	TSS	11.5488	TSS_NC_003923_615819+
NC_003923	615821	615821	1	Plus	TSS	30	TSS_NC_003923_615821+
NC_003923	615845	617245	1401	Plus	ORF	0	MW_RS02900	MW_RS02900	MW0528
NC_003923	616141	616141	1	Plus	TSS	5.88502	TSS_NC_003923_616141+
NC_003923	617282	617320	39	Plus	TTerm	100	TERM230100
NC_003923	617586	617605	20	Plus	TTerm	76	TERM23176
NC_003923	617789	619165	1377	Plus	ORF	0	MW_RS02905	MW_RS02905	MW0530
NC_003923	619167	620306	1140	Plus	ORF	0	MW_RS02910	MW_RS02910	MW0531
NC_003923	620281	620646	366	Plus	ORF	0	MW_RS02915	MW_RS02915	MW0532
NC_003923	620649	620918	270	Plus	ORF	0	MW_RS02920	MW_RS02920	MW0533
NC_003923	622794	622794	1	Plus	TSS	17.9146	TSS_NC_003923_622794+
NC_003923	622807	623463	657	Plus	ORF	0	MW_RS02935	MW_RS02935	MW0536
NC_003923	623340	623340	1	Plus	TSS	13.5309	TSS_NC_003923_623340+
NC_003923	623464	623844	381	Plus	ORF	0	MW_RS02940	MW_RS02940	MW0537
NC_003923	623977	624345	369	Plus	ORF	0	MW_RS02945	MW_RS02945	MW0538
NC_003923	624422	624456	35	Plus	TTerm	79	TERM23479
NC_003923	624445	624445	1	Plus	TSS	30	TSS_NC_003923_624445+
NC_003923	624446	624446	1	Plus	TSS	30	TSS_NC_003923_624446+
NC_003923	624447	624447	1	Plus	TSS	30	TSS_NC_003923_624447+
NC_003923	624449	624449	1	Plus	TSS	5.71774	TSS_NC_003923_624449+
NC_003923	624466	625950	1485	Plus	ORF	0	MW_RS02950	MW_RS02950	MW0539
NC_003923	624874	624874	1	Plus	TSS	2.32107	TSS_NC_003923_624874+
NC_003923	625959	625999	41	Plus	TTerm	91	TERM23791
NC_003923	627561	627561	1	Plus	TSS	27.2379	TSS_NC_003923_627561+
NC_003923	628445	628445	1	Plus	TSS	2.63075	TSS_NC_003923_628445+
NC_003923	628751	628751	1	Plus	TSS	30	TSS_NC_003923_628751+
NC_003923	628789	629775	987	Plus	ORF	0	MW_RS02970	eutD	MW0543
NC_003923	629778	630614	837	Plus	ORF	0	MW_RS02975	MW_RS02975	MW0544
NC_003923	630753	630753	1	Plus	TSS	2.74614	TSS_NC_003923_630753+
NC_003923	630821	630821	1	Plus	TSS	30	TSS_NC_003923_630821+
NC_003923	630916	630916	1	Plus	TSS	5.71127	TSS_NC_003923_630916+
NC_003923	630917	630917	1	Plus	TSS	4.97115	TSS_NC_003923_630917+
NC_003923	630918	630918	1	Plus	TSS	6.79566	TSS_NC_003923_630918+
NC_003923	631029	631029	1	Plus	TSS	4.69366	TSS_NC_003923_631029+
NC_003923	631201	632121	921	Plus	ORF	0	MW_RS02980	MW_RS02980	MW0545
NC_003923	631949	631949	1	Plus	TSS	6.28716	TSS_NC_003923_631949+
NC_003923	631950	631950	1	Plus	TSS	13.1574	TSS_NC_003923_631950+
NC_003923	632126	633109	984	Plus	ORF	0	MW_RS02985	MW_RS02985	MW0546
NC_003923	632605	632605	1	Plus	TSS	30	TSS_NC_003923_632605+
NC_003923	632606	632606	1	Plus	TSS	30	TSS_NC_003923_632606+
NC_003923	633122	634198	1077	Plus	ORF	0	MW_RS02990	MW_RS02990	MW0547
NC_003923	634313	634313	1	Plus	TSS	4.51729	TSS_NC_003923_634313+
NC_003923	634314	634314	1	Plus	TSS	17.9467	TSS_NC_003923_634314+
NC_003923	634375	634716	342	Plus	ORF	0	MW_RS02995	MW_RS02995	MW0548
NC_003923	634719	634753	35	Plus	TTerm	100	TERM241100
NC_003923	636575	636676	102	Plus	ORF	0	MW_RS03010	MW_RS03010
NC_003923	637142	638551	1410	Plus	ORF	0	MW_RS03015	MW_RS03015	MW0551
NC_003923	637735	637735	1	Plus	TSS	2.63392	TSS_NC_003923_637735+
NC_003923	638555	639181	627	Plus	ORF	0	MW_RS03020	MW_RS03020	MW0552
NC_003923	639317	639949	633	Plus	ORF	0	MW_RS03025	MW_RS03025	MW0553
NC_003923	640037	640654	618	Plus	ORF	0	MW_RS03030	MW_RS03030	MW0554
NC_003923	640729	641358	630	Plus	ORF	0	MW_RS03035	MW_RS03035	MW0555
NC_003923	641415	641531	117	Plus	ORF	0	MW_RS03040	MW_RS03040
NC_003923	641554	642174	621	Plus	ORF	0	MW_RS03045	MW_RS03045	MW0556
NC_003923	642314	642946	633	Plus	ORF	0	MW_RS03050	MW_RS03050	MW0557
NC_003923	642993	643622	630	Plus	ORF	0	MW_RS03055	MW_RS03055	MW0558
NC_003923	643817	643817	1	Plus	TSS	2.15052	TSS_NC_003923_643817+
NC_003923	644075	644704	630	Plus	ORF	0	MW_RS03060	MW_RS03060	MW0559
NC_003923	644616	644616	1	Plus	TSS	7.49781	TSS_NC_003923_644616+
NC_003923	644828	645469	642	Plus	ORF	0	MW_RS03065	MW_RS03065	MW0560
NC_003923	645506	646141	636	Plus	ORF	0	MW_RS03070	MW_RS03070	MW0561
NC_003923	646107	646352	246	Plus	ORF	0	MW_RS03075	MW_RS03075
NC_003923	646379	647002	624	Plus	ORF	0	MW_RS03080	MW_RS03080	MW0562
NC_003923	647240	647240	1	Plus	TSS	26.3711	TSS_NC_003923_647240+
NC_003923	647272	648210	939	Plus	ORF	0	MW_RS03085	MW_RS03085	MW0563
NC_003923	648367	648367	1	Plus	TSS	5.16638	TSS_NC_003923_648367+
NC_003923	648372	648372	1	Plus	TSS	8.36428	TSS_NC_003923_648372+
NC_003923	648374	648374	1	Plus	TSS	2.67203	TSS_NC_003923_648374+
NC_003923	648421	648957	537	Plus	ORF	0	MW_RS03090	MW_RS03090	MW0564
NC_003923	648973	648998	26	Plus	TTerm	90	TERM24290
NC_003923	649096	649096	1	Plus	TSS	30	TSS_NC_003923_649096+
NC_003923	649126	649602	477	Plus	ORF	0	MW_RS03095	MW_RS03095	MW0565
NC_003923	649642	650937	1296	Plus	ORF	0	MW_RS03100	MW_RS03100	MW0566
NC_003923	650980	651486	507	Plus	ORF	0	MW_RS03105	MW_RS03105	MW0567
NC_003923	651022	651022	1	Plus	TSS	2.10132	TSS_NC_003923_651022+
NC_003923	651985	652995	1011	Plus	ORF	0	MW_RS03110	adhP	MW0568
NC_003923	653060	653095	36	Plus	TTerm	100	TERM243100
NC_003923	653072	653179	108	Plus	ORF	0	MW_RS03115	MW_RS03115	MW0569
NC_003923	653141	653141	1	Plus	TSS	2.36683	TSS_NC_003923_653141+
NC_003923	653242	653242	1	Plus	TSS	3.50729	TSS_NC_003923_653242+
NC_003923	653243	653243	1	Plus	TSS	30	TSS_NC_003923_653243+
NC_003923	653262	653262	1	Plus	TSS	7.41722	TSS_NC_003923_653262+
NC_003923	653272	653688	417	Plus	ORF	0	MW_RS03120	MW_RS03120	MW0570
NC_003923	653436	653436	1	Plus	TSS	29.3219	TSS_NC_003923_653436+
NC_003923	653685	655346	1662	Plus	ORF	0	MW_RS03125	argS	MW0571
NC_003923	655360	655403	44	Plus	TTerm	100	TERM244100
NC_003923	655570	655582	13	Plus	TTerm	91	TERM24591
NC_003923	655737	656372	636	Plus	ORF	0	MW_RS03130	MW_RS03130	MW0572
NC_003923	656462	656462	1	Plus	TSS	14.1625	TSS_NC_003923_656462+
NC_003923	656463	656463	1	Plus	TSS	14.0211	TSS_NC_003923_656463+
NC_003923	656683	657570	888	Plus	ORF	0	MW_RS03135	MW_RS03135	MW0573
NC_003923	657070	657070	1	Plus	TSS	4.04327	TSS_NC_003923_657070+
NC_003923	657683	658669	987	Plus	ORF	0	MW_RS03140	MW_RS03140	MW0574
NC_003923	657691	657691	1	Plus	TSS	30	TSS_NC_003923_657691+
NC_003923	658696	658696	1	Plus	TSS	30	TSS_NC_003923_658696+
NC_003923	658724	659443	720	Plus	ORF	0	MW_RS03145	MW_RS03145	MW0575
NC_003923	659044	659044	1	Plus	TSS	8.4396	TSS_NC_003923_659044+
NC_003923	659427	660227	801	Plus	ORF	0	MW_RS03150	MW_RS03150	MW0576
NC_003923	660256	660256	1	Plus	TSS	30	TSS_NC_003923_660256+
NC_003923	660286	660286	1	Plus	TSS	3.72911	TSS_NC_003923_660286+
NC_003923	660363	660869	507	Plus	ORF	0	MW_RS03155	MW_RS03155	MW0577
NC_003923	660889	660923	35	Plus	TTerm	90	TERM24690
NC_003923	660949	660949	1	Plus	TSS	3.36736	TSS_NC_003923_660949+
NC_003923	661031	661747	717	Plus	ORF	0	MW_RS03160	MW_RS03160	MW0578
NC_003923	661751	661804	54	Plus	TTerm	76	TERM24776
NC_003923	661759	661796	38	Plus	TTerm	100	TERM248100
NC_003923	661900	661900	1	Plus	TSS	7.04696	TSS_NC_003923_661900+
NC_003923	661901	661901	1	Plus	TSS	30	TSS_NC_003923_661901+
NC_003923	661916	662704	789	Plus	ORF	0	MW_RS03165	MW_RS03165	MW0579
NC_003923	662754	662787	34	Plus	TTerm	89	TERM24989
NC_003923	665945	665945	1	Plus	TSS	2.33096	TSS_NC_003923_665945+
NC_003923	666003	666563	561	Plus	ORF	0	MW_RS03190	MW_RS03190	MW0584
NC_003923	666582	668984	2403	Plus	ORF	0	MW_RS03195	MW_RS03195	MW0585
NC_003923	666621	666621	1	Plus	TSS	3.88436	TSS_NC_003923_666621+
NC_003923	667011	667011	1	Plus	TSS	3.84869	TSS_NC_003923_667011+
NC_003923	668404	668404	1	Plus	TSS	2.17065	TSS_NC_003923_668404+
NC_003923	668971	669396	426	Plus	ORF	0	MW_RS03200	MW_RS03200	MW0586
NC_003923	669393	669737	345	Plus	ORF	0	MW_RS03205	MW_RS03205	MW0587
NC_003923	669727	671223	1497	Plus	ORF	0	MW_RS03210	MW_RS03210	MW0588
NC_003923	670777	670777	1	Plus	TSS	7.34642	TSS_NC_003923_670777+
NC_003923	671224	671706	483	Plus	ORF	0	MW_RS03215	MW_RS03215	MW0589
NC_003923	671279	671279	1	Plus	TSS	3.09709	TSS_NC_003923_671279+
NC_003923	671703	672005	303	Plus	ORF	0	MW_RS03220	MW_RS03220	MW0590
NC_003923	671980	672417	438	Plus	ORF	0	MW_RS03225	MW_RS03225	MW0591
NC_003923	672484	672523	40	Plus	TTerm	78	TERM25578
NC_003923	672603	672603	1	Plus	TSS	30	TSS_NC_003923_672603+
NC_003923	672757	674799	2043	Plus	ORF	0	MW_RS03230	MW_RS03230	MW0592
NC_003923	674813	674860	48	Plus	TTerm	100	TERM256100
NC_003923	674818	674855	38	Plus	TTerm	100	TERM258100
NC_003923	676018	676048	31	Plus	TTerm	100	TERM261100
NC_003923	678694	678694	1	Plus	TSS	30	TSS_NC_003923_678694+
NC_003923	678714	679358	645	Plus	ORF	0	MW_RS03250	MW_RS03250	MW0596
NC_003923	680426	681190	765	Plus	ORF	0	MW_RS03260	MW_RS03260	MW0598
NC_003923	682134	682134	1	Plus	TSS	10.5613	TSS_NC_003923_682134+
NC_003923	682135	682135	1	Plus	TSS	10.7598	TSS_NC_003923_682135+
NC_003923	682253	682253	1	Plus	TSS	29.5603	TSS_NC_003923_682253+
NC_003923	682255	682255	1	Plus	TSS	3.90235	TSS_NC_003923_682255+
NC_003923	682266	682266	1	Plus	TSS	3.56214	TSS_NC_003923_682266+
NC_003923	682267	682267	1	Plus	TSS	4.95214	TSS_NC_003923_682267+
NC_003923	682268	682268	1	Plus	TSS	3.663	TSS_NC_003923_682268+
NC_003923	682269	682269	1	Plus	TSS	2.04845	TSS_NC_003923_682269+
NC_003923	682326	682326	1	Plus	TSS	3.18068	TSS_NC_003923_682326+
NC_003923	682392	683204	813	Plus	ORF	0	MW_RS03270	MW_RS03270	MW0600
NC_003923	683130	683130	1	Plus	TSS	7.3873	TSS_NC_003923_683130+
NC_003923	683277	683277	1	Plus	TSS	8.23551	TSS_NC_003923_683277+
NC_003923	683278	683278	1	Plus	TSS	28.9135	TSS_NC_003923_683278+
NC_003923	683303	684406	1104	Plus	ORF	0	MW_RS03275	MW_RS03275	MW0601
NC_003923	684403	685464	1062	Plus	ORF	0	MW_RS03280	MW_RS03280	MW0602
NC_003923	685127	685127	1	Plus	TSS	4.51081	TSS_NC_003923_685127+
NC_003923	685128	685128	1	Plus	TSS	5.05897	TSS_NC_003923_685128+
NC_003923	685148	685148	1	Plus	TSS	2.48395	TSS_NC_003923_685148+
NC_003923	685527	685925	399	Plus	ORF	0	MW_RS03285	MW_RS03285	MW0603
NC_003923	685990	686028	39	Plus	TTerm	100	TERM262100
NC_003923	687523	687523	1	Plus	TSS	2.88139	TSS_NC_003923_687523+
NC_003923	687524	687524	1	Plus	TSS	30	TSS_NC_003923_687524+
NC_003923	687758	689485	1728	Plus	ORF	0	MW_RS03295	MW_RS03295	MW0605
NC_003923	689685	689685	1	Plus	TSS	30	TSS_NC_003923_689685+
NC_003923	689687	689687	1	Plus	TSS	30	TSS_NC_003923_689687+
NC_003923	689842	691071	1230	Plus	ORF	0	MW_RS03300	MW_RS03300	MW0607
NC_003923	690104	690104	1	Plus	TSS	8.77253	TSS_NC_003923_690104+
NC_003923	690106	690106	1	Plus	TSS	13.2283	TSS_NC_003923_690106+
NC_003923	691117	691158	42	Plus	TTerm	100	TERM264100
NC_003923	691326	691418	93	Plus	ORF	0	MW_RS03305	MW_RS03305
NC_003923	691496	691496	1	Plus	TSS	2.04846	TSS_NC_003923_691496+
NC_003923	691565	691565	1	Plus	TSS	30	TSS_NC_003923_691565+
NC_003923	691566	691566	1	Plus	TSS	12.9235	TSS_NC_003923_691566+
NC_003923	691579	691579	1	Plus	TSS	26.1334	TSS_NC_003923_691579+
NC_003923	691596	692429	834	Plus	ORF	0	MW_RS03310	MW_RS03310	MW0608
NC_003923	691622	691622	1	Plus	TSS	27.0872	TSS_NC_003923_691622+
NC_003923	692462	692506	45	Plus	TTerm	84	TERM26584
NC_003923	692608	692608	1	Plus	TSS	2.75509	TSS_NC_003923_692608+
NC_003923	692609	692609	1	Plus	TSS	7.89488	TSS_NC_003923_692609+
NC_003923	692712	693509	798	Plus	ORF	0	MW_RS03315	MW_RS03315	MW0609
NC_003923	692749	692749	1	Plus	TSS	3.22572	TSS_NC_003923_692749+
NC_003923	692751	692751	1	Plus	TSS	3.80174	TSS_NC_003923_692751+
NC_003923	693545	694549	1005	Plus	ORF	0	MW_RS03320	MW_RS03320	MW0610
NC_003923	694402	694402	1	Plus	TSS	7.03068	TSS_NC_003923_694402+
NC_003923	694546	695562	1017	Plus	ORF	0	MW_RS03325	MW_RS03325	MW0611
NC_003923	695025	695025	1	Plus	TSS	8.0285	TSS_NC_003923_695025+
NC_003923	695583	695621	39	Plus	TTerm	100	TERM266100
NC_003923	695774	695774	1	Plus	TSS	27.5235	TSS_NC_003923_695774+
NC_003923	695775	695775	1	Plus	TSS	4.70391	TSS_NC_003923_695775+
NC_003923	695796	696764	969	Plus	ORF	0	MW_RS03330	MW_RS03330	MW0612
NC_003923	696806	697390	585	Plus	ORF	0	MW_RS03335	MW_RS03335	MW0613
NC_003923	697383	697745	363	Plus	ORF	0	MW_RS03340	MW_RS03340	MW0614
NC_003923	697482	697482	1	Plus	TSS	2.15245	TSS_NC_003923_697482+
NC_003923	697820	697820	1	Plus	TSS	7.36377	TSS_NC_003923_697820+
NC_003923	697821	697821	1	Plus	TSS	4.77956	TSS_NC_003923_697821+
NC_003923	697861	698358	498	Plus	ORF	0	MW_RS03345	MW_RS03345	MW0615
NC_003923	698406	698427	22	Plus	TTerm	100	TERM267100
NC_003923	698784	698784	1	Plus	TSS	4.86555	TSS_NC_003923_698784+
NC_003923	698785	698785	1	Plus	TSS	3.37677	TSS_NC_003923_698785+
NC_003923	698786	698786	1	Plus	TSS	30	TSS_NC_003923_698786+
NC_003923	698815	699882	1068	Plus	ORF	0	MW_RS03350	MW_RS03350	MW0616
NC_003923	699943	699943	1	Plus	TSS	30	TSS_NC_003923_699943+
NC_003923	700033	701076	1044	Plus	ORF	0	MW_RS03355	MW_RS03355	MW0617
NC_003923	701188	701188	1	Plus	TSS	2.33229	TSS_NC_003923_701188+
NC_003923	701405	701833	429	Plus	ORF	0	MW_RS03365	MW_RS03365	MW0618
NC_003923	701844	701899	56	Plus	TTerm	100	TERM268100
NC_003923	701848	701895	48	Plus	TTerm	100	TERM270100
NC_003923	702044	702044	1	Plus	TSS	4.02733	TSS_NC_003923_702044+
NC_003923	702599	702599	1	Plus	TSS	2.84418	TSS_NC_003923_702599+
NC_003923	702661	703584	924	Plus	ORF	0	MW_RS03375	MW_RS03375	MW0620
NC_003923	703600	704274	675	Plus	ORF	0	MW_RS03380	MW_RS03380	MW0621
NC_003923	704267	705307	1041	Plus	ORF	0	MW_RS03385	MW_RS03385	MW0622
NC_003923	705368	705368	1	Plus	TSS	6.83211	TSS_NC_003923_705368+
NC_003923	705396	705396	1	Plus	TSS	3.05363	TSS_NC_003923_705396+
NC_003923	705451	706212	762	Plus	ORF	0	MW_RS03390	MW_RS03390	MW0623
NC_003923	706202	708091	1890	Plus	ORF	0	MW_RS03395	MW_RS03395	MW0624
NC_003923	708104	708150	47	Plus	TTerm	91	TERM27291
NC_003923	708354	708354	1	Plus	TSS	7.78449	TSS_NC_003923_708354+
NC_003923	708632	708632	1	Plus	TSS	16.1391	TSS_NC_003923_708632+
NC_003923	708633	708633	1	Plus	TSS	30	TSS_NC_003923_708633+
NC_003923	708634	708634	1	Plus	TSS	3.53567	TSS_NC_003923_708634+
NC_003923	708816	709433	618	Plus	ORF	0	MW_RS03400	MW_RS03400	MW0625
NC_003923	709428	709428	1	Plus	TSS	2.07365	TSS_NC_003923_709428+
NC_003923	709449	710456	1008	Plus	ORF	0	MW_RS03405	MW_RS03405	MW0626
NC_003923	709454	709454	1	Plus	TSS	4.47627	TSS_NC_003923_709454+
NC_003923	710474	710516	43	Plus	TTerm	100	TERM274100
NC_003923	710793	710793	1	Plus	TSS	2.53374	TSS_NC_003923_710793+
NC_003923	710861	710861	1	Plus	TSS	5.42278	TSS_NC_003923_710861+
NC_003923	710990	711019	30	Plus	TTerm	95	TERM27595
NC_003923	712173	712173	1	Plus	TSS	30	TSS_NC_003923_712173+
NC_003923	712202	712846	645	Plus	ORF	0	MW_RS03415	MW_RS03415	MW0628
NC_003923	712304	712304	1	Plus	TSS	2.96744	TSS_NC_003923_712304+
NC_003923	713543	715693	2151	Plus	ORF	0	MW_RS03420	MW_RS03420	MW0629
NC_003923	715802	715802	1	Plus	TSS	30	TSS_NC_003923_715802+
NC_003923	715839	716198	360	Plus	ORF	0	MW_RS03425	MW_RS03425	MW0630
NC_003923	716352	716352	1	Plus	TSS	30	TSS_NC_003923_716352+
NC_003923	716354	716354	1	Plus	TSS	30	TSS_NC_003923_716354+
NC_003923	716355	716355	1	Plus	TSS	30	TSS_NC_003923_716355+
NC_003923	716388	717104	717	Plus	ORF	0	MW_RS03430	MW_RS03430	MW0631
NC_003923	717104	717577	474	Plus	ORF	0	MW_RS03435	MW_RS03435	MW0632
NC_003923	717588	717630	43	Plus	TTerm	100	TERM277100
NC_003923	717669	717785	117	Plus	ORF	0	MW_RS03440	MW_RS03440
NC_003923	717834	717834	1	Plus	TSS	4.95899	TSS_NC_003923_717834+
NC_003923	717915	717915	1	Plus	TSS	30	TSS_NC_003923_717915+
NC_003923	717930	718574	645	Plus	ORF	0	MW_RS03445	MW_RS03445	MW0633
NC_003923	718034	718034	1	Plus	TSS	26.8396	TSS_NC_003923_718034+
NC_003923	718690	719556	867	Plus	ORF	0	MW_RS03450	MW_RS03450	MW0634
NC_003923	719616	719711	96	Plus	ORF	0	MW_RS03455	MW_RS03455
NC_003923	719965	721185	1221	Plus	ORF	0	MW_RS03460	MW_RS03460	MW0635
NC_003923	720677	720677	1	Plus	TSS	3.6719	TSS_NC_003923_720677+
NC_003923	720884	720884	1	Plus	TSS	2.32449	TSS_NC_003923_720884+
NC_003923	720887	720887	1	Plus	TSS	30	TSS_NC_003923_720887+
NC_003923	721182	721670	489	Plus	ORF	0	MW_RS03465	MW_RS03465	MW0636
NC_003923	722520	722520	1	Plus	TSS	3.19592	TSS_NC_003923_722520+
NC_003923	722585	723028	444	Plus	ORF	0	MW_RS03475	MW_RS03475	MW0638
NC_003923	723068	723068	1	Plus	TSS	8.52795	TSS_NC_003923_723068+
NC_003923	723095	723490	396	Plus	ORF	0	MW_RS03480	MW_RS03480	MW0639
NC_003923	723560	723560	1	Plus	TSS	30	TSS_NC_003923_723560+
NC_003923	723561	723561	1	Plus	TSS	27.9847	TSS_NC_003923_723561+
NC_003923	723628	723927	300	Plus	ORF	0	MW_RS03485	MW_RS03485	MW0640
NC_003923	723942	723971	30	Plus	TTerm	78	TERM27878
NC_003923	724007	724549	543	Plus	ORF	0	MW_RS03490	MW_RS03490	MW0641
NC_003923	724568	724625	58	Plus	TTerm	100	TERM279100
NC_003923	724571	724621	51	Plus	TTerm	100	TERM280100
NC_003923	727610	727610	1	Plus	TSS	8.83333	TSS_NC_003923_727610+
NC_003923	727623	729254	1632	Plus	ORF	0	MW_RS03515	MW_RS03515	MW0646
NC_003923	728671	728671	1	Plus	TSS	2.18251	TSS_NC_003923_728671+
NC_003923	729251	730924	1674	Plus	ORF	0	MW_RS03520	MW_RS03520	MW0647
NC_003923	730930	730961	32	Plus	TTerm	100	TERM283100
NC_003923	731721	732647	927	Plus	ORF	0	MW_RS03530	MW_RS03530	MW0649
NC_003923	732449	732449	1	Plus	TSS	15.0591	TSS_NC_003923_732449+
NC_003923	732646	732646	1	Plus	TSS	2.12531	TSS_NC_003923_732646+
NC_003923	732750	733658	909	Plus	ORF	0	MW_RS03535	MW_RS03535	MW0650
NC_003923	733008	733008	1	Plus	TSS	2.03718	TSS_NC_003923_733008+
NC_003923	733009	733009	1	Plus	TSS	30	TSS_NC_003923_733009+
NC_003923	733010	733010	1	Plus	TSS	8.3773	TSS_NC_003923_733010+
NC_003923	733056	733056	1	Plus	TSS	30	TSS_NC_003923_733056+
NC_003923	733057	733057	1	Plus	TSS	16.5751	TSS_NC_003923_733057+
NC_003923	733693	733980	288	Plus	ORF	0	MW_RS03540	MW_RS03540	MW0651
NC_003923	734238	734238	1	Plus	TSS	5.30972	TSS_NC_003923_734238+
NC_003923	734263	735816	1554	Plus	ORF	0	MW_RS03545	MW_RS03545	MW0652
NC_003923	734367	734367	1	Plus	TSS	3.00371	TSS_NC_003923_734367+
NC_003923	735605	735605	1	Plus	TSS	2.49227	TSS_NC_003923_735605+
NC_003923	735771	735771	1	Plus	TSS	8.98426	TSS_NC_003923_735771+
NC_003923	735902	737275	1374	Plus	ORF	0	MW_RS03550	MW_RS03550	MW0653
NC_003923	737349	737382	34	Plus	TTerm	100	TERM287100
NC_003923	739052	739052	1	Plus	TSS	6.93532	TSS_NC_003923_739052+
NC_003923	739104	739104	1	Plus	TSS	4.48632	TSS_NC_003923_739104+
NC_003923	739145	740311	1167	Plus	ORF	0	MW_RS03570	MW_RS03570	MW0657
NC_003923	739355	739355	1	Plus	TSS	2.02899	TSS_NC_003923_739355+
NC_003923	740571	740571	1	Plus	TSS	3.7646	TSS_NC_003923_740571+
NC_003923	740572	740572	1	Plus	TSS	11.6145	TSS_NC_003923_740572+
NC_003923	740573	740573	1	Plus	TSS	26.255	TSS_NC_003923_740573+
NC_003923	740604	741056	453	Plus	ORF	0	MW_RS03575	MW_RS03575	MW0658
NC_003923	741065	741089	25	Plus	TTerm	86	TERM28886
NC_003923	741204	741204	1	Plus	TSS	3.03709	TSS_NC_003923_741204+
NC_003923	741229	741711	483	Plus	ORF	0	MW_RS03580	MW_RS03580	MW0659
NC_003923	741744	741793	50	Plus	TTerm	100	TERM289100
NC_003923	741950	741950	1	Plus	TSS	14.4687	TSS_NC_003923_741950+
NC_003923	741964	742725	762	Plus	ORF	0	MW_RS03585	MW_RS03585	MW0660
NC_003923	742722	743642	921	Plus	ORF	0	MW_RS03590	MW_RS03590	MW0661
NC_003923	743648	745606	1959	Plus	ORF	0	MW_RS03595	MW_RS03595	MW0662
NC_003923	744634	744634	1	Plus	TSS	27.2128	TSS_NC_003923_744634+
NC_003923	745090	745090	1	Plus	TSS	3.10528	TSS_NC_003923_745090+
NC_003923	745874	745874	1	Plus	TSS	30	TSS_NC_003923_745874+
NC_003923	745914	747095	1182	Plus	ORF	0	MW_RS03605	MW_RS03605	MW0663
NC_003923	747173	747173	1	Plus	TSS	30	TSS_NC_003923_747173+
NC_003923	747316	748665	1350	Plus	ORF	0	MW_RS03610	MW_RS03610	MW0664
NC_003923	748678	748717	40	Plus	TTerm	95	TERM29095
NC_003923	748681	748714	34	Plus	TTerm	100	TERM291100
NC_003923	748853	748853	1	Plus	TSS	5.70553	TSS_NC_003923_748853+
NC_003923	748855	748855	1	Plus	TSS	30	TSS_NC_003923_748855+
NC_003923	748887	749726	840	Plus	ORF	0	MW_RS03615	MW_RS03615	MW0665
NC_003923	749645	749645	1	Plus	TSS	2.55278	TSS_NC_003923_749645+
NC_003923	749778	749778	1	Plus	TSS	2.98513	TSS_NC_003923_749778+
NC_003923	749779	749779	1	Plus	TSS	2.91726	TSS_NC_003923_749779+
NC_003923	749858	750841	984	Plus	ORF	0	MW_RS03620	MW_RS03620	MW0666
NC_003923	749975	749975	1	Plus	TSS	3.65348	TSS_NC_003923_749975+
NC_003923	749999	749999	1	Plus	TSS	2.15052	TSS_NC_003923_749999+
NC_003923	750851	750874	24	Plus	TTerm	85	TERM29385
NC_003923	757005	757598	594	Plus	ORF	0	MW_RS03665	MW_RS03665	MW0675
NC_003923	757582	758733	1152	Plus	ORF	0	MW_RS03670	MW_RS03670	MW0676
NC_003923	758733	759341	609	Plus	ORF	0	MW_RS03675	MW_RS03675	MW0677
NC_003923	759351	759351	1	Plus	TSS	4.40902	TSS_NC_003923_759351+
NC_003923	759352	759352	1	Plus	TSS	3.05995	TSS_NC_003923_759352+
NC_003923	759407	759613	207	Plus	ORF	0	MW_RS03680	MW_RS03680	MW0678
NC_003923	759701	760411	711	Plus	ORF	0	MW_RS03685	MW_RS03685	MW0679
NC_003923	760395	761399	1005	Plus	ORF	0	MW_RS03690	MW_RS03690	MW0680
NC_003923	761465	761465	1	Plus	TSS	30	TSS_NC_003923_761465+
NC_003923	761579	761579	1	Plus	TSS	2.40722	TSS_NC_003923_761579+
NC_003923	761580	761580	1	Plus	TSS	6.45923	TSS_NC_003923_761580+
NC_003923	761873	763813	1941	Plus	ORF	0	MW_RS03695	MW_RS03695	MW0681
NC_003923	763828	763854	27	Plus	TTerm	100	TERM297100
NC_003923	763924	763924	1	Plus	TSS	3.86258	TSS_NC_003923_763924+
NC_003923	764042	764042	1	Plus	TSS	3.14856	TSS_NC_003923_764042+
NC_003923	764043	764043	1	Plus	TSS	30	TSS_NC_003923_764043+
NC_003923	764044	764044	1	Plus	TSS	25.9236	TSS_NC_003923_764044+
NC_003923	764090	765967	1878	Plus	ORF	0	MW_RS03705	MW_RS03705	MW0682
NC_003923	765092	765092	1	Plus	TSS	6.83542	TSS_NC_003923_765092+
NC_003923	765982	767760	1779	Plus	ORF	0	MW_RS03710	MW_RS03710	MW0683
NC_003923	767767	767798	32	Plus	TTerm	82	TERM29982
NC_003923	767930	767930	1	Plus	TSS	2.15052	TSS_NC_003923_767930+
NC_003923	767932	767932	1	Plus	TSS	30	TSS_NC_003923_767932+
NC_003923	767939	767939	1	Plus	TSS	26.7976	TSS_NC_003923_767939+
NC_003923	767940	767940	1	Plus	TSS	30	TSS_NC_003923_767940+
NC_003923	767942	767942	1	Plus	TSS	3.36847	TSS_NC_003923_767942+
NC_003923	767982	768959	978	Plus	ORF	0	MW_RS03715	MW_RS03715	MW0684
NC_003923	768704	768704	1	Plus	TSS	5.12254	TSS_NC_003923_768704+
NC_003923	768952	770466	1515	Plus	ORF	0	MW_RS03720	MW_RS03720	MW0685
NC_003923	770471	770519	49	Plus	TTerm	82	TERM30082
NC_003923	770661	770661	1	Plus	TSS	2.49606	TSS_NC_003923_770661+
NC_003923	770706	771764	1059	Plus	ORF	0	MW_RS03725	MW_RS03725	MW0686
NC_003923	771640	771640	1	Plus	TSS	30	TSS_NC_003923_771640+
NC_003923	771843	771855	13	Plus	TTerm	91	TERM30191
NC_003923	772031	772031	1	Plus	TSS	26.7976	TSS_NC_003923_772031+
NC_003923	772059	772601	543	Plus	ORF	0	MW_RS03730	MW_RS03730	MW0687
NC_003923	772774	772869	96	Plus	ORF	0	MW_RS03735	MW_RS03735
NC_003923	772886	772906	21	Plus	TTerm	100	TERM302100
NC_003923	773033	773075	43	Plus	TTerm	100	TERM303100
NC_003923	774289	774390	102	Plus	ORF	0	MW_RS03745	MW_RS03745
NC_003923	774419	774444	26	Plus	TTerm	95	TERM30595
NC_003923	777859	777859	1	Plus	TSS	13.7645	TSS_NC_003923_777859+
NC_003923	778108	778108	1	Plus	TSS	4.56133	TSS_NC_003923_778108+
NC_003923	778110	778110	1	Plus	TSS	30	TSS_NC_003923_778110+
NC_003923	778501	778899	399	Plus	ORF	0	MW_RS03765	MW_RS03765	MW0692
NC_003923	778862	780967	2106	Plus	ORF	0	MW_RS03770	MW_RS03770	MW0693
NC_003923	781085	782056	972	Plus	ORF	0	MW_RS03775	MW_RS03775	MW0694
NC_003923	782189	782293	105	Plus	ORF	0	MW_RS03780	MW_RS03780
NC_003923	782443	782459	17	Plus	TTerm	82	TERM30882
NC_003923	782570	782725	156	Plus	ORF	0	MW_RS03785	MW_RS03785
NC_003923	782764	783735	972	Plus	ORF	0	MW_RS03790	MW_RS03790	MW0695
NC_003923	783722	784678	957	Plus	ORF	0	MW_RS03795	MW_RS03795	MW0696
NC_003923	784675	785436	762	Plus	ORF	0	MW_RS03800	MW_RS03800	MW0697
NC_003923	785555	786583	1029	Plus	ORF	0	MW_RS03805	MW_RS03805	MW0698
NC_003923	786587	786637	51	Plus	TTerm	100	TERM309100
NC_003923	786592	786632	41	Plus	TTerm	100	TERM310100
NC_003923	788256	788256	1	Plus	TSS	2.15052	TSS_NC_003923_788256+
NC_003923	788265	788265	1	Plus	TSS	30	TSS_NC_003923_788265+
NC_003923	788904	788904	1	Plus	TSS	30	TSS_NC_003923_788904+
NC_003923	788920	789798	879	Plus	ORF	0	MW_RS03825	MW_RS03825	MW0702
NC_003923	789745	789745	1	Plus	TSS	6.42194	TSS_NC_003923_789745+
NC_003923	789747	789747	1	Plus	TSS	30	TSS_NC_003923_789747+
NC_003923	789875	789875	1	Plus	TSS	28.8301	TSS_NC_003923_789875+
NC_003923	789952	790272	321	Plus	ORF	0	MW_RS03830	MW_RS03830	MW0703
NC_003923	790697	791821	1125	Plus	ORF	0	MW_RS03835	MW_RS03835	MW0704
NC_003923	791927	791958	32	Plus	TTerm	100	TERM312100
NC_003923	795919	795919	1	Plus	TSS	8.01608	TSS_NC_003923_795919+
NC_003923	796100	797155	1056	Plus	ORF	0	MW_RS03860	MW_RS03860	MW0709
NC_003923	798089	798089	1	Plus	TSS	30	TSS_NC_003923_798089+
NC_003923	798112	798978	867	Plus	ORF	0	MW_RS03870	MW_RS03870	MW0711
NC_003923	798271	798271	1	Plus	TSS	10.4878	TSS_NC_003923_798271+
NC_003923	799342	800424	1083	Plus	ORF	0	MW_RS03875	MW_RS03875	MW0712
NC_003923	800417	801091	675	Plus	ORF	0	MW_RS03880	MW_RS03880	MW0713
NC_003923	801111	801111	1	Plus	TSS	7.46579	TSS_NC_003923_801111+
NC_003923	801112	801112	1	Plus	TSS	14.2188	TSS_NC_003923_801112+
NC_003923	801113	801113	1	Plus	TSS	30	TSS_NC_003923_801113+
NC_003923	801114	801114	1	Plus	TSS	30	TSS_NC_003923_801114+
NC_003923	801116	801116	1	Plus	TSS	6.41554	TSS_NC_003923_801116+
NC_003923	801152	801724	573	Plus	ORF	0	MW_RS03885	MW_RS03885	MW0714
NC_003923	801737	801760	24	Plus	TTerm	100	TERM315100
NC_003923	801853	801853	1	Plus	TSS	30	TSS_NC_003923_801853+
NC_003923	801855	801855	1	Plus	TSS	7.4883	TSS_NC_003923_801855+
NC_003923	802097	802097	1	Plus	TSS	2.23122	TSS_NC_003923_802097+
NC_003923	802100	802100	1	Plus	TSS	2.13362	TSS_NC_003923_802100+
NC_003923	802138	804669	2532	Plus	ORF	0	MW_RS03890	MW_RS03890	MW0715
NC_003923	803257	803257	1	Plus	TSS	2.50399	TSS_NC_003923_803257+
NC_003923	803383	803383	1	Plus	TSS	30	TSS_NC_003923_803383+
NC_003923	804711	804815	105	Plus	ORF	0	MW_RS03895	MW_RS03895
NC_003923	804928	804928	1	Plus	TSS	28.7684	TSS_NC_003923_804928+
NC_003923	804929	804929	1	Plus	TSS	2.7501	TSS_NC_003923_804929+
NC_003923	804931	804931	1	Plus	TSS	30	TSS_NC_003923_804931+
NC_003923	805102	806094	993	Plus	ORF	0	MW_RS03900	MW_RS03900	MW0716
NC_003923	805429	805429	1	Plus	TSS	4.20043	TSS_NC_003923_805429+
NC_003923	806102	806138	37	Plus	TTerm	95	TERM31695
NC_003923	806109	806131	23	Plus	TTerm	100	TERM317100
NC_003923	806269	806355	87	Plus	ORF	0	MW_RS03905	MW_RS03905
NC_003923	806466	806466	1	Plus	TSS	3.3115	TSS_NC_003923_806466+
NC_003923	806503	807342	840	Plus	ORF	0	MW_RS03910	MW_RS03910	MW0717
NC_003923	807365	807399	35	Plus	TTerm	100	TERM318100
NC_003923	807420	807420	1	Plus	TSS	5.14114	TSS_NC_003923_807420+
NC_003923	807489	807489	1	Plus	TSS	2.15052	TSS_NC_003923_807489+
NC_003923	807493	807493	1	Plus	TSS	25.7849	TSS_NC_003923_807493+
NC_003923	807516	808166	651	Plus	ORF	0	MW_RS03915	MW_RS03915	MW0718
NC_003923	808163	808399	237	Plus	ORF	0	MW_RS03920	MW_RS03920	MW0719
NC_003923	808469	808469	1	Plus	TSS	17.4295	TSS_NC_003923_808469+
NC_003923	808508	808534	27	Plus	TTerm	100	TERM319100
NC_003923	808606	808606	1	Plus	TSS	30	TSS_NC_003923_808606+
NC_003923	808668	810653	1986	Plus	ORF	0	MW_RS03925	MW_RS03925	MW0720
NC_003923	810209	810209	1	Plus	TSS	27.5001	TSS_NC_003923_810209+
NC_003923	810661	813507	2847	Plus	ORF	0	MW_RS03930	MW_RS03930	MW0721
NC_003923	813516	813550	35	Plus	TTerm	91	TERM32091
NC_003923	814064	814064	1	Plus	TSS	19.765	TSS_NC_003923_814064+
NC_003923	814073	814073	1	Plus	TSS	14.5034	TSS_NC_003923_814073+
NC_003923	814075	814075	1	Plus	TSS	28.5442	TSS_NC_003923_814075+
NC_003923	814114	815046	933	Plus	ORF	0	MW_RS03935	MW_RS03935	MW0722
NC_003923	815052	815891	840	Plus	ORF	0	MW_RS03940	MW_RS03940	MW0723
NC_003923	815071	815071	1	Plus	TSS	5.17847	TSS_NC_003923_815071+
NC_003923	815899	816384	486	Plus	ORF	0	MW_RS03945	MW_RS03945	MW0724
NC_003923	816392	817831	1440	Plus	ORF	0	MW_RS03950	MW_RS03950	MW0725
NC_003923	817260	817260	1	Plus	TSS	4.38992	TSS_NC_003923_817260+
NC_003923	817263	817263	1	Plus	TSS	2.01047	TSS_NC_003923_817263+
NC_003923	817865	817865	1	Plus	TSS	10.6458	TSS_NC_003923_817865+
NC_003923	817866	817866	1	Plus	TSS	4.76093	TSS_NC_003923_817866+
NC_003923	817868	817868	1	Plus	TSS	30	TSS_NC_003923_817868+
NC_003923	817869	817869	1	Plus	TSS	3.01311	TSS_NC_003923_817869+
NC_003923	817898	818833	936	Plus	ORF	0	MW_RS03955	MW_RS03955	MW0726
NC_003923	818005	818005	1	Plus	TSS	5.08456	TSS_NC_003923_818005+
NC_003923	818829	818850	22	Plus	TTerm	81	TERM32281
NC_003923	819016	819016	1	Plus	TSS	7.41979	TSS_NC_003923_819016+
NC_003923	819018	819018	1	Plus	TSS	30	TSS_NC_003923_819018+
NC_003923	819085	819106	22	Plus	TTerm	93	TERM32393
NC_003923	819598	820509	912	Plus	ORF	0	MW_RS03965	MW_RS03965	MW0727
NC_003923	820350	820350	1	Plus	TSS	29.5823	TSS_NC_003923_820350+
NC_003923	820506	821501	996	Plus	ORF	0	MW_RS03970	MW_RS03970	MW0728
NC_003923	821612	822556	945	Plus	ORF	0	MW_RS03975	MW_RS03975	MW0729
NC_003923	822558	822601	44	Plus	TTerm	93	TERM32693
NC_003923	822565	822594	30	Plus	TTerm	100	TERM327100
NC_003923	822814	822835	22	Plus	TTerm	81	TERM32981
NC_003923	822999	822999	1	Plus	TSS	9.69491	TSS_NC_003923_822999+
NC_003923	823102	823102	1	Plus	TSS	30	TSS_NC_003923_823102+
NC_003923	823129	823716	588	Plus	ORF	0	MW_RS03985	MW_RS03985	MW0730
NC_003923	823378	823378	1	Plus	TSS	2.65965	TSS_NC_003923_823378+
NC_003923	823728	823749	22	Plus	TTerm	100	TERM331100
NC_003923	823841	823884	44	Plus	TTerm	93	TERM33293
NC_003923	823842	823883	42	Plus	TTerm	100	TERM334100
NC_003923	823847	823878	32	Plus	TTerm	78	TERM33678
NC_003923	825216	825216	1	Plus	TSS	8.23896	TSS_NC_003923_825216+
NC_003923	825300	825300	1	Plus	TSS	2.12712	TSS_NC_003923_825300+
NC_003923	825372	825372	1	Plus	TSS	30	TSS_NC_003923_825372+
NC_003923	825373	825373	1	Plus	TSS	30	TSS_NC_003923_825373+
NC_003923	825535	825535	1	Plus	TSS	6.59505	TSS_NC_003923_825535+
NC_003923	825564	826193	630	Plus	ORF	0	MW_RS03995	MW_RS03995	MW0732
NC_003923	826604	826604	1	Plus	TSS	5.90343	TSS_NC_003923_826604+
NC_003923	826607	826607	1	Plus	TSS	30	TSS_NC_003923_826607+
NC_003923	826734	826734	1	Plus	TSS	2.32357	TSS_NC_003923_826734+
NC_003923	826735	826735	1	Plus	TSS	3.91213	TSS_NC_003923_826735+
NC_003923	826736	826736	1	Plus	TSS	30	TSS_NC_003923_826736+
NC_003923	826835	827848	1014	Plus	ORF	0	MW_RS04000	MW_RS04000	MW0733
NC_003923	827901	828911	1011	Plus	ORF	0	MW_RS04005	MW_RS04005	MW0734
NC_003923	828980	829010	31	Plus	TTerm	95	TERM33795
NC_003923	829050	830240	1191	Plus	ORF	0	MW_RS04010	MW_RS04010	MW0735
NC_003923	829100	829100	1	Plus	TSS	3.15783	TSS_NC_003923_829100+
NC_003923	830362	831123	762	Plus	ORF	0	MW_RS04015	tpiA	MW0736
NC_003923	831126	832643	1518	Plus	ORF	0	MW_RS04020	MW_RS04020	MW0737
NC_003923	832744	832744	1	Plus	TSS	30	TSS_NC_003923_832744+
NC_003923	832773	834077	1305	Plus	ORF	0	MW_RS04025	eno	MW0738
NC_003923	834189	834216	28	Plus	TTerm	100	TERM338100
NC_003923	834314	834314	1	Plus	TSS	30	TSS_NC_003923_834314+
NC_003923	834416	834874	459	Plus	ORF	0	MW_RS04030	MW_RS04030	MW0739
NC_003923	834913	834913	1	Plus	TSS	30	TSS_NC_003923_834913+
NC_003923	834915	834915	1	Plus	TSS	30	TSS_NC_003923_834915+
NC_003923	834916	834916	1	Plus	TSS	30	TSS_NC_003923_834916+
NC_003923	834918	834918	1	Plus	TSS	26.5319	TSS_NC_003923_834918+
NC_003923	834941	835174	234	Plus	ORF	0	MW_RS04035	MW_RS04035	MW0740
NC_003923	835176	835198	23	Plus	TTerm	80	TERM33980
NC_003923	835221	835221	1	Plus	TSS	30	TSS_NC_003923_835221+
NC_003923	835290	836030	741	Plus	ORF	0	MW_RS04040	MW_RS04040	MW0741
NC_003923	835357	835357	1	Plus	TSS	3.7605	TSS_NC_003923_835357+
NC_003923	835629	835629	1	Plus	TSS	9.54597	TSS_NC_003923_835629+
NC_003923	835631	835631	1	Plus	TSS	30	TSS_NC_003923_835631+
NC_003923	836064	838436	2373	Plus	ORF	0	MW_RS04045	MW_RS04045	MW0742
NC_003923	838458	838922	465	Plus	ORF	0	MW_RS04050	MW_RS04050	MW0743
NC_003923	838969	838987	19	Plus	TTerm	78	TERM34078
NC_003923	839379	839403	25	Plus	TTerm	100	TERM341100
NC_003923	841669	841669	1	Plus	TSS	30	TSS_NC_003923_841669+
NC_003923	841715	841933	219	Plus	ORF	0	MW_RS04070	MW_RS04070	MW0747
NC_003923	842084	842308	225	Plus	ORF	0	MW_RS04075	MW_RS04075	MW0749
NC_003923	842309	842608	300	Plus	ORF	0	MW_RS04080	MW_RS04080	MW0750
NC_003923	842700	845072	2373	Plus	ORF	0	MW_RS04085	MW_RS04085	MW0751
NC_003923	845568	845568	1	Plus	TSS	4.8902	TSS_NC_003923_845568+
NC_003923	845745	846089	345	Plus	ORF	0	MW_RS04090	MW_RS04090	MW0752
NC_003923	846314	846520	207	Plus	ORF	0	MW_RS04095	MW_RS04095	MW0753
NC_003923	846507	847565	1059	Plus	ORF	0	MW_RS04100	MW_RS04100	MW0754
NC_003923	847677	847696	20	Plus	TTerm	77	TERM34477
NC_003923	847747	848238	492	Plus	ORF	0	MW_RS04105	MW_RS04105	MW0755
NC_003923	848487	848519	33	Plus	TTerm	78	TERM34578
NC_003923	848488	848518	31	Plus	TTerm	79	TERM34679
NC_003923	848599	849576	978	Plus	ORF	0	MW_RS04110	MW_RS04110	MW0756
NC_003923	849592	850152	561	Plus	ORF	0	MW_RS04115	MW_RS04115	MW0757
NC_003923	850227	850258	32	Plus	TTerm	95	TERM34795
NC_003923	851752	851752	1	Plus	TSS	30	TSS_NC_003923_851752+
NC_003923	851754	851754	1	Plus	TSS	9.60449	TSS_NC_003923_851754+
NC_003923	851795	852595	801	Plus	ORF	0	MW_RS04125	MW_RS04125	MW0759
NC_003923	852646	852667	22	Plus	TTerm	78	TERM34978
NC_003923	852696	852724	29	Plus	TTerm	95	TERM35095
NC_003923	855389	855541	153	Plus	ORF	0	MW_RS04140	MW_RS04140
NC_003923	855484	855484	1	Plus	TSS	29.6883	TSS_NC_003923_855484+
NC_003923	855485	855485	1	Plus	TSS	9.30535	TSS_NC_003923_855485+
NC_003923	855486	855486	1	Plus	TSS	30	TSS_NC_003923_855486+
NC_003923	855549	856070	522	Plus	ORF	0	MW_RS04145	MW_RS04145	MW0762
NC_003923	856156	856156	1	Plus	TSS	10.579	TSS_NC_003923_856156+
NC_003923	856157	856157	1	Plus	TSS	3.16889	TSS_NC_003923_856157+
NC_003923	856160	856160	1	Plus	TSS	5.97976	TSS_NC_003923_856160+
NC_003923	856209	856739	531	Plus	ORF	0	MW_RS04150	MW_RS04150	MW0763
NC_003923	856931	856931	1	Plus	TSS	8.47709	TSS_NC_003923_856931+
NC_003923	856932	856932	1	Plus	TSS	27.0655	TSS_NC_003923_856932+
NC_003923	856969	856969	1	Plus	TSS	10.1584	TSS_NC_003923_856969+
NC_003923	856971	856971	1	Plus	TSS	30	TSS_NC_003923_856971+
NC_003923	857002	859842	2841	Plus	ORF	0	MW_RS04155	MW_RS04155	MW0764
NC_003923	857008	857008	1	Plus	TSS	4.30543	TSS_NC_003923_857008+
NC_003923	859883	859900	18	Plus	TTerm	100	TERM355100
NC_003923	860002	860002	1	Plus	TSS	12.0078	TSS_NC_003923_860002+
NC_003923	860003	860003	1	Plus	TSS	4.64752	TSS_NC_003923_860003+
NC_003923	861694	861729	36	Plus	TTerm	84	TERM35684
NC_003923	861876	861876	1	Plus	TSS	5.1426	TSS_NC_003923_861876+
NC_003923	861940	862962	1023	Plus	ORF	0	MW_RS04165	MW_RS04165	MW0767
NC_003923	863011	863043	33	Plus	TTerm	95	TERM35795
NC_003923	863297	863818	522	Plus	ORF	0	MW_RS04170	MW_RS04170	MW0768
NC_003923	864134	864134	1	Plus	TSS	30	TSS_NC_003923_864134+
NC_003923	864159	864845	687	Plus	ORF	0	MW_RS04175	MW_RS04175	MW0769
NC_003923	864852	864889	38	Plus	TTerm	100	TERM358100
NC_003923	864860	864881	22	Plus	TTerm	81	TERM35981
NC_003923	865088	865088	1	Plus	TSS	19.1434	TSS_NC_003923_865088+
NC_003923	865089	865089	1	Plus	TSS	30	TSS_NC_003923_865089+
NC_003923	865169	865169	1	Plus	TSS	3.10528	TSS_NC_003923_865169+
NC_003923	865202	865402	201	Plus	ORF	0	MW_RS04180	MW_RS04180	MW0770
NC_003923	865419	865438	20	Plus	TTerm	84	TERM36084
NC_003923	868079	868079	1	Plus	TSS	3.86258	TSS_NC_003923_868079+
NC_003923	868082	868082	1	Plus	TSS	30	TSS_NC_003923_868082+
NC_003923	868124	868327	204	Plus	ORF	0	MW_RS04210	MW_RS04210	MW0776
NC_003923	868715	868715	1	Plus	TSS	30	TSS_NC_003923_868715+
NC_003923	868784	869365	582	Plus	ORF	0	MW_RS04220	MW_RS04220	MW0778
NC_003923	869374	869412	39	Plus	TTerm	81	TERM36481
NC_003923	871645	871645	1	Plus	TSS	14.5141	TSS_NC_003923_871645+
NC_003923	871673	872389	717	Plus	ORF	0	MW_RS04240	MW_RS04240	MW0782
NC_003923	872199	872199	1	Plus	TSS	30	TSS_NC_003923_872199+
NC_003923	872439	872439	1	Plus	TSS	30	TSS_NC_003923_872439+
NC_003923	872441	872441	1	Plus	TSS	7.37503	TSS_NC_003923_872441+
NC_003923	872472	873011	540	Plus	ORF	0	MW_RS04245	MW_RS04245	MW0783
NC_003923	873598	873598	1	Plus	TSS	30	TSS_NC_003923_873598+
NC_003923	873599	873599	1	Plus	TSS	30	TSS_NC_003923_873599+
NC_003923	873625	873981	357	Plus	ORF	0	MW_RS04255	MW_RS04255	MW0785
NC_003923	874043	874043	1	Plus	TSS	30	TSS_NC_003923_874043+
NC_003923	874044	874044	1	Plus	TSS	30	TSS_NC_003923_874044+
NC_003923	874047	874047	1	Plus	TSS	2.658	TSS_NC_003923_874047+
NC_003923	874111	874111	1	Plus	TSS	2.02939	TSS_NC_003923_874111+
NC_003923	874112	874112	1	Plus	TSS	30	TSS_NC_003923_874112+
NC_003923	874118	874118	1	Plus	TSS	2.32579	TSS_NC_003923_874118+
NC_003923	874121	874121	1	Plus	TSS	2.01918	TSS_NC_003923_874121+
NC_003923	874139	874519	381	Plus	ORF	0	MW_RS04260	MW_RS04260	MW0786
NC_003923	874531	874553	23	Plus	TTerm	100	TERM368100
NC_003923	874583	874696	114	Plus	ORF	0	MW_RS04265	MW_RS04265
NC_003923	874698	875576	879	Plus	ORF	0	MW_RS04270	MW_RS04270	MW0787
NC_003923	875726	875744	19	Plus	TTerm	86	TERM36986
NC_003923	876283	876283	1	Plus	TSS	30	TSS_NC_003923_876283+
NC_003923	876284	876284	1	Plus	TSS	12.9662	TSS_NC_003923_876284+
NC_003923	876317	876703	387	Plus	ORF	0	MW_RS04275	MW_RS04275	MW0788
NC_003923	876457	876457	1	Plus	TSS	3.21018	TSS_NC_003923_876457+
NC_003923	876462	876462	1	Plus	TSS	17.2716	TSS_NC_003923_876462+
NC_003923	876696	876992	297	Plus	ORF	0	MW_RS04280	MW_RS04280	MW0789
NC_003923	877029	877029	1	Plus	TSS	30	TSS_NC_003923_877029+
NC_003923	877030	877030	1	Plus	TSS	30	TSS_NC_003923_877030+
NC_003923	877031	877031	1	Plus	TSS	30	TSS_NC_003923_877031+
NC_003923	877032	877032	1	Plus	TSS	4.62798	TSS_NC_003923_877032+
NC_003923	877169	877204	36	Plus	TTerm	100	TERM370100
NC_003923	877242	878267	1026	Plus	ORF	0	MW_RS04285	MW_RS04285	MW0790
NC_003923	877904	877904	1	Plus	TSS	3.10528	TSS_NC_003923_877904+
NC_003923	878260	878955	696	Plus	ORF	0	MW_RS04290	MW_RS04290	MW0791
NC_003923	878973	879794	822	Plus	ORF	0	MW_RS04295	MW_RS04295	MW0792
NC_003923	879807	879831	25	Plus	TTerm	100	TERM371100
NC_003923	880113	880113	1	Plus	TSS	30	TSS_NC_003923_880113+
NC_003923	880114	880114	1	Plus	TSS	6.02434	TSS_NC_003923_880114+
NC_003923	880115	880115	1	Plus	TSS	30	TSS_NC_003923_880115+
NC_003923	880117	880117	1	Plus	TSS	28.2332	TSS_NC_003923_880117+
NC_003923	880120	880120	1	Plus	TSS	11.6575	TSS_NC_003923_880120+
NC_003923	880148	880342	195	Plus	ORF	0	MW_RS04300	MW_RS04300	MW0793
NC_003923	880375	880406	32	Plus	TTerm	100	TERM372100
NC_003923	881652	881652	1	Plus	TSS	30	TSS_NC_003923_881652+
NC_003923	881653	881653	1	Plus	TSS	30	TSS_NC_003923_881653+
NC_003923	881654	881654	1	Plus	TSS	30	TSS_NC_003923_881654+
NC_003923	881656	881656	1	Plus	TSS	10.3659	TSS_NC_003923_881656+
NC_003923	881664	881664	1	Plus	TSS	18.7514	TSS_NC_003923_881664+
NC_003923	881665	881665	1	Plus	TSS	30	TSS_NC_003923_881665+
NC_003923	881722	881722	1	Plus	TSS	28.7304	TSS_NC_003923_881722+
NC_003923	881754	882515	762	Plus	ORF	0	MW_RS04310	MW_RS04310	MW0795
NC_003923	882613	883920	1308	Plus	ORF	0	MW_RS04315	MW_RS04315	MW0796
NC_003923	884035	885276	1242	Plus	ORF	0	MW_RS04320	MW_RS04320	MW0797
NC_003923	885266	885730	465	Plus	ORF	0	MW_RS04325	MW_RS04325	MW0798
NC_003923	885821	885821	1	Plus	TSS	29.4026	TSS_NC_003923_885821+
NC_003923	885881	887278	1398	Plus	ORF	0	MW_RS04330	MW_RS04330	MW0799
NC_003923	887358	887373	16	Plus	TTerm	100	TERM373100
NC_003923	887468	887602	135	Plus	ORF	0	MW_RS04335	MW_RS04335	MW0800
NC_003923	888208	888208	1	Plus	TSS	8.3033	TSS_NC_003923_888208+
NC_003923	888248	888248	1	Plus	TSS	30	TSS_NC_003923_888248+
NC_003923	888287	889327	1041	Plus	ORF	0	MW_RS04345	MW_RS04345	MW0802
NC_003923	889130	889130	1	Plus	TSS	7.01466	TSS_NC_003923_889130+
NC_003923	889341	890408	1068	Plus	ORF	0	MW_RS04350	MW_RS04350	MW0803
NC_003923	890574	890574	1	Plus	TSS	10.6401	TSS_NC_003923_890574+
NC_003923	890584	891432	849	Plus	ORF	0	MW_RS04355	MW_RS04355	MW0804
NC_003923	891445	892272	828	Plus	ORF	0	MW_RS04360	MW_RS04360	MW0805
NC_003923	892299	893618	1320	Plus	ORF	0	MW_RS04365	MW_RS04365	MW0806
NC_003923	893442	893442	1	Plus	TSS	30	TSS_NC_003923_893442+
NC_003923	893671	893671	1	Plus	TSS	30	TSS_NC_003923_893671+
NC_003923	893702	894619	918	Plus	ORF	0	MW_RS04370	MW_RS04370	MW0807
NC_003923	894487	894487	1	Plus	TSS	3.55551	TSS_NC_003923_894487+
NC_003923	894749	895132	384	Plus	ORF	0	MW_RS04375	MW_RS04375	MW0808
NC_003923	895560	895560	1	Plus	TSS	18.1394	TSS_NC_003923_895560+
NC_003923	895575	896009	435	Plus	ORF	0	MW_RS04385	MW_RS04385	MW0810
NC_003923	896009	896788	780	Plus	ORF	0	MW_RS04390	MW_RS04390	MW0811
NC_003923	896821	897780	960	Plus	ORF	0	MW_RS04395	MW_RS04395	MW0812
NC_003923	897849	897849	1	Plus	TSS	6.97338	TSS_NC_003923_897849+
NC_003923	897891	897920	30	Plus	TTerm	88	TERM37488
NC_003923	897998	897998	1	Plus	TSS	2.50399	TSS_NC_003923_897998+
NC_003923	898000	898000	1	Plus	TSS	30	TSS_NC_003923_898000+
NC_003923	898034	898144	111	Plus	ORF	0	MW_RS04400	MW_RS04400
NC_003923	898110	898110	1	Plus	TSS	28.6132	TSS_NC_003923_898110+
NC_003923	898192	898344	153	Plus	ORF	0	MW_RS04405	MW_RS04405	MW0813
NC_003923	898343	898343	1	Plus	TSS	8.98017	TSS_NC_003923_898343+
NC_003923	898360	899817	1458	Plus	ORF	0	MW_RS04410	MW_RS04410	MW0814
NC_003923	899814	901028	1215	Plus	ORF	0	MW_RS04415	MW_RS04415	MW0815
NC_003923	900515	900515	1	Plus	TSS	3.16889	TSS_NC_003923_900515+
NC_003923	901046	901282	237	Plus	ORF	0	MW_RS04420	MW_RS04420	MW0816
NC_003923	901279	902454	1176	Plus	ORF	0	MW_RS04425	MW_RS04425	MW0817
NC_003923	903023	903023	1	Plus	TSS	3.0839	TSS_NC_003923_903023+
NC_003923	903060	903383	324	Plus	ORF	0	MW_RS04435	MW_RS04435	MW0819
NC_003923	903401	903432	32	Plus	TTerm	95	TERM37695
NC_003923	904798	904798	1	Plus	TSS	30	TSS_NC_003923_904798+
NC_003923	904799	904799	1	Plus	TSS	30	TSS_NC_003923_904799+
NC_003923	904800	904800	1	Plus	TSS	6.4124	TSS_NC_003923_904800+
NC_003923	904823	905059	237	Plus	ORF	0	MW_RS04445	MW_RS04445	MW0821
NC_003923	904997	904997	1	Plus	TSS	30	TSS_NC_003923_904997+
NC_003923	905072	905431	360	Plus	ORF	0	MW_RS04450	MW_RS04450	MW0822
NC_003923	905712	905712	1	Plus	TSS	30	TSS_NC_003923_905712+
NC_003923	905713	905713	1	Plus	TSS	30	TSS_NC_003923_905713+
NC_003923	905717	905717	1	Plus	TSS	2.0225	TSS_NC_003923_905717+
NC_003923	905798	905798	1	Plus	TSS	12.4335	TSS_NC_003923_905798+
NC_003923	905800	905800	1	Plus	TSS	30	TSS_NC_003923_905800+
NC_003923	905818	905818	1	Plus	TSS	9.0022	TSS_NC_003923_905818+
NC_003923	905820	905820	1	Plus	TSS	27.4981	TSS_NC_003923_905820+
NC_003923	905885	907093	1209	Plus	ORF	0	MW_RS04455	MW_RS04455	MW0823
NC_003923	907143	907173	31	Plus	TTerm	100	TERM378100
NC_003923	907147	907169	23	Plus	TTerm	100	TERM379100
NC_003923	907193	907193	1	Plus	TSS	30	TSS_NC_003923_907193+
NC_003923	907224	908699	1476	Plus	ORF	0	MW_RS04460	MW_RS04460	MW0824
NC_003923	909030	909030	1	Plus	TSS	4.94403	TSS_NC_003923_909030+
NC_003923	909065	909065	1	Plus	TSS	30	TSS_NC_003923_909065+
NC_003923	909066	909066	1	Plus	TSS	4.9329	TSS_NC_003923_909066+
NC_003923	909067	909067	1	Plus	TSS	30	TSS_NC_003923_909067+
NC_003923	909110	910426	1317	Plus	ORF	0	MW_RS04465	MW_RS04465	MW0825
NC_003923	910431	910431	1	Plus	TSS	2.33672	TSS_NC_003923_910431+
NC_003923	910445	910819	375	Plus	ORF	0	MW_RS04470	MW_RS04470	MW0826
NC_003923	910825	910869	45	Plus	TTerm	100	TERM380100
NC_003923	918595	918595	1	Plus	TSS	30	TSS_NC_003923_918595+
NC_003923	918620	919213	594	Plus	ORF	0	MW_RS04520	MW_RS04520	MW0836
NC_003923	919598	919598	1	Plus	TSS	30	TSS_NC_003923_919598+
NC_003923	919628	920005	378	Plus	ORF	0	MW_RS04525	MW_RS04525	MW0837
NC_003923	920073	920111	39	Plus	TTerm	100	TERM382100
NC_003923	920341	920341	1	Plus	TSS	5.08542	TSS_NC_003923_920341+
NC_003923	920342	920342	1	Plus	TSS	30	TSS_NC_003923_920342+
NC_003923	920343	920343	1	Plus	TSS	8.24498	TSS_NC_003923_920343+
NC_003923	920367	921494	1128	Plus	ORF	0	MW_RS04530	MW_RS04530	MW0838
NC_003923	920408	920408	1	Plus	TSS	7.65509	TSS_NC_003923_920408+
NC_003923	920493	920493	1	Plus	TSS	2.17065	TSS_NC_003923_920493+
NC_003923	921655	921655	1	Plus	TSS	2.67203	TSS_NC_003923_921655+
NC_003923	921656	921656	1	Plus	TSS	30	TSS_NC_003923_921656+
NC_003923	921779	921779	1	Plus	TSS	2.52023	TSS_NC_003923_921779+
NC_003923	921802	922992	1191	Plus	ORF	0	MW_RS04535	rocD	MW0839
NC_003923	923050	923050	1	Plus	TSS	2.97097	TSS_NC_003923_923050+
NC_003923	923061	923061	1	Plus	TSS	30	TSS_NC_003923_923061+
NC_003923	923101	924345	1245	Plus	ORF	0	MW_RS04540	MW_RS04540	MW0840
NC_003923	924105	924105	1	Plus	TSS	30	TSS_NC_003923_924105+
NC_003923	924106	924106	1	Plus	TSS	4.84798	TSS_NC_003923_924106+
NC_003923	924364	924405	42	Plus	TTerm	100	TERM383100
NC_003923	924641	924681	41	Plus	TTerm	100	TERM387100
NC_003923	925059	925059	1	Plus	TSS	6.16442	TSS_NC_003923_925059+
NC_003923	928802	928802	1	Plus	TSS	2.98632	TSS_NC_003923_928802+
NC_003923	928803	928803	1	Plus	TSS	2.33229	TSS_NC_003923_928803+
NC_003923	928804	928804	1	Plus	TSS	30	TSS_NC_003923_928804+
NC_003923	928831	930162	1332	Plus	ORF	0	MW_RS04560	MW_RS04560	MW0844
NC_003923	929978	929978	1	Plus	TSS	2.20055	TSS_NC_003923_929978+
NC_003923	930234	930275	42	Plus	TTerm	100	TERM390100
NC_003923	930385	930385	1	Plus	TSS	5.56904	TSS_NC_003923_930385+
NC_003923	930449	930449	1	Plus	TSS	7.74051	TSS_NC_003923_930449+
NC_003923	930452	930452	1	Plus	TSS	30	TSS_NC_003923_930452+
NC_003923	930487	931062	576	Plus	ORF	0	MW_RS04565	MW_RS04565	MW0845
NC_003923	931067	931591	525	Plus	ORF	0	MW_RS04570	MW_RS04570	MW0846
NC_003923	931123	931123	1	Plus	TSS	30	TSS_NC_003923_931123+
NC_003923	931263	931263	1	Plus	TSS	9.57072	TSS_NC_003923_931263+
NC_003923	931265	931265	1	Plus	TSS	13.3879	TSS_NC_003923_931265+
NC_003923	931546	931546	1	Plus	TSS	5.05937	TSS_NC_003923_931546+
NC_003923	931607	932182	576	Plus	ORF	0	MW_RS04575	MW_RS04575	MW0847
NC_003923	932194	932237	44	Plus	TTerm	100	TERM391100
NC_003923	932199	932232	34	Plus	TTerm	100	TERM392100
NC_003923	932321	932321	1	Plus	TSS	16.2397	TSS_NC_003923_932321+
NC_003923	932322	932322	1	Plus	TSS	2.23969	TSS_NC_003923_932322+
NC_003923	932342	935818	3477	Plus	ORF	0	MW_RS04580	MW_RS04580	MW0848
NC_003923	934500	934500	1	Plus	TSS	4.21606	TSS_NC_003923_934500+
NC_003923	934502	934502	1	Plus	TSS	27.894	TSS_NC_003923_934502+
NC_003923	934803	934803	1	Plus	TSS	2.85168	TSS_NC_003923_934803+
NC_003923	935819	939472	3654	Plus	ORF	0	MW_RS04585	MW_RS04585	MW0849
NC_003923	939610	939610	1	Plus	TSS	2.6814	TSS_NC_003923_939610+
NC_003923	939611	939611	1	Plus	TSS	30	TSS_NC_003923_939611+
NC_003923	939638	940540	903	Plus	ORF	0	MW_RS04590	MW_RS04590	MW0850
NC_003923	940556	940583	28	Plus	TTerm	100	TERM393100
NC_003923	940769	940769	1	Plus	TSS	8.65055	TSS_NC_003923_940769+
NC_003923	940786	940786	1	Plus	TSS	7.74938	TSS_NC_003923_940786+
NC_003923	940822	940822	1	Plus	TSS	3.10025	TSS_NC_003923_940822+
NC_003923	940869	941258	390	Plus	ORF	0	MW_RS04595	MW_RS04595	MW0851
NC_003923	940886	940886	1	Plus	TSS	2.15052	TSS_NC_003923_940886+
NC_003923	941280	941320	41	Plus	TTerm	100	TERM394100
NC_003923	943182	943182	1	Plus	TSS	30	TSS_NC_003923_943182+
NC_003923	943315	943315	1	Plus	TSS	30	TSS_NC_003923_943315+
NC_003923	943710	943710	1	Plus	TSS	30	TSS_NC_003923_943710+
NC_003923	943711	943711	1	Plus	TSS	30	TSS_NC_003923_943711+
NC_003923	943713	943713	1	Plus	TSS	30	TSS_NC_003923_943713+
NC_003923	943736	944044	309	Plus	ORF	0	MW_RS04610	MW_RS04610	MW0854
NC_003923	944066	944084	19	Plus	TTerm	76	TERM39676
NC_003923	944140	944192	53	Plus	TTerm	81	TERM39781
NC_003923	944143	944188	46	Plus	TTerm	91	TERM39891
NC_003923	944372	944372	1	Plus	TSS	2.37445	TSS_NC_003923_944372+
NC_003923	944592	946406	1815	Plus	ORF	0	MW_RS04615	MW_RS04615	MW0856
NC_003923	945347	945347	1	Plus	TSS	2.3717	TSS_NC_003923_945347+
NC_003923	946422	946453	32	Plus	TTerm	100	TERM399100
NC_003923	946543	946543	1	Plus	TSS	6.0777	TSS_NC_003923_946543+
NC_003923	946609	949218	2610	Plus	ORF	0	MW_RS04620	MW_RS04620	MW0857
NC_003923	949226	949256	31	Plus	TTerm	100	TERM400100
NC_003923	950256	951401	1146	Plus	ORF	0	MW_RS04630	MW_RS04630	MW0859
NC_003923	951385	952026	642	Plus	ORF	0	MW_RS04635	MW_RS04635	MW0860
NC_003923	952019	953137	1119	Plus	ORF	0	MW_RS04640	MW_RS04640	MW0861
NC_003923	952138	952138	1	Plus	TSS	2.46291	TSS_NC_003923_952138+
NC_003923	953121	953636	516	Plus	ORF	0	MW_RS04645	MW_RS04645	MW0862
NC_003923	953912	953912	1	Plus	TSS	26.5788	TSS_NC_003923_953912+
NC_003923	953947	954381	435	Plus	ORF	0	MW_RS04650	MW_RS04650	MW0863
NC_003923	954446	954491	46	Plus	TTerm	95	TERM40295
NC_003923	955083	955083	1	Plus	TSS	19.6611	TSS_NC_003923_955083+
NC_003923	955084	955084	1	Plus	TSS	30	TSS_NC_003923_955084+
NC_003923	955118	956059	942	Plus	ORF	0	MW_RS04660	MW_RS04660	MW0865
NC_003923	955850	955850	1	Plus	TSS	3.02188	TSS_NC_003923_955850+
NC_003923	955855	955855	1	Plus	TSS	9.39092	TSS_NC_003923_955855+
NC_003923	955982	955982	1	Plus	TSS	30	TSS_NC_003923_955982+
NC_003923	955983	955983	1	Plus	TSS	3.00406	TSS_NC_003923_955983+
NC_003923	955984	955984	1	Plus	TSS	4.20176	TSS_NC_003923_955984+
NC_003923	955985	955985	1	Plus	TSS	30	TSS_NC_003923_955985+
NC_003923	956003	956003	1	Plus	TSS	30	TSS_NC_003923_956003+
NC_003923	956071	957315	1245	Plus	ORF	0	MW_RS04665	MW_RS04665	MW0866
NC_003923	957325	957355	31	Plus	TTerm	100	TERM403100
NC_003923	957917	957917	1	Plus	TSS	7.72537	TSS_NC_003923_957917+
NC_003923	957984	958910	927	Plus	ORF	0	MW_RS04675	MW_RS04675	MW0868
NC_003923	958910	959980	1071	Plus	ORF	0	MW_RS04680	MW_RS04680	MW0869
NC_003923	959996	961078	1083	Plus	ORF	0	MW_RS04685	MW_RS04685	MW0870
NC_003923	961068	962009	942	Plus	ORF	0	MW_RS04690	MW_RS04690	MW0871
NC_003923	962028	963683	1656	Plus	ORF	0	MW_RS04695	MW_RS04695	MW0872
NC_003923	963700	963721	22	Plus	TTerm	100	TERM405100
NC_003923	963895	965610	1716	Plus	ORF	0	MW_RS04700	MW_RS04700	MW0873
NC_003923	965619	965638	20	Plus	TTerm	91	TERM40691
NC_003923	965661	966647	987	Plus	ORF	0	MW_RS04705	MW_RS04705	MW0874
NC_003923	966650	967630	981	Plus	ORF	0	MW_RS04710	MW_RS04710	MW0875
NC_003923	967623	968585	963	Plus	ORF	0	MW_RS04715	MW_RS04715	MW0876
NC_003923	968331	968331	1	Plus	TSS	3.37876	TSS_NC_003923_968331+
NC_003923	968597	969478	882	Plus	ORF	0	MW_RS04720	MW_RS04720	MW0877
NC_003923	969488	969513	26	Plus	TTerm	88	TERM40788
NC_003923	970594	970594	1	Plus	TSS	3.68805	TSS_NC_003923_970594+
NC_003923	970596	970596	1	Plus	TSS	30	TSS_NC_003923_970596+
NC_003923	970708	970708	1	Plus	TSS	3.04708	TSS_NC_003923_970708+
NC_003923	970709	970709	1	Plus	TSS	30	TSS_NC_003923_970709+
NC_003923	970732	970732	1	Plus	TSS	2.83774	TSS_NC_003923_970732+
NC_003923	970733	970733	1	Plus	TSS	10.5889	TSS_NC_003923_970733+
NC_003923	970734	970734	1	Plus	TSS	6.76315	TSS_NC_003923_970734+
NC_003923	970735	970735	1	Plus	TSS	2.98131	TSS_NC_003923_970735+
NC_003923	970759	970759	1	Plus	TSS	2.85425	TSS_NC_003923_970759+
NC_003923	970760	970760	1	Plus	TSS	4.78176	TSS_NC_003923_970760+
NC_003923	970804	971199	396	Plus	ORF	0	MW_RS04730	MW_RS04730	MW0879
NC_003923	971244	971267	24	Plus	TTerm	100	TERM409100
NC_003923	971340	971340	1	Plus	TSS	3.93321	TSS_NC_003923_971340+
NC_003923	971392	971392	1	Plus	TSS	30	TSS_NC_003923_971392+
NC_003923	971393	971393	1	Plus	TSS	15.4143	TSS_NC_003923_971393+
NC_003923	971467	971467	1	Plus	TSS	30	TSS_NC_003923_971467+
NC_003923	971468	971468	1	Plus	TSS	15.8387	TSS_NC_003923_971468+
NC_003923	971539	971539	1	Plus	TSS	30	TSS_NC_003923_971539+
NC_003923	971570	972289	720	Plus	ORF	0	MW_RS04735	MW_RS04735	MW0880
NC_003923	972320	972337	18	Plus	TTerm	100	TERM410100
NC_003923	972410	973396	987	Plus	ORF	0	MW_RS04740	MW_RS04740	MW0881
NC_003923	973414	973414	1	Plus	TSS	30	TSS_NC_003923_973414+
NC_003923	973444	975252	1809	Plus	ORF	0	MW_RS04745	MW_RS04745	MW0882
NC_003923	975352	975352	1	Plus	TSS	30	TSS_NC_003923_975352+
NC_003923	975423	975444	22	Plus	TTerm	100	TERM411100
NC_003923	975672	975701	30	Plus	TTerm	83	TERM41283
NC_003923	977769	977769	1	Plus	TSS	4.37875	TSS_NC_003923_977769+
NC_003923	977770	977770	1	Plus	TSS	9.58484	TSS_NC_003923_977770+
NC_003923	977789	978136	348	Plus	ORF	0	MW_RS04765	MW_RS04765	MW0886
NC_003923	978153	978788	636	Plus	ORF	0	MW_RS04770	MW_RS04770	MW0887
NC_003923	978805	979614	810	Plus	ORF	0	MW_RS04775	ppnK	MW0888
NC_003923	979611	980465	855	Plus	ORF	0	MW_RS04780	MW_RS04780	MW0889
NC_003923	980133	980133	1	Plus	TSS	4.92395	TSS_NC_003923_980133+
NC_003923	980486	981871	1386	Plus	ORF	0	MW_RS04785	MW_RS04785	MW0890
NC_003923	981823	981823	1	Plus	TSS	19.2688	TSS_NC_003923_981823+
NC_003923	981881	983725	1845	Plus	ORF	0	MW_RS04790	MW_RS04790	MW0891
NC_003923	983541	983541	1	Plus	TSS	5.43011	TSS_NC_003923_983541+
NC_003923	983927	983927	1	Plus	TSS	30	TSS_NC_003923_983927+
NC_003923	983928	983928	1	Plus	TSS	30	TSS_NC_003923_983928+
NC_003923	984003	984773	771	Plus	ORF	0	MW_RS04795	MW_RS04795	MW0892
NC_003923	984786	984819	34	Plus	TTerm	100	TERM414100
NC_003923	986370	986370	1	Plus	TSS	30	TSS_NC_003923_986370+
NC_003923	986395	987963	1569	Plus	ORF	0	MW_RS04805	MW_RS04805	MW0894
NC_003923	986795	986795	1	Plus	TSS	30	TSS_NC_003923_986795+
NC_003923	986859	986859	1	Plus	TSS	2.19001	TSS_NC_003923_986859+
NC_003923	988084	988084	1	Plus	TSS	30	TSS_NC_003923_988084+
NC_003923	988108	988866	759	Plus	ORF	0	MW_RS04810	MW_RS04810	MW0895
NC_003923	988168	988168	1	Plus	TSS	3.19592	TSS_NC_003923_988168+
NC_003923	989035	989035	1	Plus	TSS	7.41688	TSS_NC_003923_989035+
NC_003923	989036	989036	1	Plus	TSS	30	TSS_NC_003923_989036+
NC_003923	989060	989569	510	Plus	ORF	0	MW_RS04815	MW_RS04815	MW0896
NC_003923	989614	989657	44	Plus	TTerm	100	TERM417100
NC_003923	989619	989652	34	Plus	TTerm	100	TERM419100
NC_003923	990193	990193	1	Plus	TSS	3.22242	TSS_NC_003923_990193+
NC_003923	992235	992235	1	Plus	TSS	30	TSS_NC_003923_992235+
NC_003923	992271	992271	1	Plus	TSS	30	TSS_NC_003923_992271+
NC_003923	992433	992433	1	Plus	TSS	30	TSS_NC_003923_992433+
NC_003923	992436	992436	1	Plus	TSS	2.37445	TSS_NC_003923_992436+
NC_003923	992458	993942	1485	Plus	ORF	0	MW_RS04830	MW_RS04830	MW0899
NC_003923	992491	992491	1	Plus	TSS	2.5828	TSS_NC_003923_992491+
NC_003923	992602	992602	1	Plus	TSS	2.63075	TSS_NC_003923_992602+
NC_003923	993099	993099	1	Plus	TSS	2.06988	TSS_NC_003923_993099+
NC_003923	993932	994183	252	Plus	ORF	0	MW_RS04835	MW_RS04835	MW0900
NC_003923	994183	995745	1563	Plus	ORF	0	MW_RS04840	MW_RS04840	MW0901
NC_003923	995845	995845	1	Plus	TSS	30	TSS_NC_003923_995845+
NC_003923	995978	996005	28	Plus	TTerm	100	TERM420100
NC_003923	996047	996850	804	Plus	ORF	0	MW_RS04845	MW_RS04845	MW0902
NC_003923	996863	996892	30	Plus	TTerm	100	TERM421100
NC_003923	997058	997058	1	Plus	TSS	5.09108	TSS_NC_003923_997058+
NC_003923	997084	999393	2310	Plus	ORF	0	MW_RS04850	MW_RS04850	MW0903
NC_003923	998901	998901	1	Plus	TSS	6.96454	TSS_NC_003923_998901+
NC_003923	999119	999119	1	Plus	TSS	30	TSS_NC_003923_999119+
NC_003923	999121	999121	1	Plus	TSS	30	TSS_NC_003923_999121+
NC_003923	999410	1000768	1359	Plus	ORF	0	MW_RS04855	MW_RS04855	MW0904
NC_003923	1000776	1000822	47	Plus	TTerm	100	TERM422100
NC_003923	1000889	1000889	1	Plus	TSS	20.0364	TSS_NC_003923_1000889+
NC_003923	1000907	1002418	1512	Plus	ORF	0	MW_RS04860	MW_RS04860	MW0905
NC_003923	1002465	1002494	30	Plus	TTerm	90	TERM42490
NC_003923	1003657	1003657	1	Plus	TSS	30	TSS_NC_003923_1003657+
NC_003923	1003658	1003658	1	Plus	TSS	30	TSS_NC_003923_1003658+
NC_003923	1003659	1003659	1	Plus	TSS	30	TSS_NC_003923_1003659+
NC_003923	1003684	1003902	219	Plus	ORF	0	MW_RS04880	MW_RS04880	MW0907
NC_003923	1003762	1003762	1	Plus	TSS	2.71419	TSS_NC_003923_1003762+
NC_003923	1003765	1003765	1	Plus	TSS	2.14244	TSS_NC_003923_1003765+
NC_003923	1003929	1003981	53	Plus	TTerm	78	TERM42678
NC_003923	1003931	1003978	48	Plus	TTerm	88	TERM42888
NC_003923	1003936	1003973	38	Plus	TTerm	95	TERM43095
NC_003923	1005139	1005139	1	Plus	TSS	10.2328	TSS_NC_003923_1005139+
NC_003923	1005141	1005141	1	Plus	TSS	2.97707	TSS_NC_003923_1005141+
NC_003923	1005143	1005143	1	Plus	TSS	30	TSS_NC_003923_1005143+
NC_003923	1005147	1005147	1	Plus	TSS	4.03124	TSS_NC_003923_1005147+
NC_003923	1005168	1005344	177	Plus	ORF	0	MW_RS04890	MW_RS04890	MW0909
NC_003923	1005359	1005961	603	Plus	ORF	0	MW_RS04895	MW_RS04895	MW0910
NC_003923	1005966	1005998	33	Plus	TTerm	100	TERM431100
NC_003923	1006172	1006279	108	Plus	ORF	0	MW_RS04900	MW_RS04900	MW0911
NC_003923	1006359	1006382	24	Plus	TTerm	100	TERM432100
NC_003923	1006818	1006919	102	Plus	ORF	0	MW_RS04905	MW_RS04905
[truncated: 6,038 more rows]

## Sheet: E. aerogenes
chr	start	end	width	strand	type	score	feature_ID
Name of the reference sequence.	Start position of the feature on the reference sequence.	End position of the feature on the reference sequence.	Width of the feature.	Strand of the feature.	Type of feature. TSS stand for transcription start site detected with the TSS-EMOTE protocol; ORF stands for annotated ORF of the reference sequence; TTerm stand for transcription terminator detected by the software TransTermHP [Kingsford et al. 2007].	A confidence score for the feature. For TSSs, the score is set to -log10(p-value); for TTerm it is set to the prediction score assigned by software TransTermHP; for ORFs it is always set to 0.	A unique identifier of the feature.
NC_015663	1	728	728	Plus	ORF	0	EAE_24795
NC_015663	8631	8648	18	Plus	TTerm	76	TERM176
NC_015663	9005	10507	1503	Plus	ORF	0	EAE_00050
NC_015663	10497	11189	693	Plus	ORF	0	EAE_00055
NC_015663	11634	11900	267	Plus	ORF	0	EAE_00060
NC_015663	12158	12478	321	Plus	ORF	0	EAE_00070
NC_015663	18253	18276	24	Plus	TTerm	87	TERM287
NC_015663	18254	18275	22	Plus	TTerm	88	TERM388
NC_015663	18256	18273	18	Plus	TTerm	80	TERM480
NC_015663	20005	20030	26	Plus	TTerm	79	TERM579
NC_015663	20006	20029	24	Plus	TTerm	90	TERM690
NC_015663	21046	21852	807	Plus	ORF	0	EAE_00105
NC_015663	22775	23041	267	Plus	ORF	0	EAE_00110
NC_015663	23299	23886	588	Plus	ORF	0	EAE_00120
NC_015663	24329	24601	273	Plus	ORF	0	EAE_00125
NC_015663	27776	28873	1098	Plus	ORF	0	EAE_00155
NC_015663	28926	28947	22	Plus	TTerm	78	TERM778
NC_015663	28972	29865	894	Plus	ORF	0	EAE_00160
NC_015663	30151	30828	678	Plus	ORF	0	EAE_00165
NC_015663	30857	30892	36	Plus	TTerm	100	TERM8100
NC_015663	30862	30887	26	Plus	TTerm	100	TERM9100
NC_015663	30927	31751	825	Plus	ORF	0	EAE_00170
NC_015663	31919	32005	87	Plus	ORF	0	EAE_00175
NC_015663	32030	32049	20	Plus	TTerm	100	TERM10100
NC_015663	32222	32515	294	Plus	ORF	0	EAE_00185
NC_015663	32526	33002	477	Plus	ORF	0	EAE_00190
NC_015663	33015	33347	333	Plus	ORF	0	EAE_00195
NC_015663	33359	33595	237	Plus	ORF	0	EAE_00200
NC_015663	39112	39603	492	Plus	ORF	0	EAE_00225
NC_015663	39634	39647	14	Plus	TTerm	100	TERM11100
NC_015663	39982	40815	834	Plus	ORF	0	EAE_00230
NC_015663	40826	40856	31	Plus	TTerm	82	TERM1282
NC_015663	41170	41847	678	Plus	ORF	0	EAE_00235
NC_015663	42006	42461	456	Plus	ORF	0	EAE_00240
NC_015663	42461	43657	1197	Plus	ORF	0	EAE_00245
NC_015663	43891	43891	1	Plus	TSS	3.29948	TSS_NC_015663_43891+
NC_015663	44116	44135	20	Plus	TTerm	100	TERM13100
NC_015663	45760	47457	1698	Plus	ORF	0	EAE_00255
NC_015663	47469	48212	744	Plus	ORF	0	EAE_00260
NC_015663	49486	50721	1236	Plus	ORF	0	EAE_00270
NC_015663	50709	50727	19	Plus	TTerm	95	TERM1495
NC_015663	52555	53547	993	Plus	ORF	0	EAE_00280
NC_015663	53675	54031	357	Plus	ORF	0	EAE_00285
NC_015663	54040	54055	16	Plus	TTerm	100	TERM15100
NC_015663	55652	56854	1203	Plus	ORF	0	EAE_00295
NC_015663	56883	56905	23	Plus	TTerm	100	TERM16100
NC_015663	59716	60069	354	Plus	ORF	0	EAE_00310
NC_015663	60077	60472	396	Plus	ORF	0	EAE_00315
NC_015663	60485	60503	19	Plus	TTerm	76	TERM1776
NC_015663	62193	62193	1	Plus	TSS	11.9396	TSS_NC_015663_62193+
NC_015663	62194	62194	1	Plus	TSS	3.88684	TSS_NC_015663_62194+
NC_015663	62195	62195	1	Plus	TSS	30	TSS_NC_015663_62195+
NC_015663	62197	62197	1	Plus	TSS	3.80421	TSS_NC_015663_62197+
NC_015663	62204	62279	76	Plus	ORF	0	EAE_t24806
NC_015663	62326	62401	76	Plus	ORF	0	EAE_t24808
NC_015663	62448	62523	76	Plus	ORF	0	EAE_t24810
NC_015663	62528	62603	76	Plus	ORF	0	EAE_t24812
NC_015663	62613	62629	17	Plus	TTerm	100	TERM18100
NC_015663	65993	66991	999	Plus	ORF	0	EAE_00335
NC_015663	70611	71372	762	Plus	ORF	0	EAE_00355
NC_015663	71393	71412	20	Plus	TTerm	95	TERM1995
NC_015663	71516	71516	1	Plus	TSS	2.6658	TSS_NC_015663_71516+
NC_015663	71550	72521	972	Plus	ORF	0	EAE_00360
NC_015663	72550	72565	16	Plus	TTerm	87	TERM2087
NC_015663	72742	72742	1	Plus	TSS	5.709	TSS_NC_015663_72742+
NC_015663	72901	73158	258	Plus	ORF	0	EAE_00365
NC_015663	73203	74993	1791	Plus	ORF	0	EAE_00370
NC_015663	74617	74617	1	Plus	TSS	2.2469	TSS_NC_015663_74617+
NC_015663	74619	74619	1	Plus	TSS	2.04895	TSS_NC_015663_74619+
NC_015663	74746	74746	1	Plus	TSS	2.06537	TSS_NC_015663_74746+
NC_015663	74747	74747	1	Plus	TSS	30	TSS_NC_015663_74747+
NC_015663	74749	74749	1	Plus	TSS	2.88256	TSS_NC_015663_74749+
NC_015663	74972	75481	510	Plus	ORF	0	EAE_00375
NC_015663	75501	75518	18	Plus	TTerm	100	TERM21100
NC_015663	76700	77995	1296	Plus	ORF	0	EAE_00390
NC_015663	78009	78725	717	Plus	ORF	0	EAE_00395
NC_015663	86506	87378	873	Plus	ORF	0	EAE_00445
NC_015663	87378	88277	900	Plus	ORF	0	EAE_00450
NC_015663	88297	88322	26	Plus	TTerm	100	TERM22100
NC_015663	88301	88318	18	Plus	TTerm	100	TERM23100
NC_015663	90909	91877	969	Plus	ORF	0	EAE_00460
NC_015663	91884	93878	1995	Plus	ORF	0	EAE_00465
NC_015663	98002	101115	3114	Plus	ORF	0	EAE_00485
NC_015663	101135	101153	19	Plus	TTerm	100	TERM24100
NC_015663	101615	101971	357	Plus	ORF	0	EAE_00490
NC_015663	101975	103102	1128	Plus	ORF	0	EAE_00495
NC_015663	103156	103356	201	Plus	ORF	0	EAE_00500
NC_015663	108100	108119	20	Plus	TTerm	100	TERM25100
NC_015663	110209	110778	570	Plus	ORF	0	EAE_00535
NC_015663	110782	111252	471	Plus	ORF	0	EAE_00540
NC_015663	111267	111292	26	Plus	TTerm	100	TERM26100
NC_015663	112603	114066	1464	Plus	ORF	0	EAE_00550
NC_015663	114076	114435	360	Plus	ORF	0	EAE_00555
NC_015663	114441	114469	29	Plus	TTerm	100	TERM27100
NC_015663	114442	114468	27	Plus	TTerm	100	TERM28100
NC_015663	114571	115482	912	Plus	ORF	0	EAE_00560
NC_015663	117625	117643	19	Plus	TTerm	100	TERM29100
NC_015663	118431	118452	22	Plus	TTerm	76	TERM3076
NC_015663	118432	118451	20	Plus	TTerm	77	TERM3177
NC_015663	120165	121202	1038	Plus	ORF	0	EAE_00590
NC_015663	121199	121840	642	Plus	ORF	0	EAE_00595
NC_015663	123656	125107	1452	Plus	ORF	0	EAE_00605
NC_015663	125082	126179	1098	Plus	ORF	0	EAE_00610
NC_015663	127990	127990	1	Plus	TSS	4.17159	TSS_NC_015663_127990+
NC_015663	128021	130081	2061	Plus	ORF	0	EAE_00620
NC_015663	130085	131611	1527	Plus	ORF	0	EAE_00625
NC_015663	131633	131655	23	Plus	TTerm	100	TERM32100
NC_015663	131634	131654	21	Plus	TTerm	93	TERM3393
NC_015663	134245	134454	210	Plus	ORF	0	EAE_00635
NC_015663	135450	136658	1209	Plus	ORF	0	EAE_00645
NC_015663	137390	137407	18	Plus	TTerm	87	TERM3487
NC_015663	140669	140669	1	Plus	TSS	2.0325	TSS_NC_015663_140669+
NC_015663	140703	142076	1374	Plus	ORF	0	EAE_00670
NC_015663	142157	143185	1029	Plus	ORF	0	EAE_00675
NC_015663	143182	143520	339	Plus	ORF	0	EAE_00680
NC_015663	143827	143841	15	Plus	TTerm	95	TERM3595
NC_015663	145359	145373	15	Plus	TTerm	76	TERM3676
NC_015663	145392	145414	23	Plus	TTerm	87	TERM3787
NC_015663	151030	151067	38	Plus	TTerm	100	TERM38100
NC_015663	151031	151066	36	Plus	TTerm	100	TERM39100
NC_015663	151034	151063	30	Plus	TTerm	100	TERM40100
NC_015663	152293	152324	32	Plus	TTerm	80	TERM4180
NC_015663	160653	161501	849	Plus	ORF	0	EAE_00740
NC_015663	169420	169433	14	Plus	TTerm	81	TERM4281
NC_015663	170460	170460	1	Plus	TSS	6.93913	TSS_NC_015663_170460+
NC_015663	170498	171301	804	Plus	ORF	0	EAE_00800
NC_015663	171323	171336	14	Plus	TTerm	79	TERM4379
NC_015663	173083	174360	1278	Plus	ORF	0	EAE_00815
NC_015663	175793	176215	423	Plus	ORF	0	EAE_00825
NC_015663	176226	176255	30	Plus	TTerm	85	TERM4485
NC_015663	176233	176248	16	Plus	TTerm	100	TERM45100
NC_015663	177850	179040	1191	Plus	ORF	0	EAE_00835
NC_015663	183064	183083	20	Plus	TTerm	100	TERM46100
NC_015663	190660	191508	849	Plus	ORF	0	EAE_00890
NC_015663	192426	192686	261	Plus	ORF	0	EAE_00905
NC_015663	202433	202461	29	Plus	TTerm	77	TERM4777
NC_015663	202489	204108	1620	Plus	ORF	0	EAE_00965
NC_015663	204961	206292	1332	Plus	ORF	0	EAE_00975
NC_015663	206299	206316	18	Plus	TTerm	100	TERM48100
NC_015663	207034	207723	690	Plus	ORF	0	EAE_00985
NC_015663	207741	207756	16	Plus	TTerm	100	TERM49100
NC_015663	209054	209479	426	Plus	ORF	0	EAE_00995
NC_015663	209486	209506	21	Plus	TTerm	81	TERM5081
NC_015663	209487	209505	19	Plus	TTerm	82	TERM5182
NC_015663	209549	210247	699	Plus	ORF	0	EAE_01000
NC_015663	210283	212958	2676	Plus	ORF	0	EAE_01005
NC_015663	212970	212996	27	Plus	TTerm	80	TERM5280
NC_015663	213055	214410	1356	Plus	ORF	0	EAE_01010
NC_015663	214418	214434	17	Plus	TTerm	100	TERM53100
NC_015663	214453	214776	324	Plus	ORF	0	EAE_01015
NC_015663	216185	216200	16	Plus	TTerm	100	TERM54100
NC_015663	216419	216460	42	Plus	TTerm	79	TERM5579
NC_015663	216424	216455	32	Plus	TTerm	100	TERM56100
NC_015663	216587	216628	42	Plus	TTerm	93	TERM5793
NC_015663	216591	216624	34	Plus	TTerm	81	TERM5881
NC_015663	216597	216618	22	Plus	TTerm	80	TERM5980
NC_015663	222063	222097	35	Plus	TTerm	90	TERM6090
NC_015663	222064	222096	33	Plus	TTerm	83	TERM6183
NC_015663	222066	222094	29	Plus	TTerm	100	TERM62100
NC_015663	222072	222088	17	Plus	TTerm	100	TERM63100
NC_015663	226467	226467	1	Plus	TSS	3.10437	TSS_NC_015663_226467+
NC_015663	226650	227387	738	Plus	ORF	0	EAE_01040
NC_015663	227409	227428	20	Plus	TTerm	100	TERM64100
NC_015663	227660	227995	336	Plus	ORF	0	EAE_01045
NC_015663	228022	228037	16	Plus	TTerm	100	TERM65100
NC_015663	228206	228225	20	Plus	TTerm	100	TERM66100
NC_015663	228259	229419	1161	Plus	ORF	0	EAE_01050
NC_015663	230310	230331	22	Plus	TTerm	95	TERM6795
NC_015663	232725	233411	687	Plus	ORF	0	EAE_01070
NC_015663	232850	232850	1	Plus	TSS	19.0713	TSS_NC_015663_232850+
NC_015663	233404	234627	1224	Plus	ORF	0	EAE_01075
NC_015663	234736	235119	384	Plus	ORF	0	EAE_01080
NC_015663	240893	241684	792	Plus	ORF	0	EAE_01120
NC_015663	241792	242988	1197	Plus	ORF	0	EAE_01125
NC_015663	243008	243027	20	Plus	TTerm	100	TERM68100
NC_015663	243806	244684	879	Plus	ORF	0	EAE_01135
NC_015663	244771	246432	1662	Plus	ORF	0	EAE_01140
NC_015663	246580	246918	339	Plus	ORF	0	EAE_01145
NC_015663	246936	246966	31	Plus	TTerm	76	TERM6976
NC_015663	246944	246958	15	Plus	TTerm	100	TERM70100
NC_015663	247790	247790	1	Plus	TSS	2.457	TSS_NC_015663_247790+
NC_015663	247853	248335	483	Plus	ORF	0	EAE_01160
NC_015663	248473	248473	1	Plus	TSS	12.2277	TSS_NC_015663_248473+
NC_015663	248566	248566	1	Plus	TSS	2.31828	TSS_NC_015663_248566+
NC_015663	248890	248915	26	Plus	TTerm	100	TERM71100
NC_015663	249046	249192	147	Plus	ORF	0	EAE_01165
NC_015663	253272	253658	387	Plus	ORF	0	EAE_01195
NC_015663	253786	253811	26	Plus	TTerm	93	TERM7293
NC_015663	257662	257691	30	Plus	TTerm	79	TERM7379
NC_015663	266140	267027	888	Plus	ORF	0	EAE_01260
NC_015663	268134	268134	1	Plus	TSS	2.457	TSS_NC_015663_268134+
NC_015663	268161	268487	327	Plus	ORF	0	EAE_01270
NC_015663	269671	270465	795	Plus	ORF	0	EAE_01280
NC_015663	270712	271245	534	Plus	ORF	0	EAE_01290
NC_015663	272834	272846	13	Plus	TTerm	76	TERM7476
NC_015663	273163	274029	867	Plus	ORF	0	EAE_01305
NC_015663	274041	274622	582	Plus	ORF	0	EAE_01310
NC_015663	274619	276181	1563	Plus	ORF	0	EAE_01315
NC_015663	276242	277261	1020	Plus	ORF	0	EAE_01320
NC_015663	277262	278155	894	Plus	ORF	0	EAE_01325
NC_015663	278155	279144	990	Plus	ORF	0	EAE_01330
NC_015663	279137	280081	945	Plus	ORF	0	EAE_01335
NC_015663	280351	280391	41	Plus	TTerm	78	TERM7578
NC_015663	282190	283971	1782	Plus	ORF	0	EAE_01345
NC_015663	285669	286274	606	Plus	ORF	0	EAE_01360
NC_015663	286352	286651	300	Plus	ORF	0	EAE_01365
NC_015663	286661	287182	522	Plus	ORF	0	EAE_01370
NC_015663	288290	288469	180	Plus	ORF	0	EAE_01380
NC_015663	288476	288493	18	Plus	TTerm	95	TERM7695
NC_015663	289630	290079	450	Plus	ORF	0	EAE_01390
NC_015663	290656	291003	348	Plus	ORF	0	EAE_01400
NC_015663	291048	291072	25	Plus	TTerm	100	TERM77100
NC_015663	292529	292960	432	Plus	ORF	0	EAE_01410
NC_015663	293144	293389	246	Plus	ORF	0	EAE_01415
NC_015663	293386	293796	411	Plus	ORF	0	EAE_01420
NC_015663	293540	293577	38	Plus	TTerm	100	TERM78100
NC_015663	293769	295913	2145	Plus	ORF	0	EAE_01425
NC_015663	295924	296886	963	Plus	ORF	0	EAE_01430
NC_015663	296893	296930	38	Plus	TTerm	86	TERM7986
NC_015663	297232	298434	1203	Plus	ORF	0	EAE_01435
NC_015663	298427	299491	1065	Plus	ORF	0	EAE_01440
NC_015663	299506	300501	996	Plus	ORF	0	EAE_01445
NC_015663	300947	301477	531	Plus	ORF	0	EAE_01450
NC_015663	301521	301543	23	Plus	TTerm	100	TERM80100
NC_015663	301609	302781	1173	Plus	ORF	0	EAE_01455
NC_015663	302797	304335	1539	Plus	ORF	0	EAE_01460
NC_015663	304348	304363	16	Plus	TTerm	100	TERM81100
NC_015663	304473	306131	1659	Plus	ORF	0	EAE_01465
NC_015663	307582	307599	18	Plus	TTerm	100	TERM82100
NC_015663	310319	310334	16	Plus	TTerm	79	TERM8379
NC_015663	317310	317331	22	Plus	TTerm	78	TERM8478
NC_015663	322134	322697	564	Plus	ORF	0	EAE_01555
NC_015663	322694	323665	972	Plus	ORF	0	EAE_01560
NC_015663	323679	324041	363	Plus	ORF	0	EAE_01565
NC_015663	324054	324833	780	Plus	ORF	0	EAE_01570
NC_015663	324958	325317	360	Plus	ORF	0	EAE_01575
NC_015663	325385	326158	774	Plus	ORF	0	EAE_01580
NC_015663	326151	327116	966	Plus	ORF	0	EAE_01585
NC_015663	326713	326731	19	Plus	TTerm	77	TERM8577
NC_015663	328817	330259	1443	Plus	ORF	0	EAE_01595
NC_015663	330256	331389	1134	Plus	ORF	0	EAE_01600
NC_015663	336681	338117	1437	Plus	ORF	0	EAE_01625
NC_015663	338144	339568	1425	Plus	ORF	0	EAE_01630
NC_015663	347982	348326	345	Plus	ORF	0	EAE_01680
NC_015663	348333	349205	873	Plus	ORF	0	EAE_01685
NC_015663	349196	349468	273	Plus	ORF	0	EAE_01690
NC_015663	349468	350589	1122	Plus	ORF	0	EAE_01695
NC_015663	350586	351596	1011	Plus	ORF	0	EAE_01700
NC_015663	351702	351718	17	Plus	TTerm	100	TERM86100
NC_015663	351735	353807	2073	Plus	ORF	0	EAE_01705
NC_015663	353851	353863	13	Plus	TTerm	77	TERM8777
NC_015663	354111	355028	918	Plus	ORF	0	EAE_01710
NC_015663	355025	355846	822	Plus	ORF	0	EAE_01715
NC_015663	355843	356691	849	Plus	ORF	0	EAE_01720
NC_015663	356685	357539	855	Plus	ORF	0	EAE_01725
NC_015663	359504	360445	942	Plus	ORF	0	EAE_01740
NC_015663	360481	362190	1710	Plus	ORF	0	EAE_01745
NC_015663	362699	365050	2352	Plus	ORF	0	EAE_01755
NC_015663	365124	366155	1032	Plus	ORF	0	EAE_01760
NC_015663	366152	366970	819	Plus	ORF	0	EAE_01765
NC_015663	366970	367965	996	Plus	ORF	0	EAE_01770
NC_015663	367958	368737	780	Plus	ORF	0	EAE_01775
NC_015663	368918	371479	2562	Plus	ORF	0	EAE_01780
NC_015663	371485	371535	51	Plus	TTerm	90	TERM8890
NC_015663	371501	371520	20	Plus	TTerm	100	TERM89100
NC_015663	380426	380441	16	Plus	TTerm	76	TERM9076
NC_015663	380582	381001	420	Plus	ORF	0	EAE_01830
NC_015663	382008	382385	378	Plus	ORF	0	EAE_01840
NC_015663	382398	382419	22	Plus	TTerm	100	TERM91100
NC_015663	393912	394958	1047	Plus	ORF	0	EAE_01910
NC_015663	394969	394998	30	Plus	TTerm	79	TERM9279
NC_015663	399700	400062	363	Plus	ORF	0	EAE_01930
NC_015663	400075	400100	26	Plus	TTerm	80	TERM9380
NC_015663	400944	400970	27	Plus	TTerm	81	TERM9481
NC_015663	402295	403404	1110	Plus	ORF	0	EAE_01945
NC_015663	403427	403446	20	Plus	TTerm	100	TERM95100
NC_015663	411412	414162	2751	Plus	ORF	0	EAE_01975
NC_015663	414175	414187	13	Plus	TTerm	77	TERM9677
NC_015663	415490	415512	23	Plus	TTerm	100	TERM97100
NC_015663	415491	415511	21	Plus	TTerm	100	TERM98100
NC_015663	419811	419960	150	Plus	ORF	0	EAE_02000
NC_015663	420008	420031	24	Plus	TTerm	93	TERM9993
NC_015663	421679	421708	30	Plus	TTerm	83	TERM10083
NC_015663	421680	421707	28	Plus	TTerm	84	TERM10184
NC_015663	422861	423706	846	Plus	ORF	0	EAE_02025
NC_015663	423722	423749	28	Plus	TTerm	77	TERM10277
NC_015663	423819	425186	1368	Plus	ORF	0	EAE_02030
NC_015663	425680	426969	1290	Plus	ORF	0	EAE_02035
NC_015663	426988	427011	24	Plus	TTerm	86	TERM10386
NC_015663	426989	427010	22	Plus	TTerm	90	TERM10490
NC_015663	427036	428403	1368	Plus	ORF	0	EAE_02040
NC_015663	428556	429314	759	Plus	ORF	0	EAE_02045
NC_015663	431936	431936	1	Plus	TSS	30	TSS_NC_015663_431936+
NC_015663	432051	432065	15	Plus	TTerm	87	TERM10587
NC_015663	432115	432133	19	Plus	TTerm	100	TERM106100
NC_015663	432239	433444	1206	Plus	ORF	0	EAE_02065
NC_015663	433444	433875	432	Plus	ORF	0	EAE_02070
NC_015663	436519	436595	77	Plus	ORF	0	EAE_t24826
NC_015663	436641	436717	77	Plus	ORF	0	EAE_t24828
NC_015663	436763	436839	77	Plus	ORF	0	EAE_t24830
NC_015663	436850	436863	14	Plus	TTerm	100	TERM107100
NC_015663	436904	436921	18	Plus	TTerm	91	TERM10891
NC_015663	436906	436919	14	Plus	TTerm	90	TERM10990
NC_015663	438407	439738	1332	Plus	ORF	0	EAE_02090
NC_015663	453532	453550	19	Plus	TTerm	100	TERM110100
NC_015663	455422	455443	22	Plus	TTerm	79	TERM11179
NC_015663	459126	459821	696	Plus	ORF	0	EAE_02155
NC_015663	459884	460597	714	Plus	ORF	0	EAE_02160
NC_015663	460604	460633	30	Plus	TTerm	95	TERM11295
NC_015663	460607	460630	24	Plus	TTerm	100	TERM113100
NC_015663	460721	460939	219	Plus	ORF	0	EAE_02165
NC_015663	461191	462231	1041	Plus	ORF	0	EAE_02170
NC_015663	465961	465978	18	Plus	TTerm	85	TERM11485
NC_015663	466283	467299	1017	Plus	ORF	0	EAE_02185
NC_015663	466697	466731	35	Plus	TTerm	86	TERM11586
NC_015663	467927	468937	1011	Plus	ORF	0	EAE_02195
NC_015663	470329	471255	927	Plus	ORF	0	EAE_02205
NC_015663	476393	477388	996	Plus	ORF	0	EAE_02230
NC_015663	479069	479084	16	Plus	TTerm	93	TERM11693
NC_015663	482413	482425	13	Plus	TTerm	76	TERM11776
NC_015663	482498	482959	462	Plus	ORF	0	EAE_02255
NC_015663	482970	483004	35	Plus	TTerm	100	TERM118100
NC_015663	482972	483002	31	Plus	TTerm	83	TERM12083
NC_015663	482972	483003	32	Plus	TTerm	90	TERM11990
NC_015663	483099	484328	1230	Plus	ORF	0	EAE_02260
NC_015663	484335	484365	31	Plus	TTerm	90	TERM12190
NC_015663	484444	485310	867	Plus	ORF	0	EAE_02265
NC_015663	485407	485407	1	Plus	TSS	2.44902	TSS_NC_015663_485407+
NC_015663	485650	485650	1	Plus	TSS	14.1514	TSS_NC_015663_485650+
NC_015663	485711	486415	705	Plus	ORF	0	EAE_02270
NC_015663	486415	487005	591	Plus	ORF	0	EAE_02275
NC_015663	488269	488280	12	Plus	TTerm	86	TERM12286
NC_015663	488437	488649	213	Plus	ORF	0	EAE_02290
NC_015663	488738	488752	15	Plus	TTerm	84	TERM12384
NC_015663	489709	490215	507	Plus	ORF	0	EAE_02300
NC_015663	490378	490848	471	Plus	ORF	0	EAE_02305
NC_015663	490858	490888	31	Plus	TTerm	80	TERM12480
NC_015663	490862	490884	23	Plus	TTerm	84	TERM12584
NC_015663	490865	490881	17	Plus	TTerm	76	TERM12676
NC_015663	491196	492341	1146	Plus	ORF	0	EAE_02310
NC_015663	492381	493547	1167	Plus	ORF	0	EAE_02315
NC_015663	493565	494077	513	Plus	ORF	0	EAE_02320
NC_015663	494100	495404	1305	Plus	ORF	0	EAE_02325
NC_015663	495404	495883	480	Plus	ORF	0	EAE_02330
NC_015663	495891	496631	741	Plus	ORF	0	EAE_02335
NC_015663	496656	497624	969	Plus	ORF	0	EAE_02340
NC_015663	497636	498130	495	Plus	ORF	0	EAE_02345
NC_015663	498262	499542	1281	Plus	ORF	0	EAE_02350
NC_015663	499540	499589	50	Plus	TTerm	100	TERM127100
NC_015663	499543	499586	44	Plus	TTerm	100	TERM128100
NC_015663	504749	504994	246	Plus	ORF	0	EAE_02375
NC_015663	505640	506251	612	Plus	ORF	0	EAE_02385
NC_015663	506833	506961	129	Plus	ORF	0	EAE_02390
NC_015663	507086	507691	606	Plus	ORF	0	EAE_02395
NC_015663	507702	507715	14	Plus	TTerm	76	TERM12976
NC_015663	508104	508120	17	Plus	TTerm	77	TERM13077
NC_015663	508271	508867	597	Plus	ORF	0	EAE_02400
NC_015663	508877	509140	264	Plus	ORF	0	EAE_02405
NC_015663	509363	509911	549	Plus	ORF	0	EAE_02410
NC_015663	509938	509954	17	Plus	TTerm	90	TERM13190
NC_015663	510011	510523	513	Plus	ORF	0	EAE_02415
NC_015663	510559	511284	726	Plus	ORF	0	EAE_02420
NC_015663	511366	513999	2634	Plus	ORF	0	EAE_02425
NC_015663	514010	514540	531	Plus	ORF	0	EAE_02430
NC_015663	514553	515056	504	Plus	ORF	0	EAE_02435
NC_015663	515074	515976	903	Plus	ORF	0	EAE_02440
NC_015663	516050	517441	1392	Plus	ORF	0	EAE_02445
NC_015663	517448	517475	28	Plus	TTerm	82	TERM13282
NC_015663	517450	517473	24	Plus	TTerm	90	TERM13390
NC_015663	517451	517472	22	Plus	TTerm	100	TERM134100
NC_015663	518340	518340	1	Plus	TSS	2.23814	TSS_NC_015663_518340+
NC_015663	518415	518687	273	Plus	ORF	0	EAE_02460
NC_015663	518736	519722	987	Plus	ORF	0	EAE_02465
NC_015663	519732	521663	1932	Plus	ORF	0	EAE_02470
NC_015663	521660	523132	1473	Plus	ORF	0	EAE_02475
NC_015663	523332	523350	19	Plus	TTerm	100	TERM135100
NC_015663	525840	528038	2199	Plus	ORF	0	EAE_02485
NC_015663	528035	529351	1317	Plus	ORF	0	EAE_02490
NC_015663	529791	530897	1107	Plus	ORF	0	EAE_02500
NC_015663	531014	531670	657	Plus	ORF	0	EAE_02505
NC_015663	537787	537802	16	Plus	TTerm	84	TERM13684
NC_015663	539350	540423	1074	Plus	ORF	0	EAE_02545
NC_015663	540420	541004	585	Plus	ORF	0	EAE_02550
NC_015663	541036	541055	20	Plus	TTerm	100	TERM137100
NC_015663	541336	542682	1347	Plus	ORF	0	EAE_02555
NC_015663	542717	543853	1137	Plus	ORF	0	EAE_02560
NC_015663	543970	545238	1269	Plus	ORF	0	EAE_02565
NC_015663	545393	547174	1782	Plus	ORF	0	EAE_02570
NC_015663	556228	557016	789	Plus	ORF	0	EAE_02615
NC_015663	557018	557536	519	Plus	ORF	0	EAE_02620
NC_015663	559889	560131	243	Plus	ORF	0	EAE_02635
NC_015663	562371	562547	177	Plus	ORF	0	EAE_02650
NC_015663	567346	567366	21	Plus	TTerm	95	TERM13895
NC_015663	569816	570412	597	Plus	ORF	0	EAE_02710
NC_015663	570501	570707	207	Plus	ORF	0	EAE_02715
NC_015663	570825	571217	393	Plus	ORF	0	EAE_02720
NC_015663	571278	571706	429	Plus	ORF	0	EAE_02725
NC_015663	571783	571800	18	Plus	TTerm	80	TERM13980
NC_015663	572175	572303	129	Plus	ORF	0	EAE_02730
NC_015663	573487	574068	582	Plus	ORF	0	EAE_02740
NC_015663	574125	574811	687	Plus	ORF	0	EAE_02745
NC_015663	575155	577386	2232	Plus	ORF	0	EAE_02750
NC_015663	577379	577906	528	Plus	ORF	0	EAE_02755
NC_015663	577961	577961	1	Plus	TSS	10.2587	TSS_NC_015663_577961+
NC_015663	577963	577963	1	Plus	TSS	2.07298	TSS_NC_015663_577963+
NC_015663	579476	579476	1	Plus	TSS	4.86032	TSS_NC_015663_579476+
NC_015663	579612	580499	888	Plus	ORF	0	EAE_02760
NC_015663	581428	582849	1422	Plus	ORF	0	EAE_02770
NC_015663	583324	583360	37	Plus	TTerm	78	TERM14078
NC_015663	583327	583357	31	Plus	TTerm	77	TERM14177
NC_015663	583330	583354	25	Plus	TTerm	83	TERM14283
NC_015663	585808	585841	34	Plus	TTerm	100	TERM143100
NC_015663	585812	585837	26	Plus	TTerm	100	TERM144100
NC_015663	585860	586414	555	Plus	ORF	0	EAE_02790
NC_015663	586483	586496	14	Plus	TTerm	100	TERM145100
NC_015663	592703	593224	522	Plus	ORF	0	EAE_02820
NC_015663	594113	595096	984	Plus	ORF	0	EAE_02835
NC_015663	596381	597115	735	Plus	ORF	0	EAE_02850
NC_015663	597229	598662	1434	Plus	ORF	0	EAE_02855
NC_015663	598787	599146	360	Plus	ORF	0	EAE_02860
NC_015663	599196	601205	2010	Plus	ORF	0	EAE_02865
NC_015663	601207	601818	612	Plus	ORF	0	EAE_02870
NC_015663	601808	602311	504	Plus	ORF	0	EAE_02875
NC_015663	612600	612600	1	Plus	TSS	12.3493	TSS_NC_015663_612600+
NC_015663	612663	612663	1	Plus	TSS	3.1742	TSS_NC_015663_612663+
NC_015663	612664	612664	1	Plus	TSS	4.45912	TSS_NC_015663_612664+
NC_015663	612665	612665	1	Plus	TSS	8.15407	TSS_NC_015663_612665+
NC_015663	612666	612666	1	Plus	TSS	3.9224	TSS_NC_015663_612666+
NC_015663	612722	613051	330	Plus	ORF	0	EAE_02920
NC_015663	613376	613972	597	Plus	ORF	0	EAE_02925
NC_015663	616391	617284	894	Plus	ORF	0	EAE_02940
NC_015663	617303	617321	19	Plus	TTerm	100	TERM146100
NC_015663	618951	618967	17	Plus	TTerm	90	TERM14790
NC_015663	619996	620012	17	Plus	TTerm	93	TERM14893
NC_015663	622263	622263	1	Plus	TSS	30	TSS_NC_015663_622263+
NC_015663	623755	623774	20	Plus	TTerm	100	TERM149100
NC_015663	626051	626051	1	Plus	TSS	3.11895	TSS_NC_015663_626051+
NC_015663	626117	626875	759	Plus	ORF	0	EAE_02980
NC_015663	626884	626903	20	Plus	TTerm	100	TERM150100
NC_015663	627253	628521	1269	Plus	ORF	0	EAE_02985
NC_015663	641487	641579	93	Plus	ORF	0	EAE_03060
NC_015663	641822	641834	13	Plus	TTerm	76	TERM15176
NC_015663	642065	643021	957	Plus	ORF	0	EAE_03065
NC_015663	644115	644147	33	Plus	TTerm	83	TERM15283
NC_015663	648012	649166	1155	Plus	ORF	0	EAE_03090
NC_015663	649189	649207	19	Plus	TTerm	100	TERM153100
NC_015663	649478	649493	16	Plus	TTerm	100	TERM154100
NC_015663	649559	650953	1395	Plus	ORF	0	EAE_03095
NC_015663	650964	650987	24	Plus	TTerm	100	TERM155100
NC_015663	651031	651531	501	Plus	ORF	0	EAE_03100
NC_015663	651626	652333	708	Plus	ORF	0	EAE_03105
NC_015663	652367	652393	27	Plus	TTerm	82	TERM15682
NC_015663	652422	653153	732	Plus	ORF	0	EAE_03110
NC_015663	653202	654152	951	Plus	ORF	0	EAE_03115
NC_015663	654284	654847	564	Plus	ORF	0	EAE_03120
NC_015663	654847	655263	417	Plus	ORF	0	EAE_03125
NC_015663	657512	658216	705	Plus	ORF	0	EAE_03140
NC_015663	658234	658800	567	Plus	ORF	0	EAE_03145
NC_015663	658797	659087	291	Plus	ORF	0	EAE_03150
NC_015663	659100	659693	594	Plus	ORF	0	EAE_03155
NC_015663	659686	660825	1140	Plus	ORF	0	EAE_03160
NC_015663	660830	660854	25	Plus	TTerm	79	TERM15779
NC_015663	660832	660852	21	Plus	TTerm	79	TERM15879
NC_015663	661118	662164	1047	Plus	ORF	0	EAE_03165
NC_015663	662174	662197	24	Plus	TTerm	86	TERM15986
NC_015663	662175	662196	22	Plus	TTerm	90	TERM16090
NC_015663	662224	663033	810	Plus	ORF	0	EAE_03170
NC_015663	663038	664285	1248	Plus	ORF	0	EAE_03175
NC_015663	665073	665092	20	Plus	TTerm	77	TERM16177
NC_015663	666284	667342	1059	Plus	ORF	0	EAE_03195
NC_015663	667371	667646	276	Plus	ORF	0	EAE_03200
NC_015663	667695	668777	1083	Plus	ORF	0	EAE_03205
NC_015663	668790	668811	22	Plus	TTerm	79	TERM16279
NC_015663	668963	670216	1254	Plus	ORF	0	EAE_03210
NC_015663	670232	670254	23	Plus	TTerm	100	TERM163100
NC_015663	672818	673531	714	Plus	ORF	0	EAE_03220
NC_015663	673637	673712	76	Plus	ORF	0	EAE_t24834
NC_015663	673725	673741	17	Plus	TTerm	100	TERM164100
NC_015663	673888	673904	17	Plus	TTerm	100	TERM165100
NC_015663	679116	679137	22	Plus	TTerm	87	TERM16687
NC_015663	681510	681553	44	Plus	TTerm	100	TERM167100
NC_015663	681801	682916	1116	Plus	ORF	0	EAE_03270
NC_015663	682963	686631	3669	Plus	ORF	0	EAE_03275
NC_015663	686661	686699	39	Plus	TTerm	100	TERM168100
NC_015663	686663	686697	35	Plus	TTerm	100	TERM169100
NC_015663	686664	686696	33	Plus	TTerm	100	TERM170100
NC_015663	686735	687973	1239	Plus	ORF	0	EAE_03280
NC_015663	688057	688989	933	Plus	ORF	0	EAE_03285
NC_015663	689003	689024	22	Plus	TTerm	84	TERM17184
NC_015663	691403	691419	17	Plus	TTerm	79	TERM17279
NC_015663	696574	697428	855	Plus	ORF	0	EAE_03315
NC_015663	701123	701725	603	Plus	ORF	0	EAE_03340
NC_015663	701734	701757	24	Plus	TTerm	93	TERM17393
NC_015663	702275	703678	1404	Plus	ORF	0	EAE_03345
NC_015663	707539	707563	25	Plus	TTerm	100	TERM174100
NC_015663	708503	708808	306	Plus	ORF	0	EAE_03380
NC_015663	709134	710642	1509	Plus	ORF	0	EAE_03385
NC_015663	710639	712021	1383	Plus	ORF	0	EAE_03390
NC_015663	712040	712078	39	Plus	TTerm	88	TERM17588
NC_015663	712045	712073	29	Plus	TTerm	90	TERM17690
NC_015663	712049	712069	21	Plus	TTerm	91	TERM17791
NC_015663	712200	713000	801	Plus	ORF	0	EAE_03395
NC_015663	712994	713043	50	Plus	TTerm	83	TERM17883
NC_015663	719606	719606	1	Plus	TSS	4.41244	TSS_NC_015663_719606+
NC_015663	719752	719770	19	Plus	TTerm	95	TERM17995
NC_015663	720009	720686	678	Plus	ORF	0	EAE_03430
NC_015663	720689	720979	291	Plus	ORF	0	EAE_03435
NC_015663	721228	721416	189	Plus	ORF	0	EAE_03440
NC_015663	724946	725506	561	Plus	ORF	0	EAE_03455
NC_015663	725556	726422	867	Plus	ORF	0	EAE_03460
NC_015663	726427	726457	31	Plus	TTerm	100	TERM180100
NC_015663	726428	726456	29	Plus	TTerm	95	TERM18195
NC_015663	728507	729694	1188	Plus	ORF	0	EAE_03480
NC_015663	729806	730465	660	Plus	ORF	0	EAE_03485
NC_015663	731638	732801	1164	Plus	ORF	0	EAE_03500
NC_015663	732819	732856	38	Plus	TTerm	84	TERM18284
NC_015663	732946	733773	828	Plus	ORF	0	EAE_03505
NC_015663	733788	733815	28	Plus	TTerm	100	TERM183100
NC_015663	743000	743659	660	Plus	ORF	0	EAE_03545
NC_015663	744965	744993	29	Plus	TTerm	76	TERM18476
NC_015663	745111	745692	582	Plus	ORF	0	EAE_03560
NC_015663	745728	746042	315	Plus	ORF	0	EAE_03565
NC_015663	746068	746084	17	Plus	TTerm	100	TERM185100
NC_015663	750280	750280	1	Plus	TSS	2.65869	TSS_NC_015663_750280+
NC_015663	750715	752169	1455	Plus	ORF	0	EAE_03595
NC_015663	752336	753007	672	Plus	ORF	0	EAE_03600
NC_015663	753013	754173	1161	Plus	ORF	0	EAE_03605
NC_015663	754181	754204	24	Plus	TTerm	100	TERM186100
NC_015663	756267	756536	270	Plus	ORF	0	EAE_03620
NC_015663	756542	756558	17	Plus	TTerm	83	TERM18783
NC_015663	756661	756686	26	Plus	TTerm	77	TERM18877
NC_015663	756703	756719	17	Plus	TTerm	93	TERM18993
NC_015663	762871	762871	1	Plus	TSS	4.44024	TSS_NC_015663_762871+
NC_015663	763007	763627	621	Plus	ORF	0	EAE_03645
NC_015663	763689	764930	1242	Plus	ORF	0	EAE_03650
NC_015663	766450	767070	621	Plus	ORF	0	EAE_03665
NC_015663	767076	767100	25	Plus	TTerm	83	TERM19083
NC_015663	767284	768753	1470	Plus	ORF	0	EAE_03670
NC_015663	768800	768833	34	Plus	TTerm	84	TERM19184
NC_015663	768804	768829	26	Plus	TTerm	79	TERM19279
NC_015663	769957	769957	1	Plus	TSS	2.85497	TSS_NC_015663_769957+
NC_015663	770027	770027	1	Plus	TSS	2.2469	TSS_NC_015663_770027+
NC_015663	770092	770307	216	Plus	ORF	0	EAE_03680
NC_015663	770351	770384	34	Plus	TTerm	82	TERM19382
NC_015663	770355	770381	27	Plus	TTerm	95	TERM19495
NC_015663	770485	772230	1746	Plus	ORF	0	EAE_03685
NC_015663	772381	774225	1845	Plus	ORF	0	EAE_03690
NC_015663	774252	774267	16	Plus	TTerm	100	TERM195100
NC_015663	774927	775002	76	Plus	ORF	0	EAE_t24836
NC_015663	775031	775048	18	Plus	TTerm	100	TERM196100
NC_015663	775083	775105	23	Plus	TTerm	79	TERM19779
NC_015663	775206	775232	27	Plus	TTerm	100	TERM198100
NC_015663	777796	780246	2451	Plus	ORF	0	EAE_03725
NC_015663	780693	780959	267	Plus	ORF	0	EAE_03730
NC_015663	780983	781792	810	Plus	ORF	0	EAE_03735
NC_015663	782930	783064	135	Plus	ORF	0	EAE_03745
NC_015663	783375	783396	22	Plus	TTerm	81	TERM19981
NC_015663	787199	788767	1569	Plus	ORF	0	EAE_03780
NC_015663	788783	788802	20	Plus	TTerm	100	TERM200100
NC_015663	788850	790145	1296	Plus	ORF	0	EAE_03785
NC_015663	790142	791140	999	Plus	ORF	0	EAE_03790
NC_015663	791140	792042	903	Plus	ORF	0	EAE_03795
NC_015663	792043	792483	441	Plus	ORF	0	EAE_03800
NC_015663	792476	793453	978	Plus	ORF	0	EAE_03805
NC_015663	793450	794973	1524	Plus	ORF	0	EAE_03810
NC_015663	794970	795968	999	Plus	ORF	0	EAE_03815
NC_015663	796000	796047	48	Plus	TTerm	83	TERM20183
NC_015663	796000	796048	49	Plus	TTerm	90	TERM20290
NC_015663	796067	796078	12	Plus	TTerm	88	TERM20388
NC_015663	800653	801348	696	Plus	ORF	0	EAE_03835
NC_015663	804629	804646	18	Plus	TTerm	86	TERM20486
NC_015663	805058	806128	1071	Plus	ORF	0	EAE_03850
NC_015663	806139	806771	633	Plus	ORF	0	EAE_03855
NC_015663	806782	808200	1419	Plus	ORF	0	EAE_03860
NC_015663	808214	808248	35	Plus	TTerm	91	TERM20591
NC_015663	808215	808247	33	Plus	TTerm	100	TERM206100
NC_015663	808275	809924	1650	Plus	ORF	0	EAE_03865
NC_015663	809980	810011	32	Plus	TTerm	88	TERM20788
NC_015663	810861	810884	24	Plus	TTerm	100	TERM208100
NC_015663	811031	811549	519	Plus	ORF	0	EAE_03875
NC_015663	811903	813192	1290	Plus	ORF	0	EAE_03880
NC_015663	813202	813226	25	Plus	TTerm	100	TERM209100
NC_015663	813775	814758	984	Plus	ORF	0	EAE_03890
NC_015663	815176	818268	3093	Plus	ORF	0	EAE_03895
NC_015663	818265	818714	450	Plus	ORF	0	EAE_03900
NC_015663	818737	818760	24	Plus	TTerm	100	TERM210100
NC_015663	818809	820242	1434	Plus	ORF	0	EAE_03905
NC_015663	820254	820282	29	Plus	TTerm	100	TERM211100
NC_015663	820472	821905	1434	Plus	ORF	0	EAE_03910
NC_015663	821919	822977	1059	Plus	ORF	0	EAE_03915
NC_015663	822995	825346	2352	Plus	ORF	0	EAE_03920
NC_015663	831220	831220	1	Plus	TSS	4.64425	TSS_NC_015663_831220+
NC_015663	831360	832331	972	Plus	ORF	0	EAE_03955
NC_015663	832369	833967	1599	Plus	ORF	0	EAE_03960
NC_015663	834149	836170	2022	Plus	ORF	0	EAE_03965
NC_015663	837505	838005	501	Plus	ORF	0	EAE_03975
NC_015663	838079	839068	990	Plus	ORF	0	EAE_03980
NC_015663	839407	839432	26	Plus	TTerm	100	TERM212100
NC_015663	839460	840428	969	Plus	ORF	0	EAE_03985
NC_015663	840696	841943	1248	Plus	ORF	0	EAE_03990
NC_015663	842208	842229	22	Plus	TTerm	80	TERM21380
NC_015663	845858	847159	1302	Plus	ORF	0	EAE_04005
NC_015663	847187	847204	18	Plus	TTerm	100	TERM214100
NC_015663	847287	848063	777	Plus	ORF	0	EAE_04010
NC_015663	848247	848247	1	Plus	TSS	6.74826	TSS_NC_015663_848247+
NC_015663	848391	849053	663	Plus	ORF	0	EAE_04015
NC_015663	849056	849439	384	Plus	ORF	0	EAE_04020
NC_015663	849369	849369	1	Plus	TSS	2.05716	TSS_NC_015663_849369+
NC_015663	849508	849508	1	Plus	TSS	21.217	TSS_NC_015663_849508+
NC_015663	849509	849509	1	Plus	TSS	5.46142	TSS_NC_015663_849509+
NC_015663	849588	849956	369	Plus	ORF	0	EAE_04025
NC_015663	849982	850287	306	Plus	ORF	0	EAE_04030
NC_015663	850290	850688	399	Plus	ORF	0	EAE_04035
NC_015663	850685	850981	297	Plus	ORF	0	EAE_04040
NC_015663	850988	851011	24	Plus	TTerm	93	TERM21593
NC_015663	851512	851904	393	Plus	ORF	0	EAE_04050
NC_015663	851935	851954	20	Plus	TTerm	95	TERM21695
NC_015663	851979	852965	987	Plus	ORF	0	EAE_04055
NC_015663	852973	852988	16	Plus	TTerm	100	TERM217100
NC_015663	853091	853459	369	Plus	ORF	0	EAE_04060
NC_015663	854499	855200	702	Plus	ORF	0	EAE_04070
NC_015663	855224	855385	162	Plus	ORF	0	EAE_04075
NC_015663	855390	855412	23	Plus	TTerm	90	TERM21890
NC_015663	855391	855411	21	Plus	TTerm	86	TERM21986
NC_015663	857045	857060	16	Plus	TTerm	100	TERM220100
NC_015663	860865	862436	1572	Plus	ORF	0	EAE_04105
NC_015663	863581	864858	1278	Plus	ORF	0	EAE_04115
NC_015663	864878	865351	474	Plus	ORF	0	EAE_04120
NC_015663	865362	866141	780	Plus	ORF	0	EAE_04125
NC_015663	866131	867009	879	Plus	ORF	0	EAE_04130
NC_015663	867026	867460	435	Plus	ORF	0	EAE_04140
NC_015663	867457	868590	1134	Plus	ORF	0	EAE_04145
NC_015663	868608	868630	23	Plus	TTerm	100	TERM221100
NC_015663	868872	870026	1155	Plus	ORF	0	EAE_04150
NC_015663	870039	870911	873	Plus	ORF	0	EAE_04155
NC_015663	870933	870954	22	Plus	TTerm	100	TERM222100
NC_015663	870994	872883	1890	Plus	ORF	0	EAE_04160
NC_015663	872888	872913	26	Plus	TTerm	82	TERM22382
NC_015663	873841	875910	2070	Plus	ORF	0	EAE_04170
NC_015663	875467	875487	21	Plus	TTerm	80	TERM22480
NC_015663	875868	876254	387	Plus	ORF	0	EAE_04175
NC_015663	875920	875951	32	Plus	TTerm	90	TERM22590
NC_015663	876280	876870	591	Plus	ORF	0	EAE_04180
NC_015663	876880	877455	576	Plus	ORF	0	EAE_04185
NC_015663	877522	877534	13	Plus	TTerm	77	TERM22677
NC_015663	877689	877719	31	Plus	TTerm	86	TERM22786
NC_015663	879616	880134	519	Plus	ORF	0	EAE_04200
NC_015663	880613	880897	285	Plus	ORF	0	EAE_04210
NC_015663	882127	883122	996	Plus	ORF	0	EAE_04225
NC_015663	883128	884006	879	Plus	ORF	0	EAE_04230
NC_015663	884095	885102	1008	Plus	ORF	0	EAE_04235
NC_015663	891980	891995	16	Plus	TTerm	100	TERM228100
NC_015663	893809	893823	15	Plus	TTerm	84	TERM22984
NC_015663	899157	900500	1344	Plus	ORF	0	EAE_04290
NC_015663	900522	900541	20	Plus	TTerm	100	TERM230100
NC_015663	900671	901300	630	Plus	ORF	0	EAE_04295
NC_015663	901425	901447	23	Plus	TTerm	89	TERM23189
NC_015663	901474	902025	552	Plus	ORF	0	EAE_04300
NC_015663	902035	902060	26	Plus	TTerm	84	TERM23284
NC_015663	902037	902058	22	Plus	TTerm	100	TERM233100
NC_015663	902578	902593	16	Plus	TTerm	86	TERM23486
NC_015663	903215	903244	30	Plus	TTerm	78	TERM23578
NC_015663	903222	903237	16	Plus	TTerm	78	TERM23678
NC_015663	905733	905759	27	Plus	TTerm	95	TERM23795
NC_015663	908550	908550	1	Plus	TSS	2.67976	TSS_NC_015663_908550+
NC_015663	908582	908875	294	Plus	ORF	0	EAE_04335
NC_015663	908959	908986	28	Plus	TTerm	86	TERM23886
NC_015663	908966	908980	15	Plus	TTerm	100	TERM239100
NC_015663	909740	911173	1434	Plus	ORF	0	EAE_04345
NC_015663	911181	911204	24	Plus	TTerm	100	TERM240100
NC_015663	913424	913445	22	Plus	TTerm	100	TERM241100
NC_015663	914248	914248	1	Plus	TSS	5.36416	TSS_NC_015663_914248+
NC_015663	914325	915296	972	Plus	ORF	0	EAE_04370
NC_015663	915493	915765	273	Plus	ORF	0	EAE_04375
NC_015663	917472	917496	25	Plus	TTerm	88	TERM24288
NC_015663	920842	921819	978	Plus	ORF	0	EAE_04415
NC_015663	921834	922820	987	Plus	ORF	0	EAE_04420
NC_015663	922835	923401	567	Plus	ORF	0	EAE_04425
NC_015663	922850	922850	1	Plus	TSS	5.33574	TSS_NC_015663_922850+
NC_015663	923398	923973	576	Plus	ORF	0	EAE_04430
NC_015663	923942	924487	546	Plus	ORF	0	EAE_04435
NC_015663	924494	925219	726	Plus	ORF	0	EAE_04440
NC_015663	925267	926700	1434	Plus	ORF	0	EAE_04445
NC_015663	926723	927010	288	Plus	ORF	0	EAE_04450
NC_015663	927069	927557	489	Plus	ORF	0	EAE_04455
NC_015663	927603	928457	855	Plus	ORF	0	EAE_04460
NC_015663	928454	928726	273	Plus	ORF	0	EAE_04465
NC_015663	930327	930349	23	Plus	TTerm	81	TERM24381
NC_015663	930330	930346	17	Plus	TTerm	77	TERM24477
NC_015663	934402	938862	4461	Plus	ORF	0	EAE_04490
NC_015663	938872	940290	1419	Plus	ORF	0	EAE_04495
NC_015663	940309	940350	42	Plus	TTerm	76	TERM24576
NC_015663	940318	940341	24	Plus	TTerm	100	TERM246100
NC_015663	941806	941819	14	Plus	TTerm	100	TERM247100
NC_015663	944198	944198	1	Plus	TSS	2.46223	TSS_NC_015663_944198+
NC_015663	944261	944659	399	Plus	ORF	0	EAE_04525
NC_015663	944687	944707	21	Plus	TTerm	93	TERM24893
NC_015663	944833	946200	1368	Plus	ORF	0	EAE_04530
NC_015663	946201	946246	46	Plus	TTerm	83	TERM24983
NC_015663	946288	947346	1059	Plus	ORF	0	EAE_04535
NC_015663	947351	947374	24	Plus	TTerm	81	TERM25081
NC_015663	950627	950643	17	Plus	TTerm	84	TERM25184
NC_015663	951792	951816	25	Plus	TTerm	89	TERM25289
NC_015663	956850	956869	20	Plus	TTerm	100	TERM253100
NC_015663	958140	958140	1	Plus	TSS	5.79338	TSS_NC_015663_958140+
NC_015663	958214	958214	1	Plus	TSS	6.01344	TSS_NC_015663_958214+
NC_015663	958242	958712	471	Plus	ORF	0	EAE_04595
NC_015663	958720	958741	22	Plus	TTerm	88	TERM25488
NC_015663	959093	959356	264	Plus	ORF	0	EAE_04600
NC_015663	959457	959723	267	Plus	ORF	0	EAE_04605
NC_015663	959750	959768	19	Plus	TTerm	100	TERM255100
NC_015663	963380	964309	930	Plus	ORF	0	EAE_04630
NC_015663	976919	977893	975	Plus	ORF	0	EAE_04675
NC_015663	977971	978972	1002	Plus	ORF	0	EAE_04680
NC_015663	978972	979571	600	Plus	ORF	0	EAE_04685
NC_015663	979670	979670	1	Plus	TSS	2.70086	TSS_NC_015663_979670+
NC_015663	979702	979702	1	Plus	TSS	6.12605	TSS_NC_015663_979702+
NC_015663	979776	979776	1	Plus	TSS	2.2293	TSS_NC_015663_979776+
NC_015663	979805	980257	453	Plus	ORF	0	EAE_04690
NC_015663	980280	980741	462	Plus	ORF	0	EAE_04695
NC_015663	980752	982101	1350	Plus	ORF	0	EAE_04700
NC_015663	982121	982137	17	Plus	TTerm	100	TERM256100
NC_015663	982212	982454	243	Plus	ORF	0	EAE_04705
NC_015663	982444	983895	1452	Plus	ORF	0	EAE_04710
NC_015663	983907	984788	882	Plus	ORF	0	EAE_04715
NC_015663	984796	984813	18	Plus	TTerm	100	TERM257100
NC_015663	985113	985113	1	Plus	TSS	3.07086	TSS_NC_015663_985113+
NC_015663	985115	985115	1	Plus	TSS	7.96381	TSS_NC_015663_985115+
NC_015663	985147	986112	966	Plus	ORF	0	EAE_04720
NC_015663	986137	986433	297	Plus	ORF	0	EAE_04725
NC_015663	986463	986488	26	Plus	TTerm	93	TERM25893
NC_015663	987530	988669	1140	Plus	ORF	0	EAE_04735
NC_015663	988683	991793	3111	Plus	ORF	0	EAE_04740
NC_015663	991811	991826	16	Plus	TTerm	100	TERM259100
NC_015663	992139	992291	153	Plus	ORF	0	EAE_04745
NC_015663	992354	992385	32	Plus	TTerm	95	TERM26095
NC_015663	992359	992380	22	Plus	TTerm	100	TERM261100
NC_015663	992417	992429	13	Plus	TTerm	79	TERM26279
NC_015663	992509	992550	42	Plus	TTerm	93	TERM26393
NC_015663	992514	992545	32	Plus	TTerm	100	TERM264100
NC_015663	998132	998686	555	Plus	ORF	0	EAE_04750
NC_015663	998686	998829	144	Plus	ORF	0	EAE_04755
NC_015663	1001945	1001966	22	Plus	TTerm	78	TERM26578
NC_015663	1002583	1003092	510	Plus	ORF	0	EAE_04785
NC_015663	1003107	1004054	948	Plus	ORF	0	EAE_04790
NC_015663	1004071	1004089	19	Plus	TTerm	91	TERM26691
NC_015663	1004072	1004088	17	Plus	TTerm	84	TERM26784
NC_015663	1004107	1005402	1296	Plus	ORF	0	EAE_04795
NC_015663	1005416	1006792	1377	Plus	ORF	0	EAE_04800
NC_015663	1006801	1006817	17	Plus	TTerm	100	TERM268100
NC_015663	1006911	1006911	1	Plus	TSS	15.2042	TSS_NC_015663_1006911+
NC_015663	1006935	1007345	411	Plus	ORF	0	EAE_04805
NC_015663	1008480	1008513	34	Plus	TTerm	79	TERM26979
NC_015663	1008490	1008503	14	Plus	TTerm	100	TERM270100
NC_015663	1010612	1010630	19	Plus	TTerm	76	TERM27176
NC_015663	1017174	1017199	26	Plus	TTerm	77	TERM27277
NC_015663	1022488	1023036	549	Plus	ORF	0	EAE_04965
NC_015663	1023908	1023923	16	Plus	TTerm	100	TERM273100
NC_015663	1030371	1030394	24	Plus	TTerm	100	TERM274100
NC_015663	1031420	1031420	1	Plus	TSS	3.29293	TSS_NC_015663_1031420+
NC_015663	1031445	1031663	219	Plus	ORF	0	EAE_05025
NC_015663	1031667	1031698	32	Plus	TTerm	80	TERM27580
NC_015663	1031676	1031689	14	Plus	TTerm	100	TERM276100
NC_015663	1035149	1037053	1905	Plus	ORF	0	EAE_05050
NC_015663	1037263	1038285	1023	Plus	ORF	0	EAE_05055
NC_015663	1038282	1038500	219	Plus	ORF	0	EAE_05060
NC_015663	1038573	1039442	870	Plus	ORF	0	EAE_05065
NC_015663	1039456	1039478	23	Plus	TTerm	81	TERM27781
NC_015663	1040045	1040045	1	Plus	TSS	7.96703	TSS_NC_015663_1040045+
NC_015663	1040214	1040846	633	Plus	ORF	0	EAE_05075
NC_015663	1040856	1040882	27	Plus	TTerm	100	TERM278100
NC_015663	1040897	1042975	2079	Plus	ORF	0	EAE_05080
NC_015663	1046536	1046536	1	Plus	TSS	4.84419	TSS_NC_015663_1046536+
NC_015663	1046584	1047762	1179	Plus	ORF	0	EAE_05110
NC_015663	1049297	1051840	2544	Plus	ORF	0	EAE_05120
NC_015663	1051837	1052163	327	Plus	ORF	0	EAE_05125
NC_015663	1052171	1052199	29	Plus	TTerm	100	TERM279100
NC_015663	1052316	1053689	1374	Plus	ORF	0	EAE_05130
NC_015663	1053719	1053733	15	Plus	TTerm	100	TERM280100
NC_015663	1061869	1061887	19	Plus	TTerm	86	TERM28186
NC_015663	1063934	1066492	2559	Plus	ORF	0	EAE_05195
NC_015663	1066730	1067188	459	Plus	ORF	0	EAE_05200
NC_015663	1067740	1068138	399	Plus	ORF	0	EAE_05205
NC_015663	1068839	1068839	1	Plus	TSS	2.04073	TSS_NC_015663_1068839+
NC_015663	1069014	1069014	1	Plus	TSS	8.53431	TSS_NC_015663_1069014+
NC_015663	1069015	1069015	1	Plus	TSS	3.95063	TSS_NC_015663_1069015+
NC_015663	1069096	1071225	2130	Plus	ORF	0	EAE_05215
NC_015663	1071230	1071260	31	Plus	TTerm	93	TERM28293
NC_015663	1071286	1071969	684	Plus	ORF	0	EAE_05220
NC_015663	1071966	1072367	402	Plus	ORF	0	EAE_05225
NC_015663	1072394	1073272	879	Plus	ORF	0	EAE_05230
NC_015663	1073283	1073324	42	Plus	TTerm	95	TERM28395
NC_015663	1073285	1073299	15	Plus	TTerm	82	TERM28482
NC_015663	1073491	1073491	1	Plus	TSS	4.81188	TSS_NC_015663_1073491+
NC_015663	1073630	1075249	1620	Plus	ORF	0	EAE_05235
NC_015663	1075271	1075287	17	Plus	TTerm	100	TERM285100
NC_015663	1077688	1077707	20	Plus	TTerm	100	TERM286100
NC_015663	1083881	1083914	34	Plus	TTerm	93	TERM28793
NC_015663	1084217	1084846	630	Plus	ORF	0	EAE_05285
NC_015663	1084932	1085405	474	Plus	ORF	0	EAE_05290
NC_015663	1085506	1087836	2331	Plus	ORF	0	EAE_05295
NC_015663	1087844	1087866	23	Plus	TTerm	83	TERM28883
NC_015663	1087845	1087865	21	Plus	TTerm	81	TERM28981
NC_015663	1088225	1088452	228	Plus	ORF	0	EAE_05300
NC_015663	1088482	1090800	2319	Plus	ORF	0	EAE_05305
NC_015663	1090813	1091049	237	Plus	ORF	0	EAE_05310
NC_015663	1091069	1091081	13	Plus	TTerm	77	TERM29077
NC_015663	1092352	1093026	675	Plus	ORF	0	EAE_05325
NC_015663	1092919	1092919	1	Plus	TSS	5.71121	TSS_NC_015663_1092919+
NC_015663	1093085	1093660	576	Plus	ORF	0	EAE_05330
NC_015663	1093671	1093702	32	Plus	TTerm	82	TERM29182
NC_015663	1093672	1093701	30	Plus	TTerm	90	TERM29290
NC_015663	1093850	1093850	1	Plus	TSS	3.52567	TSS_NC_015663_1093850+
NC_015663	1094003	1095319	1317	Plus	ORF	0	EAE_05335
NC_015663	1095343	1095370	28	Plus	TTerm	100	TERM293100
NC_015663	1095397	1095409	13	Plus	TTerm	77	TERM29477
NC_015663	1100666	1103371	2706	Plus	ORF	0	EAE_05350
NC_015663	1103362	1103376	15	Plus	TTerm	82	TERM29582
NC_015663	1105575	1107083	1509	Plus	ORF	0	EAE_05370
NC_015663	1107141	1107159	19	Plus	TTerm	100	TERM296100
NC_015663	1116622	1116646	25	Plus	TTerm	76	TERM29776
NC_015663	1116803	1116820	18	Plus	TTerm	86	TERM29886
NC_015663	1118374	1118411	38	Plus	TTerm	100	TERM299100
NC_015663	1118376	1118408	33	Plus	TTerm	100	TERM300100
NC_015663	1123821	1123985	165	Plus	ORF	0	EAE_05430
NC_015663	1123976	1124467	492	Plus	ORF	0	EAE_05435
NC_015663	1124695	1125183	489	Plus	ORF	0	EAE_05440
NC_015663	1125190	1125217	28	Plus	TTerm	76	TERM30176
NC_015663	1127114	1127114	1	Plus	TSS	12.5103	TSS_NC_015663_1127114+
NC_015663	1127115	1127115	1	Plus	TSS	5.57146	TSS_NC_015663_1127115+
NC_015663	1127140	1127460	321	Plus	ORF	0	EAE_05450
NC_015663	1137607	1137705	99	Plus	ORF	0	EAE_05505
NC_015663	1137998	1138381	384	Plus	ORF	0	EAE_05510
NC_015663	1141169	1141205	37	Plus	TTerm	83	TERM30283
NC_015663	1144628	1145224	597	Plus	ORF	0	EAE_05540
NC_015663	1145214	1145492	279	Plus	ORF	0	EAE_05545
NC_015663	1146009	1146635	627	Plus	ORF	0	EAE_05555
NC_015663	1146714	1148921	2208	Plus	ORF	0	EAE_05560
NC_015663	1149795	1150460	666	Plus	ORF	0	EAE_05570
NC_015663	1150534	1151091	558	Plus	ORF	0	EAE_05575
NC_015663	1152478	1152478	1	Plus	TSS	3.77382	TSS_NC_015663_1152478+
NC_015663	1152653	1153375	723	Plus	ORF	0	EAE_05585
NC_015663	1153372	1154187	816	Plus	ORF	0	EAE_05590
NC_015663	1154168	1154425	258	Plus	ORF	0	EAE_05595
NC_015663	1154437	1154688	252	Plus	ORF	0	EAE_05600
NC_015663	1154695	1155276	582	Plus	ORF	0	EAE_05605
NC_015663	1155273	1156622	1350	Plus	ORF	0	EAE_05610
NC_015663	1156609	1156962	354	Plus	ORF	0	EAE_05615
NC_015663	1156953	1158644	1692	Plus	ORF	0	EAE_05620
NC_015663	1158648	1159070	423	Plus	ORF	0	EAE_05625
NC_015663	1159067	1159672	606	Plus	ORF	0	EAE_05630
NC_015663	1159641	1161959	2319	Plus	ORF	0	EAE_05635
NC_015663	1161956	1162540	585	Plus	ORF	0	EAE_05640
NC_015663	1162542	1163711	1170	Plus	ORF	0	EAE_05645
NC_015663	1163708	1164184	477	Plus	ORF	0	EAE_05650
NC_015663	1164181	1164912	732	Plus	ORF	0	EAE_05655
NC_015663	1164909	1166138	1230	Plus	ORF	0	EAE_05660
NC_015663	1166140	1166742	603	Plus	ORF	0	EAE_05665
NC_015663	1166321	1166343	23	Plus	TTerm	76	TERM30376
NC_015663	1166323	1166340	18	Plus	TTerm	85	TERM30485
NC_015663	1175083	1175943	861	Plus	ORF	0	EAE_05710
NC_015663	1176061	1177629	1569	Plus	ORF	0	EAE_05715
NC_015663	1177629	1178573	945	Plus	ORF	0	EAE_05720
NC_015663	1178570	1179403	834	Plus	ORF	0	EAE_05725
NC_015663	1179403	1180167	765	Plus	ORF	0	EAE_05730
NC_015663	1180164	1180955	792	Plus	ORF	0	EAE_05735
NC_015663	1180943	1181344	402	Plus	ORF	0	EAE_05740
NC_015663	1182400	1183413	1014	Plus	ORF	0	EAE_05755
NC_015663	1184848	1184848	1	Plus	TSS	12.8234	TSS_NC_015663_1184848+
NC_015663	1184878	1186374	1497	Plus	ORF	0	EAE_05765
NC_015663	1186394	1186413	20	Plus	TTerm	100	TERM305100
NC_015663	1186986	1186986	1	Plus	TSS	3.44243	TSS_NC_015663_1186986+
NC_015663	1187158	1187595	438	Plus	ORF	0	EAE_05775
NC_015663	1187617	1187634	18	Plus	TTerm	100	TERM306100
NC_015663	1187862	1189334	1473	Plus	ORF	0	EAE_05780
NC_015663	1189338	1189375	38	Plus	TTerm	79	TERM30779
NC_015663	1190111	1191313	1203	Plus	ORF	0	EAE_05790
NC_015663	1191350	1191381	32	Plus	TTerm	90	TERM30890
NC_015663	1194381	1195223	843	Plus	ORF	0	EAE_05805
NC_015663	1195296	1196648	1353	Plus	ORF	0	EAE_05810
NC_015663	1196653	1196680	28	Plus	TTerm	91	TERM30991
NC_015663	1196657	1196676	20	Plus	TTerm	100	TERM310100
NC_015663	1200965	1201981	1017	Plus	ORF	0	EAE_05830
NC_015663	1202713	1203861	1149	Plus	ORF	0	EAE_05840
NC_015663	1204132	1205790	1659	Plus	ORF	0	EAE_05845
NC_015663	1205854	1206381	528	Plus	ORF	0	EAE_05850
NC_015663	1206457	1206879	423	Plus	ORF	0	EAE_05855
NC_015663	1208720	1209619	900	Plus	ORF	0	EAE_05870
NC_015663	1209727	1210758	1032	Plus	ORF	0	EAE_05875
NC_015663	1211030	1212352	1323	Plus	ORF	0	EAE_05880
NC_015663	1214648	1215577	930	Plus	ORF	0	EAE_05890
NC_015663	1217409	1217445	37	Plus	TTerm	100	TERM311100
NC_015663	1221031	1221043	13	Plus	TTerm	79	TERM31279
NC_015663	1231802	1233358	1557	Plus	ORF	0	EAE_05940
NC_015663	1233355	1233552	198	Plus	ORF	0	EAE_05945
NC_015663	1233549	1235228	1680	Plus	ORF	0	EAE_05950
NC_015663	1235239	1235262	24	Plus	TTerm	100	TERM313100
NC_015663	1235485	1235526	42	Plus	TTerm	100	TERM314100
NC_015663	1235718	1235741	24	Plus	TTerm	100	TERM315100
NC_015663	1242603	1242621	19	Plus	TTerm	100	TERM316100
NC_015663	1242768	1242786	19	Plus	TTerm	100	TERM317100
NC_015663	1247167	1247730	564	Plus	ORF	0	EAE_06020
NC_015663	1247727	1248167	441	Plus	ORF	0	EAE_06025
NC_015663	1247930	1247946	17	Plus	TTerm	76	TERM31876
NC_015663	1249575	1249592	18	Plus	TTerm	83	TERM31983
NC_015663	1250590	1250590	1	Plus	TSS	18.6988	TSS_NC_015663_1250590+
NC_015663	1250635	1251297	663	Plus	ORF	0	EAE_06035
NC_015663	1251400	1252416	1017	Plus	ORF	0	EAE_06040
NC_015663	1252526	1253275	750	Plus	ORF	0	EAE_06045
NC_015663	1253279	1254214	936	Plus	ORF	0	EAE_06050
NC_015663	1254315	1255595	1281	Plus	ORF	0	EAE_06055
NC_015663	1255620	1256591	972	Plus	ORF	0	EAE_06060
NC_015663	1257805	1259163	1359	Plus	ORF	0	EAE_06070
NC_015663	1259172	1259190	19	Plus	TTerm	100	TERM320100
NC_015663	1259410	1259700	291	Plus	ORF	0	EAE_06075
NC_015663	1259730	1259748	19	Plus	TTerm	100	TERM321100
NC_015663	1259808	1259808	1	Plus	TSS	30	TSS_NC_015663_1259808+
NC_015663	1259965	1260177	213	Plus	ORF	0	EAE_06080
NC_015663	1260202	1260221	20	Plus	TTerm	100	TERM322100
NC_015663	1260239	1260270	32	Plus	TTerm	100	TERM323100
NC_015663	1260242	1260267	26	Plus	TTerm	100	TERM324100
NC_015663	1262088	1262105	18	Plus	TTerm	95	TERM32595
NC_015663	1265741	1266736	996	Plus	ORF	0	EAE_06105
NC_015663	1268907	1268927	21	Plus	TTerm	95	TERM32695
NC_015663	1270634	1271629	996	Plus	ORF	0	EAE_06130
NC_015663	1271634	1271656	23	Plus	TTerm	100	TERM327100
NC_015663	1271694	1273235	1542	Plus	ORF	0	EAE_06135
NC_015663	1273213	1274394	1182	Plus	ORF	0	EAE_06140
NC_015663	1274517	1275695	1179	Plus	ORF	0	EAE_06145
NC_015663	1275709	1275731	23	Plus	TTerm	77	TERM32877
NC_015663	1276882	1278912	2031	Plus	ORF	0	EAE_06155
NC_015663	1278926	1278949	24	Plus	TTerm	89	TERM32989
NC_015663	1279085	1280341	1257	Plus	ORF	0	EAE_06160
NC_015663	1280999	1281028	30	Plus	TTerm	100	TERM330100
NC_015663	1281000	1281027	28	Plus	TTerm	100	TERM331100
NC_015663	1288452	1290362	1911	Plus	ORF	0	EAE_06200
NC_015663	1290464	1291612	1149	Plus	ORF	0	EAE_06205
NC_015663	1291612	1292208	597	Plus	ORF	0	EAE_06210
NC_015663	1292664	1292664	1	Plus	TSS	4.13142	TSS_NC_015663_1292664+
NC_015663	1292697	1293059	363	Plus	ORF	0	EAE_06220
NC_015663	1293359	1295014	1656	Plus	ORF	0	EAE_06225
NC_015663	1295011	1295784	774	Plus	ORF	0	EAE_06230
NC_015663	1295784	1296968	1185	Plus	ORF	0	EAE_06235
NC_015663	1297120	1297593	474	Plus	ORF	0	EAE_06240
NC_015663	1297615	1297627	13	Plus	TTerm	77	TERM33277
NC_015663	1299593	1299609	17	Plus	TTerm	82	TERM33382
NC_015663	1301157	1302701	1545	Plus	ORF	0	EAE_06270
NC_015663	1302711	1302711	1	Plus	TSS	5.07594	TSS_NC_015663_1302711+
NC_015663	1302771	1302797	27	Plus	TTerm	100	TERM334100
NC_015663	1302798	1303982	1185	Plus	ORF	0	EAE_06275
NC_015663	1304001	1304933	933	Plus	ORF	0	EAE_06280
NC_015663	1309246	1310178	933	Plus	ORF	0	EAE_06305
NC_015663	1310188	1311246	1059	Plus	ORF	0	EAE_06310
NC_015663	1311250	1312221	972	Plus	ORF	0	EAE_06315
NC_015663	1312221	1313129	909	Plus	ORF	0	EAE_06320
NC_015663	1313194	1314276	1083	Plus	ORF	0	EAE_06325
NC_015663	1314274	1314304	31	Plus	TTerm	86	TERM33586
NC_015663	1314281	1314296	16	Plus	TTerm	82	TERM33682
NC_015663	1314282	1314295	14	Plus	TTerm	79	TERM33779
NC_015663	1315330	1315356	27	Plus	TTerm	79	TERM33879
NC_015663	1316472	1317548	1077	Plus	ORF	0	EAE_06340
NC_015663	1317545	1318672	1128	Plus	ORF	0	EAE_06345
NC_015663	1318675	1319769	1095	Plus	ORF	0	EAE_06350
NC_015663	1319800	1320789	990	Plus	ORF	0	EAE_06355
NC_015663	1320882	1322156	1275	Plus	ORF	0	EAE_06360
NC_015663	1322156	1322926	771	Plus	ORF	0	EAE_06365
NC_015663	1322929	1323408	480	Plus	ORF	0	EAE_06370
NC_015663	1324439	1324454	16	Plus	TTerm	95	TERM33995
NC_015663	1325962	1327173	1212	Plus	ORF	0	EAE_06395
NC_015663	1326968	1326968	1	Plus	TSS	30	TSS_NC_015663_1326968+
NC_015663	1326969	1326969	1	Plus	TSS	15.7315	TSS_NC_015663_1326969+
NC_015663	1327154	1327609	456	Plus	ORF	0	EAE_06400
NC_015663	1327660	1327679	20	Plus	TTerm	78	TERM34078
NC_015663	1327734	1328330	597	Plus	ORF	0	EAE_06405
NC_015663	1329154	1329171	18	Plus	TTerm	79	TERM34179
NC_015663	1330066	1330929	864	Plus	ORF	0	EAE_06420
NC_015663	1330937	1330967	31	Plus	TTerm	100	TERM342100
NC_015663	1330940	1330964	25	Plus	TTerm	100	TERM343100
NC_015663	1331136	1331753	618	Plus	ORF	0	EAE_06425
NC_015663	1333690	1334313	624	Plus	ORF	0	EAE_06435
NC_015663	1334337	1334337	1	Plus	TSS	4.86183	TSS_NC_015663_1334337+
NC_015663	1334368	1334643	276	Plus	ORF	0	EAE_06440
NC_015663	1334662	1336782	2121	Plus	ORF	0	EAE_06445
NC_015663	1336879	1337568	690	Plus	ORF	0	EAE_06450
NC_015663	1337574	1339655	2082	Plus	ORF	0	EAE_06455
NC_015663	1339707	1340717	1011	Plus	ORF	0	EAE_06460
NC_015663	1340735	1340762	28	Plus	TTerm	77	TERM34477
NC_015663	1340737	1340760	24	Plus	TTerm	79	TERM34579
NC_015663	1340813	1341559	747	Plus	ORF	0	EAE_06465
NC_015663	1342101	1342700	600	Plus	ORF	0	EAE_06475
NC_015663	1342809	1343576	768	Plus	ORF	0	EAE_06480
NC_015663	1343630	1343665	36	Plus	TTerm	83	TERM34683
NC_015663	1343635	1343660	26	Plus	TTerm	100	TERM347100
NC_015663	1344973	1344993	21	Plus	TTerm	76	TERM34876
NC_015663	1347897	1347897	1	Plus	TSS	2.09271	TSS_NC_015663_1347897+
NC_015663	1347968	1348816	849	Plus	ORF	0	EAE_06505
NC_015663	1348838	1350349	1512	Plus	ORF	0	EAE_06510
NC_015663	1350427	1350456	30	Plus	TTerm	100	TERM349100
NC_015663	1351579	1351579	1	Plus	TSS	8.27142	TSS_NC_015663_1351579+
NC_015663	1351580	1351580	1	Plus	TSS	2.27042	TSS_NC_015663_1351580+
NC_015663	1351954	1353345	1392	Plus	ORF	0	EAE_06520
NC_015663	1353507	1355216	1710	Plus	ORF	0	EAE_06525
NC_015663	1355409	1356968	1560	Plus	ORF	0	EAE_06530
NC_015663	1356982	1358361	1380	Plus	ORF	0	EAE_06535
NC_015663	1359284	1359305	22	Plus	TTerm	86	TERM35086
NC_015663	1363333	1363427	95	Plus	ORF	0	EAE_t24846
NC_015663	1363552	1363574	23	Plus	TTerm	79	TERM35179
NC_015663	1363553	1363573	21	Plus	TTerm	80	TERM35280
NC_015663	1363591	1364775	1185	Plus	ORF	0	EAE_06555
NC_015663	1366784	1366784	1	Plus	TSS	6.07135	TSS_NC_015663_1366784+
NC_015663	1366863	1366916	54	Plus	TTerm	100	TERM353100
NC_015663	1366869	1366910	42	Plus	TTerm	100	TERM354100
NC_015663	1366981	1367997	1017	Plus	ORF	0	EAE_06570
NC_015663	1367997	1369640	1644	Plus	ORF	0	EAE_06575
NC_015663	1369661	1369774	114	Plus	ORF	0	EAE_06580
NC_015663	1370449	1370466	18	Plus	TTerm	81	TERM35581
NC_015663	1372021	1372422	402	Plus	ORF	0	EAE_06595
NC_015663	1372582	1373865	1284	Plus	ORF	0	EAE_06600
NC_015663	1374050	1374943	894	Plus	ORF	0	EAE_06605
NC_015663	1375135	1375824	690	Plus	ORF	0	EAE_06610
NC_015663	1375886	1376896	1011	Plus	ORF	0	EAE_06615
NC_015663	1376931	1376958	28	Plus	TTerm	100	TERM356100
NC_015663	1376989	1377810	822	Plus	ORF	0	EAE_06620
NC_015663	1377878	1378348	471	Plus	ORF	0	EAE_06625
NC_015663	1378361	1378687	327	Plus	ORF	0	EAE_06630
NC_015663	1378708	1379028	321	Plus	ORF	0	EAE_06635
NC_015663	1379275	1379841	567	Plus	ORF	0	EAE_06640
NC_015663	1380188	1380475	288	Plus	ORF	0	EAE_06650
NC_015663	1380699	1381736	1038	Plus	ORF	0	EAE_06655
NC_015663	1383258	1383273	16	Plus	TTerm	76	TERM35776
NC_015663	1383722	1384729	1008	Plus	ORF	0	EAE_06665
NC_015663	1384730	1385032	303	Plus	ORF	0	EAE_06670
NC_015663	1385040	1385063	24	Plus	TTerm	77	TERM35877
NC_015663	1385041	1385062	22	Plus	TTerm	80	TERM35980
NC_015663	1385190	1386239	1050	Plus	ORF	0	EAE_06675
NC_015663	1388158	1388700	543	Plus	ORF	0	EAE_06690
NC_015663	1389757	1389873	117	Plus	ORF	0	EAE_06700
NC_015663	1398422	1398838	417	Plus	ORF	0	EAE_06730
NC_015663	1399743	1401236	1494	Plus	ORF	0	EAE_06740
NC_015663	1402244	1402873	630	Plus	ORF	0	EAE_06750
NC_015663	1402873	1403343	471	Plus	ORF	0	EAE_06755
NC_015663	1404016	1404921	906	Plus	ORF	0	EAE_06765
NC_015663	1406073	1406483	411	Plus	ORF	0	EAE_06775
NC_015663	1406093	1406093	1	Plus	TSS	8.0015	TSS_NC_015663_1406093+
NC_015663	1406483	1406498	16	Plus	TTerm	79	TERM36079
NC_015663	1406638	1407519	882	Plus	ORF	0	EAE_06780
NC_015663	1407621	1407911	291	Plus	ORF	0	EAE_06785
NC_015663	1407933	1407951	19	Plus	TTerm	100	TERM361100
NC_015663	1409201	1409515	315	Plus	ORF	0	EAE_06795
NC_015663	1409527	1410852	1326	Plus	ORF	0	EAE_06800
NC_015663	1411129	1412508	1380	Plus	ORF	0	EAE_06805
NC_015663	1412525	1412555	31	Plus	TTerm	85	TERM36285
NC_015663	1412526	1412554	29	Plus	TTerm	90	TERM36390
NC_015663	1417710	1418813	1104	Plus	ORF	0	EAE_06835
NC_015663	1418823	1419632	810	Plus	ORF	0	EAE_06840
NC_015663	1421019	1421019	1	Plus	TSS	3.52567	TSS_NC_015663_1421019+
NC_015663	1421034	1421282	249	Plus	ORF	0	EAE_06850
NC_015663	1421376	1421699	324	Plus	ORF	0	EAE_06855
NC_015663	1429490	1429514	25	Plus	TTerm	86	TERM36486
NC_015663	1429584	1429598	15	Plus	TTerm	88	TERM36588
NC_015663	1429773	1429788	16	Plus	TTerm	78	TERM36678
NC_015663	1430322	1430358	37	Plus	TTerm	100	TERM367100
NC_015663	1430396	1430842	447	Plus	ORF	0	EAE_06895
NC_015663	1430910	1431743	834	Plus	ORF	0	EAE_06900
NC_015663	1431857	1431857	1	Plus	TSS	2.06537	TSS_NC_015663_1431857+
NC_015663	1431919	1433103	1185	Plus	ORF	0	EAE_06905
NC_015663	1433105	1433163	59	Plus	TTerm	76	TERM36876
NC_015663	1434320	1435657	1338	Plus	ORF	0	EAE_06915
NC_015663	1435674	1437002	1329	Plus	ORF	0	EAE_06920
NC_015663	1437821	1437834	14	Plus	TTerm	80	TERM36980
NC_015663	1441521	1442267	747	Plus	ORF	0	EAE_06950
NC_015663	1444483	1444503	21	Plus	TTerm	93	TERM37093
NC_015663	1445168	1445168	1	Plus	TSS	2.46948	TSS_NC_015663_1445168+
NC_015663	1445277	1445609	333	Plus	ORF	0	EAE_06970
NC_015663	1451820	1451849	30	Plus	TTerm	82	TERM37182
NC_015663	1454341	1454366	26	Plus	TTerm	77	TERM37277
NC_015663	1462008	1462008	1	Plus	TSS	7.01771	TSS_NC_015663_1462008+
NC_015663	1462009	1462009	1	Plus	TSS	11.5088	TSS_NC_015663_1462009+
NC_015663	1462010	1462010	1	Plus	TSS	13.1978	TSS_NC_015663_1462010+
NC_015663	1462011	1462011	1	Plus	TSS	30	TSS_NC_015663_1462011+
NC_015663	1462123	1462123	1	Plus	TSS	8.30283	TSS_NC_015663_1462123+
NC_015663	1462218	1462358	141	Plus	ORF	0	EAE_07040
NC_015663	1462374	1462733	360	Plus	ORF	0	EAE_07045
NC_015663	1462697	1462954	258	Plus	ORF	0	EAE_07050
NC_015663	1462724	1462762	39	Plus	TTerm	80	TERM37380
NC_015663	1462726	1462760	35	Plus	TTerm	79	TERM37479
NC_015663	1462957	1464603	1647	Plus	ORF	0	EAE_07055
NC_015663	1464753	1464770	18	Plus	TTerm	100	TERM375100
NC_015663	1464798	1466162	1365	Plus	ORF	0	EAE_07060
NC_015663	1466187	1466213	27	Plus	TTerm	100	TERM376100
NC_015663	1466359	1467543	1185	Plus	ORF	0	EAE_07065
NC_015663	1467512	1468471	960	Plus	ORF	0	EAE_07070
NC_015663	1468569	1468593	25	Plus	TTerm	83	TERM37783
NC_015663	1468934	1469365	432	Plus	ORF	0	EAE_07080
NC_015663	1469403	1469969	567	Plus	ORF	0	EAE_07085
NC_015663	1471524	1472189	666	Plus	ORF	0	EAE_07095
NC_015663	1472198	1472255	58	Plus	TTerm	100	TERM378100
NC_015663	1485676	1485697	22	Plus	TTerm	90	TERM37990
NC_015663	1485982	1486003	22	Plus	TTerm	100	TERM380100
NC_015663	1488752	1488785	34	Plus	TTerm	88	TERM38188
NC_015663	1497683	1498675	993	Plus	ORF	0	EAE_07225
NC_015663	1501788	1501812	25	Plus	TTerm	88	TERM38288
NC_015663	1501841	1503709	1869	Plus	ORF	0	EAE_07240
NC_015663	1503719	1503738	20	Plus	TTerm	100	TERM383100
NC_015663	1503860	1503860	1	Plus	TSS	4.18736	TSS_NC_015663_1503860+
NC_015663	1503896	1504315	420	Plus	ORF	0	EAE_07245
NC_015663	1504326	1505831	1506	Plus	ORF	0	EAE_07250
NC_015663	1505837	1506802	966	Plus	ORF	0	EAE_07255
NC_015663	1506830	1507720	891	Plus	ORF	0	EAE_07260
NC_015663	1507597	1507597	1	Plus	TSS	3.29293	TSS_NC_015663_1507597+
NC_015663	1507776	1507802	27	Plus	TTerm	100	TERM384100
NC_015663	1507777	1507801	25	Plus	TTerm	100	TERM385100
NC_015663	1507822	1508751	930	Plus	ORF	0	EAE_07265
NC_015663	1508755	1509747	993	Plus	ORF	0	EAE_07270
NC_015663	1512350	1513903	1554	Plus	ORF	0	EAE_r24992
NC_015663	1513979	1514054	76	Plus	ORF	0	EAE_t24848
NC_015663	1514245	1517149	2905	Plus	ORF	0	EAE_r25008
NC_015663	1517241	1517356	116	Plus	ORF	0	EAE_r24976
NC_015663	1517368	1517399	32	Plus	TTerm	100	TERM386100
NC_015663	1517373	1517394	22	Plus	TTerm	100	TERM387100
NC_015663	1517527	1517570	44	Plus	TTerm	86	TERM38886
NC_015663	1517533	1517564	32	Plus	TTerm	100	TERM389100
NC_015663	1517538	1517559	22	Plus	TTerm	95	TERM39095
NC_015663	1518849	1519118	270	Plus	ORF	0	EAE_07295
NC_015663	1519194	1520180	987	Plus	ORF	0	EAE_07300
NC_015663	1520032	1520032	1	Plus	TSS	30	TSS_NC_015663_1520032+
NC_015663	1520033	1520033	1	Plus	TSS	2.25456	TSS_NC_015663_1520033+
NC_015663	1520207	1520830	624	Plus	ORF	0	EAE_07305
NC_015663	1520838	1520854	17	Plus	TTerm	100	TERM391100
NC_015663	1522174	1524954	2781	Plus	ORF	0	EAE_07315
NC_015663	1523164	1523164	1	Plus	TSS	7.22216	TSS_NC_015663_1523164+
NC_015663	1525102	1525102	1	Plus	TSS	5.13367	TSS_NC_015663_1525102+
NC_015663	1525178	1525203	26	Plus	TTerm	100	TERM392100
NC_015663	1526168	1526467	300	Plus	ORF	0	EAE_07325
NC_015663	1526206	1526206	1	Plus	TSS	30	TSS_NC_015663_1526206+
NC_015663	1526207	1526207	1	Plus	TSS	30	TSS_NC_015663_1526207+
NC_015663	1526208	1526208	1	Plus	TSS	30	TSS_NC_015663_1526208+
NC_015663	1526209	1526209	1	Plus	TSS	4.87823	TSS_NC_015663_1526209+
NC_015663	1526517	1527020	504	Plus	ORF	0	EAE_07330
NC_015663	1527209	1528582	1374	Plus	ORF	0	EAE_07335
NC_015663	1528585	1528615	31	Plus	TTerm	78	TERM39378
NC_015663	1532845	1532845	1	Plus	TSS	2.27042	TSS_NC_015663_1532845+
NC_015663	1532878	1532928	51	Plus	TTerm	100	TERM394100
NC_015663	1532879	1532927	49	Plus	TTerm	100	TERM395100
NC_015663	1533079	1534902	1824	Plus	ORF	0	EAE_07355
NC_015663	1534928	1534946	19	Plus	TTerm	100	TERM396100
NC_015663	1535037	1535052	16	Plus	TTerm	79	TERM39779
NC_015663	1535108	1535818	711	Plus	ORF	0	EAE_07360
NC_015663	1535826	1536806	981	Plus	ORF	0	EAE_07365
NC_015663	1536905	1538164	1260	Plus	ORF	0	EAE_07370
NC_015663	1538185	1538214	30	Plus	TTerm	100	TERM399100
NC_015663	1538185	1538215	31	Plus	TTerm	100	TERM398100
NC_015663	1538187	1538212	26	Plus	TTerm	100	TERM400100
NC_015663	1538317	1538916	600	Plus	ORF	0	EAE_07375
NC_015663	1538910	1539770	861	Plus	ORF	0	EAE_07380
NC_015663	1539767	1540204	438	Plus	ORF	0	EAE_07385
NC_015663	1540201	1541190	990	Plus	ORF	0	EAE_07390
NC_015663	1548055	1548891	837	Plus	ORF	0	EAE_07425
NC_015663	1549020	1549232	213	Plus	ORF	0	EAE_07430
NC_015663	1549259	1549272	14	Plus	TTerm	100	TERM401100
NC_015663	1550360	1550908	549	Plus	ORF	0	EAE_07445
NC_015663	1550968	1550990	23	Plus	TTerm	100	TERM402100
NC_015663	1551109	1552320	1212	Plus	ORF	0	EAE_07450
NC_015663	1552336	1553259	924	Plus	ORF	0	EAE_07455
NC_015663	1553273	1553764	492	Plus	ORF	0	EAE_07460
NC_015663	1553761	1555032	1272	Plus	ORF	0	EAE_07465
NC_015663	1555046	1555073	28	Plus	TTerm	89	TERM40389
NC_015663	1555051	1555068	18	Plus	TTerm	100	TERM404100
NC_015663	1560356	1560457	102	Plus	ORF	0	EAE_07495
NC_015663	1560437	1560452	16	Plus	TTerm	76	TERM40576
NC_015663	1560508	1561344	837	Plus	ORF	0	EAE_07500
NC_015663	1561417	1562265	849	Plus	ORF	0	EAE_07505
NC_015663	1563544	1563544	1	Plus	TSS	16.2273	TSS_NC_015663_1563544+
NC_015663	1563545	1563545	1	Plus	TSS	22.0773	TSS_NC_015663_1563545+
NC_015663	1563598	1564218	621	Plus	ORF	0	EAE_07515
NC_015663	1564242	1564259	18	Plus	TTerm	100	TERM406100
NC_015663	1564291	1564965	675	Plus	ORF	0	EAE_07520
NC_015663	1564954	1564973	20	Plus	TTerm	80	TERM40780
NC_015663	1567211	1567211	1	Plus	TSS	2.85497	TSS_NC_015663_1567211+
NC_015663	1567246	1567749	504	Plus	ORF	0	EAE_07535
NC_015663	1567790	1567808	19	Plus	TTerm	100	TERM408100
NC_015663	1567887	1567887	1	Plus	TSS	3.52567	TSS_NC_015663_1567887+
NC_015663	1567908	1568804	897	Plus	ORF	0	EAE_07540
NC_015663	1568033	1568033	1	Plus	TSS	2.09271	TSS_NC_015663_1568033+
NC_015663	1568930	1568930	1	Plus	TSS	3.9717	TSS_NC_015663_1568930+
NC_015663	1569008	1569970	963	Plus	ORF	0	EAE_07545
NC_015663	1569991	1570011	21	Plus	TTerm	100	TERM409100
NC_015663	1578062	1578062	1	Plus	TSS	30	TSS_NC_015663_1578062+
NC_015663	1578063	1578063	1	Plus	TSS	4.35911	TSS_NC_015663_1578063+
NC_015663	1578112	1578112	1	Plus	TSS	30	TSS_NC_015663_1578112+
NC_015663	1578113	1578113	1	Plus	TSS	30	TSS_NC_015663_1578113+
NC_015663	1578114	1578114	1	Plus	TSS	30	TSS_NC_015663_1578114+
NC_015663	1578115	1578115	1	Plus	TSS	17.3259	TSS_NC_015663_1578115+
NC_015663	1578273	1578485	213	Plus	ORF	0	EAE_07585
NC_015663	1578491	1578521	31	Plus	TTerm	82	TERM41082
NC_015663	1578499	1578514	16	Plus	TTerm	100	TERM411100
NC_015663	1578545	1578586	42	Plus	TTerm	100	TERM412100
NC_015663	1578557	1578574	18	Plus	TTerm	100	TERM413100
NC_015663	1579170	1580330	1161	Plus	ORF	0	EAE_07595
NC_015663	1579652	1579652	1	Plus	TSS	2.08439	TSS_NC_015663_1579652+
NC_015663	1580009	1580009	1	Plus	TSS	3.9717	TSS_NC_015663_1580009+
NC_015663	1580333	1582765	2433	Plus	ORF	0	EAE_07600
NC_015663	1582778	1582798	21	Plus	TTerm	100	TERM414100
NC_015663	1583067	1583954	888	Plus	ORF	0	EAE_07605
NC_015663	1583987	1584015	29	Plus	TTerm	100	TERM415100
NC_015663	1583988	1584013	26	Plus	TTerm	100	TERM416100
NC_015663	1584106	1585020	915	Plus	ORF	0	EAE_07610
NC_015663	1585027	1585046	20	Plus	TTerm	100	TERM417100
NC_015663	1588088	1588738	651	Plus	ORF	0	EAE_07630
NC_015663	1592959	1593963	1005	Plus	ORF	0	EAE_07645
NC_015663	1593973	1594749	777	Plus	ORF	0	EAE_07650
NC_015663	1594851	1596224	1374	Plus	ORF	0	EAE_07655
NC_015663	1596248	1596266	19	Plus	TTerm	100	TERM418100
NC_015663	1596477	1597394	918	Plus	ORF	0	EAE_07660
NC_015663	1598948	1598948	1	Plus	TSS	3.85952	TSS_NC_015663_1598948+
NC_015663	1598974	1599609	636	Plus	ORF	0	EAE_07670
NC_015663	1599625	1599984	360	Plus	ORF	0	EAE_07675
NC_015663	1600000	1600023	24	Plus	TTerm	100	TERM419100
NC_015663	1601268	1601268	1	Plus	TSS	6.68666	TSS_NC_015663_1601268+
NC_015663	1601506	1603353	1848	Plus	ORF	0	EAE_07685
NC_015663	1603298	1604149	852	Plus	ORF	0	EAE_07690
NC_015663	1603361	1603396	36	Plus	TTerm	77	TERM42077
NC_015663	1603406	1603445	40	Plus	TTerm	79	TERM42179
NC_015663	1604515	1606068	1554	Plus	ORF	0	EAE_r24994
NC_015663	1606130	1606206	77	Plus	ORF	0	EAE_t24850
NC_015663	1606314	1606389	76	Plus	ORF	0	EAE_t24852
NC_015663	1606566	1609472	2907	Plus	ORF	0	EAE_r25010
NC_015663	1609660	1609775	116	Plus	ORF	0	EAE_r24978
NC_015663	1609832	1609908	77	Plus	ORF	0	EAE_t24854
NC_015663	1609923	1609941	19	Plus	TTerm	77	TERM42277
NC_015663	1609961	1610036	76	Plus	ORF	0	EAE_t24856
NC_015663	1610044	1610063	20	Plus	TTerm	100	TERM423100
NC_015663	1611079	1611417	339	Plus	ORF	0	EAE_07700
NC_015663	1611424	1611435	12	Plus	TTerm	91	TERM42491
NC_015663	1613054	1613067	14	Plus	TTerm	84	TERM42584
NC_015663	1613438	1613461	24	Plus	TTerm	100	TERM426100
NC_015663	1613554	1615200	1647	Plus	ORF	0	EAE_07710
NC_015663	1615197	1615454	258	Plus	ORF	0	EAE_07715
NC_015663	1615474	1616403	930	Plus	ORF	0	EAE_07720
NC_015663	1616411	1616432	22	Plus	TTerm	78	TERM42778
NC_015663	1616464	1618314	1851	Plus	ORF	0	EAE_07725
NC_015663	1618317	1619861	1545	Plus	ORF	0	EAE_07730
NC_015663	1620904	1622379	1476	Plus	ORF	0	EAE_07740
NC_015663	1622541	1622562	22	Plus	TTerm	100	TERM428100
NC_015663	1623298	1625319	2022	Plus	ORF	0	EAE_07755
NC_015663	1626065	1626100	36	Plus	TTerm	93	TERM42993
NC_015663	1626071	1626092	22	Plus	TTerm	93	TERM43093
NC_015663	1631096	1631096	1	Plus	TSS	8.44058	TSS_NC_015663_1631096+
NC_015663	1631179	1631179	1	Plus	TSS	7.54248	TSS_NC_015663_1631179+
NC_015663	1631379	1631708	330	Plus	ORF	0	EAE_07785
NC_015663	1631721	1631733	13	Plus	TTerm	76	TERM43176
NC_015663	1631790	1631790	1	Plus	TSS	5.36525	TSS_NC_015663_1631790+
NC_015663	1632040	1633299	1260	Plus	ORF	0	EAE_07790
NC_015663	1633315	1633344	30	Plus	TTerm	100	TERM432100
NC_015663	1633320	1633339	20	Plus	TTerm	100	TERM433100
NC_015663	1633370	1633370	1	Plus	TSS	2.89778	TSS_NC_015663_1633370+
NC_015663	1633541	1634644	1104	Plus	ORF	0	EAE_07795
NC_015663	1634688	1635704	1017	Plus	ORF	0	EAE_07800
NC_015663	1635760	1636890	1131	Plus	ORF	0	EAE_07805
NC_015663	1636887	1638149	1263	Plus	ORF	0	EAE_07810
NC_015663	1638177	1638851	675	Plus	ORF	0	EAE_07815
NC_015663	1638856	1639986	1131	Plus	ORF	0	EAE_07820
NC_015663	1639988	1641238	1251	Plus	ORF	0	EAE_07825
NC_015663	1641235	1642311	1077	Plus	ORF	0	EAE_07830
NC_015663	1642308	1643654	1347	Plus	ORF	0	EAE_07835
NC_015663	1643666	1644406	741	Plus	ORF	0	EAE_07840
NC_015663	1644511	1644511	1	Plus	TSS	3.8453	TSS_NC_015663_1644511+
NC_015663	1644612	1645997	1386	Plus	ORF	0	EAE_07845
NC_015663	1646085	1646085	1	Plus	TSS	8.11069	TSS_NC_015663_1646085+
NC_015663	1646086	1646086	1	Plus	TSS	30	TSS_NC_015663_1646086+
NC_015663	1646087	1646087	1	Plus	TSS	30	TSS_NC_015663_1646087+
NC_015663	1646089	1646089	1	Plus	TSS	30	TSS_NC_015663_1646089+
NC_015663	1646100	1646176	77	Plus	ORF	0	EAE_t24858
NC_015663	1646232	1646307	76	Plus	ORF	0	EAE_t24860
NC_015663	1646330	1646416	87	Plus	ORF	0	EAE_t24862
NC_015663	1646459	1646535	77	Plus	ORF	0	EAE_t24864
NC_015663	1646544	1646559	16	Plus	TTerm	100	TERM434100
NC_015663	1646713	1646713	1	Plus	TSS	30	TSS_NC_015663_1646713+
NC_015663	1646893	1646918	26	Plus	TTerm	100	TERM435100
NC_015663	1646963	1646990	28	Plus	TTerm	100	TERM436100
NC_015663	1651295	1651295	1	Plus	TSS	19.8999	TSS_NC_015663_1651295+
NC_015663	1651424	1653976	2553	Plus	ORF	0	EAE_07870
NC_015663	1654221	1654451	231	Plus	ORF	0	EAE_07880
NC_015663	1654570	1654773	204	Plus	ORF	0	EAE_07885
NC_015663	1654809	1655633	825	Plus	ORF	0	EAE_07890
NC_015663	1655630	1656337	708	Plus	ORF	0	EAE_07895
NC_015663	1656334	1657236	903	Plus	ORF	0	EAE_07900
NC_015663	1657236	1657952	717	Plus	ORF	0	EAE_07905
NC_015663	1657980	1657996	17	Plus	TTerm	93	TERM43793
NC_015663	1658016	1660178	2163	Plus	ORF	0	EAE_07910
NC_015663	1660225	1660253	29	Plus	TTerm	77	TERM43877
NC_015663	1660301	1660301	1	Plus	TSS	2.25631	TSS_NC_015663_1660301+
NC_015663	1660534	1661484	951	Plus	ORF	0	EAE_07915
NC_015663	1663133	1664005	873	Plus	ORF	0	EAE_07930
NC_015663	1664024	1664045	22	Plus	TTerm	100	TERM439100
NC_015663	1664045	1664045	1	Plus	TSS	4.23164	TSS_NC_015663_1664045+
NC_015663	1664073	1665899	1827	Plus	ORF	0	EAE_07935
NC_015663	1665961	1666581	621	Plus	ORF	0	EAE_07940
NC_015663	1667520	1667520	1	Plus	TSS	30	TSS_NC_015663_1667520+
NC_015663	1667523	1667523	1	Plus	TSS	2.07298	TSS_NC_015663_1667523+
NC_015663	1667589	1668581	993	Plus	ORF	0	EAE_07955
NC_015663	1668626	1669426	801	Plus	ORF	0	EAE_07960
NC_015663	1669431	1669467	37	Plus	TTerm	80	TERM44080
NC_015663	1669515	1670414	900	Plus	ORF	0	EAE_07965
NC_015663	1671373	1673637	2265	Plus	ORF	0	EAE_07975
NC_015663	1673658	1673677	20	Plus	TTerm	100	TERM441100
NC_015663	1674775	1675536	762	Plus	ORF	0	EAE_07985
NC_015663	1675557	1675573	17	Plus	TTerm	100	TERM442100
NC_015663	1675673	1677121	1449	Plus	ORF	0	EAE_07990
NC_015663	1677192	1677947	756	Plus	ORF	0	EAE_07995
NC_015663	1677961	1678566	606	Plus	ORF	0	EAE_08000
NC_015663	1678563	1680203	1641	Plus	ORF	0	EAE_08005
NC_015663	1680114	1680114	1	Plus	TSS	4.18051	TSS_NC_015663_1680114+
NC_015663	1680335	1680586	252	Plus	ORF	0	EAE_08010
NC_015663	1680590	1681126	537	Plus	ORF	0	EAE_08015
NC_015663	1681130	1681903	774	Plus	ORF	0	EAE_08020
NC_015663	1681910	1681931	22	Plus	TTerm	90	TERM44390
NC_015663	1681913	1681928	16	Plus	TTerm	82	TERM44482
NC_015663	1681948	1682730	783	Plus	ORF	0	EAE_08025
NC_015663	1683405	1684874	1470	Plus	ORF	0	EAE_08035
NC_015663	1684930	1685631	702	Plus	ORF	0	EAE_08040
NC_015663	1685681	1685728	48	Plus	TTerm	100	TERM445100
NC_015663	1689290	1690621	1332	Plus	ORF	0	EAE_08055
NC_015663	1690621	1691235	615	Plus	ORF	0	EAE_08060
NC_015663	1691277	1692728	1452	Plus	ORF	0	EAE_08065
NC_015663	1692740	1693273	534	Plus	ORF	0	EAE_08070
NC_015663	1693489	1693489	1	Plus	TSS	30	TSS_NC_015663_1693489+
NC_015663	1693490	1693490	1	Plus	TSS	30	TSS_NC_015663_1693490+
NC_015663	1693491	1693491	1	Plus	TSS	30	TSS_NC_015663_1693491+
NC_015663	1693493	1693493	1	Plus	TSS	13.5239	TSS_NC_015663_1693493+
NC_015663	1693495	1693495	1	Plus	TSS	3.8453	TSS_NC_015663_1693495+
NC_015663	1693506	1693506	1	Plus	TSS	2.1553	TSS_NC_015663_1693506+
NC_015663	1693507	1693507	1	Plus	TSS	2.28713	TSS_NC_015663_1693507+
NC_015663	1693658	1695211	1554	Plus	ORF	0	EAE_r24996
NC_015663	1695273	1695349	77	Plus	ORF	0	EAE_t24866
NC_015663	1695457	1695532	76	Plus	ORF	0	EAE_t24868
NC_015663	1695709	1698615	2907	Plus	ORF	0	EAE_r25012
NC_015663	1698708	1698823	116	Plus	ORF	0	EAE_r24980
NC_015663	1698835	1698866	32	Plus	TTerm	100	TERM446100
NC_015663	1698840	1698861	22	Plus	TTerm	100	TERM447100
NC_015663	1699087	1699087	1	Plus	TSS	2.88938	TSS_NC_015663_1699087+
NC_015663	1699109	1700137	1029	Plus	ORF	0	EAE_08075
NC_015663	1700134	1701096	963	Plus	ORF	0	EAE_08080
NC_015663	1701096	1701125	30	Plus	TTerm	88	TERM44888
NC_015663	1701103	1701118	16	Plus	TTerm	100	TERM449100
NC_015663	1702497	1702497	1	Plus	TSS	19.8374	TSS_NC_015663_1702497+
NC_015663	1702504	1702579	76	Plus	ORF	0	EAE_t24870
NC_015663	1702590	1702674	85	Plus	ORF	0	EAE_t24872
NC_015663	1702737	1702748	12	Plus	TTerm	83	TERM45083
NC_015663	1702790	1702864	75	Plus	ORF	0	EAE_t24874
NC_015663	1702870	1702945	76	Plus	ORF	0	EAE_t24876
NC_015663	1703061	1704245	1185	Plus	ORF	0	EAE_08090
NC_015663	1704280	1704297	18	Plus	TTerm	95	TERM45195
NC_015663	1704361	1704361	1	Plus	TSS	2.0237	TSS_NC_015663_1704361+
NC_015663	1704415	1704445	31	Plus	TTerm	79	TERM45279
NC_015663	1704478	1704861	384	Plus	ORF	0	EAE_08095
NC_015663	1704863	1705408	546	Plus	ORF	0	EAE_08100
NC_015663	1705448	1705476	29	Plus	TTerm	100	TERM453100
NC_015663	1705474	1705474	1	Plus	TSS	7.22989	TSS_NC_015663_1705474+
NC_015663	1705565	1705993	429	Plus	ORF	0	EAE_08105
NC_015663	1705997	1706701	705	Plus	ORF	0	EAE_08110
NC_015663	1706993	1707490	498	Plus	ORF	0	EAE_08115
NC_015663	1707557	1707922	366	Plus	ORF	0	EAE_08120
NC_015663	1707961	1707986	26	Plus	TTerm	100	TERM454100
NC_015663	1708247	1712275	4029	Plus	ORF	0	EAE_08125
NC_015663	1712294	1712323	30	Plus	TTerm	85	TERM45585
NC_015663	1712295	1712322	28	Plus	TTerm	90	TERM45690
NC_015663	1712352	1716575	4224	Plus	ORF	0	EAE_08130
NC_015663	1716601	1716623	23	Plus	TTerm	100	TERM457100
NC_015663	1716971	1718311	1341	Plus	ORF	0	EAE_08135
NC_015663	1721130	1721142	13	Plus	TTerm	76	TERM45876
NC_015663	1727414	1728187	774	Plus	ORF	0	EAE_08190
NC_015663	1728228	1729292	1065	Plus	ORF	0	EAE_08195
NC_015663	1729305	1729976	672	Plus	ORF	0	EAE_08200
NC_015663	1730019	1730609	591	Plus	ORF	0	EAE_08205
NC_015663	1730691	1730691	1	Plus	TSS	30	TSS_NC_015663_1730691+
NC_015663	1730693	1730693	1	Plus	TSS	2.44035	TSS_NC_015663_1730693+
NC_015663	1730796	1731068	273	Plus	ORF	0	EAE_08210
NC_015663	1731081	1731773	693	Plus	ORF	0	EAE_08215
NC_015663	1732475	1733860	1386	Plus	ORF	0	EAE_08225
NC_015663	1733847	1735178	1332	Plus	ORF	0	EAE_08230
NC_015663	1738693	1740246	1554	Plus	ORF	0	EAE_r24998
NC_015663	1740322	1740397	76	Plus	ORF	0	EAE_t24878
NC_015663	1740580	1743486	2907	Plus	ORF	0	EAE_r25014
NC_015663	1743578	1743693	116	Plus	ORF	0	EAE_r24982
NC_015663	1743705	1743736	32	Plus	TTerm	100	TERM459100
NC_015663	1743710	1743731	22	Plus	TTerm	100	TERM460100
NC_015663	1743870	1743901	32	Plus	TTerm	100	TERM461100
NC_015663	1743875	1743896	22	Plus	TTerm	91	TERM46291
NC_015663	1744109	1744498	390	Plus	ORF	0	EAE_08245
NC_015663	1744625	1745554	930	Plus	ORF	0	EAE_08250
NC_015663	1745600	1745615	16	Plus	TTerm	100	TERM463100
NC_015663	1745815	1747416	1602	Plus	ORF	0	EAE_08255
NC_015663	1747448	1748752	1305	Plus	ORF	0	EAE_08260
NC_015663	1748853	1750637	1785	Plus	ORF	0	EAE_08265
NC_015663	1750662	1750688	27	Plus	TTerm	100	TERM464100
NC_015663	1750668	1750682	15	Plus	TTerm	100	TERM465100
NC_015663	1751674	1751674	1	Plus	TSS	2.67976	TSS_NC_015663_1751674+
NC_015663	1751715	1755398	3684	Plus	ORF	0	EAE_08275
NC_015663	1755419	1755449	31	Plus	TTerm	90	TERM46690
NC_015663	1755423	1755445	23	Plus	TTerm	100	TERM467100
NC_015663	1755426	1755442	17	Plus	TTerm	100	TERM468100
NC_015663	1755604	1757160	1557	Plus	ORF	0	EAE_08280
NC_015663	1758066	1758311	246	Plus	ORF	0	EAE_08290
NC_015663	1758373	1759251	879	Plus	ORF	0	EAE_08295
NC_015663	1759724	1760080	357	Plus	ORF	0	EAE_08305
NC_015663	1760077	1760415	339	Plus	ORF	0	EAE_08310
NC_015663	1763273	1763302	30	Plus	TTerm	78	TERM46978
NC_015663	1763532	1764674	1143	Plus	ORF	0	EAE_08325
NC_015663	1764664	1765890	1227	Plus	ORF	0	EAE_08330
NC_015663	1765897	1766685	789	Plus	ORF	0	EAE_08335
NC_015663	1766690	1766715	26	Plus	TTerm	100	TERM470100
NC_015663	1768850	1770499	1650	Plus	ORF	0	EAE_08345
NC_015663	1770522	1770541	20	Plus	TTerm	100	TERM471100
NC_015663	1774319	1774729	411	Plus	ORF	0	EAE_08375
NC_015663	1777427	1777468	42	Plus	TTerm	100	TERM472100
NC_015663	1779063	1780172	1110	Plus	ORF	0	EAE_08395
NC_015663	1780272	1781570	1299	Plus	ORF	0	EAE_08400
NC_015663	1781595	1781616	22	Plus	TTerm	83	TERM47383
NC_015663	1781597	1781614	18	Plus	TTerm	88	TERM47488
NC_015663	1781678	1782616	939	Plus	ORF	0	EAE_08405
NC_015663	1782657	1782676	20	Plus	TTerm	100	TERM475100
NC_015663	1782805	1783302	498	Plus	ORF	0	EAE_08410
NC_015663	1783315	1784184	870	Plus	ORF	0	EAE_08415
NC_015663	1784180	1784236	57	Plus	TTerm	86	TERM47686
NC_015663	1784181	1784235	55	Plus	TTerm	95	TERM47795
NC_015663	1786651	1786651	1	Plus	TSS	3.06164	TSS_NC_015663_1786651+
NC_015663	1786791	1787159	369	Plus	ORF	0	EAE_08425
NC_015663	1787282	1787890	609	Plus	ORF	0	EAE_08430
NC_015663	1787903	1787960	58	Plus	TTerm	100	TERM478100
NC_015663	1787903	1787961	59	Plus	TTerm	100	TERM479100
NC_015663	1787989	1789314	1326	Plus	ORF	0	EAE_08435
NC_015663	1789489	1789698	210	Plus	ORF	0	EAE_08440
NC_015663	1789759	1789787	29	Plus	TTerm	100	TERM480100
NC_015663	1789760	1789786	27	Plus	TTerm	90	TERM48190
NC_015663	1790409	1790897	489	Plus	ORF	0	EAE_08450
NC_015663	1790910	1790944	35	Plus	TTerm	100	TERM482100
NC_015663	1791000	1791998	999	Plus	ORF	0	EAE_08455
NC_015663	1792030	1792054	25	Plus	TTerm	88	TERM48388
NC_015663	1792103	1792120	18	Plus	TTerm	78	TERM48478
NC_015663	1792139	1792381	243	Plus	ORF	0	EAE_08460
NC_015663	1792525	1792553	29	Plus	TTerm	90	TERM48590
NC_015663	1792526	1792551	26	Plus	TTerm	80	TERM48680
NC_015663	1793611	1795026	1416	Plus	ORF	0	EAE_08470
NC_015663	1795057	1796136	1080	Plus	ORF	0	EAE_08475
NC_015663	1796190	1796216	27	Plus	TTerm	100	TERM487100
NC_015663	1796193	1796213	21	Plus	TTerm	90	TERM48890
NC_015663	1796321	1797514	1194	Plus	ORF	0	EAE_08480
NC_015663	1797763	1798476	714	Plus	ORF	0	EAE_08485
NC_015663	1798511	1798527	17	Plus	TTerm	100	TERM489100
NC_015663	1798618	1799034	417	Plus	ORF	0	EAE_08490
NC_015663	1799038	1799391	354	Plus	ORF	0	EAE_08495
NC_015663	1803341	1803865	525	Plus	ORF	0	EAE_08515
NC_015663	1805476	1805694	219	Plus	ORF	0	EAE_08530
NC_015663	1806317	1806346	30	Plus	TTerm	83	TERM49083
NC_015663	1806317	1806347	31	Plus	TTerm	90	TERM49190
NC_015663	1806323	1806340	18	Plus	TTerm	100	TERM492100
NC_015663	1808139	1808151	13	Plus	TTerm	81	TERM49381
NC_015663	1808389	1808748	360	Plus	ORF	0	EAE_08540
NC_015663	1808793	1808808	16	Plus	TTerm	100	TERM494100
NC_015663	1809522	1809522	1	Plus	TSS	2.86114	TSS_NC_015663_1809522+
NC_015663	1809649	1811253	1605	Plus	ORF	0	EAE_08550
NC_015663	1811653	1812111	459	Plus	ORF	0	EAE_08560
NC_015663	1812118	1812170	53	Plus	TTerm	90	TERM49590
NC_015663	1812120	1812168	49	Plus	TTerm	95	TERM49695
NC_015663	1812128	1812160	33	Plus	TTerm	90	TERM49790
NC_015663	1812131	1812157	27	Plus	TTerm	95	TERM49895
NC_015663	1812386	1813054	669	Plus	ORF	0	EAE_08565
NC_015663	1813427	1814776	1350	Plus	ORF	0	EAE_08570
NC_015663	1814787	1814817	31	Plus	TTerm	84	TERM49984
NC_015663	1814793	1814812	20	Plus	TTerm	100	TERM500100
NC_015663	1815020	1816570	1551	Plus	ORF	0	EAE_08575
NC_015663	1817886	1818296	411	Plus	ORF	0	EAE_08585
NC_015663	1818289	1818978	690	Plus	ORF	0	EAE_08590
NC_015663	1819435	1819977	543	Plus	ORF	0	EAE_08595
NC_015663	1820034	1820723	690	Plus	ORF	0	EAE_08600
NC_015663	1820860	1823262	2403	Plus	ORF	0	EAE_08605
NC_015663	1823297	1823866	570	Plus	ORF	0	EAE_08610
NC_015663	1824179	1824979	801	Plus	ORF	0	EAE_08615
NC_015663	1829071	1829071	1	Plus	TSS	2.57609	TSS_NC_015663_1829071+
NC_015663	1829441	1829441	1	Plus	TSS	2.4874	TSS_NC_015663_1829441+
NC_015663	1829443	1829443	1	Plus	TSS	2.25812	TSS_NC_015663_1829443+
NC_015663	1829493	1829519	27	Plus	TTerm	80	TERM50180
NC_015663	1829543	1830853	1311	Plus	ORF	0	EAE_08635
NC_015663	1830863	1830883	21	Plus	TTerm	100	TERM502100
NC_015663	1831847	1831859	13	Plus	TTerm	77	TERM50377
NC_015663	1832753	1832798	46	Plus	TTerm	79	TERM50479
NC_015663	1833784	1833810	27	Plus	TTerm	81	TERM50581
NC_015663	1833786	1833808	23	Plus	TTerm	79	TERM50679
NC_015663	1834374	1835108	735	Plus	ORF	0	EAE_08655
NC_015663	1838818	1841103	2286	Plus	ORF	0	EAE_08675
NC_015663	1841174	1841527	354	Plus	ORF	0	EAE_08680
NC_015663	1850752	1850752	1	Plus	TSS	5.40297	TSS_NC_015663_1850752+
NC_015663	1850753	1850753	1	Plus	TSS	3.08681	TSS_NC_015663_1850753+
NC_015663	1850982	1852484	1503	Plus	ORF	0	EAE_08750
NC_015663	1852505	1852530	26	Plus	TTerm	100	TERM507100
NC_015663	1853713	1855065	1353	Plus	ORF	0	EAE_08760
NC_015663	1855170	1856573	1404	Plus	ORF	0	EAE_08765
NC_015663	1856805	1856805	1	Plus	TSS	6.44237	TSS_NC_015663_1856805+
NC_015663	1856844	1856854	11	Plus	TTerm	82	TERM50882
NC_015663	1856848	1857804	957	Plus	ORF	0	EAE_08770
NC_015663	1857814	1858185	372	Plus	ORF	0	EAE_08775
NC_015663	1859616	1859741	126	Plus	ORF	0	EAE_08790
NC_015663	1860645	1861436	792	Plus	ORF	0	EAE_08800
NC_015663	1861460	1861478	19	Plus	TTerm	100	TERM509100
NC_015663	1868172	1868172	1	Plus	TSS	30	TSS_NC_015663_1868172+
NC_015663	1868371	1868937	567	Plus	ORF	0	EAE_08825
NC_015663	1869076	1869076	1	Plus	TSS	30	TSS_NC_015663_1869076+
NC_015663	1869078	1869078	1	Plus	TSS	2.87808	TSS_NC_015663_1869078+
NC_015663	1869268	1869555	288	Plus	ORF	0	EAE_08830
NC_015663	1870023	1870211	189	Plus	ORF	0	EAE_08840
NC_015663	1870346	1870362	17	Plus	TTerm	93	TERM51093
NC_015663	1873450	1873482	33	Plus	TTerm	90	TERM51190
NC_015663	1875082	1875249	168	Plus	ORF	0	EAE_08870
NC_015663	1875256	1876200	945	Plus	ORF	0	EAE_08875
NC_015663	1876433	1877308	876	Plus	ORF	0	EAE_08880
NC_015663	1878101	1878111	11	Plus	TTerm	86	TERM51286
NC_015663	1879427	1879816	390	Plus	ORF	0	EAE_08890
NC_015663	1879892	1880185	294	Plus	ORF	0	EAE_08895
NC_015663	1880570	1880809	240	Plus	ORF	0	EAE_08900
NC_015663	1880887	1881447	561	Plus	ORF	0	EAE_08905
NC_015663	1881571	1881582	12	Plus	TTerm	80	TERM51380
NC_015663	1881916	1882104	189	Plus	ORF	0	EAE_08910
NC_015663	1882211	1882414	204	Plus	ORF	0	EAE_08915
NC_015663	1882690	1883133	444	Plus	ORF	0	EAE_08920
NC_015663	1885106	1885130	25	Plus	TTerm	83	TERM51483
NC_015663	1886665	1887225	561	Plus	ORF	0	EAE_08955
NC_015663	1887540	1887764	225	Plus	ORF	0	EAE_08960
NC_015663	1887813	1887828	16	Plus	TTerm	84	TERM51584
NC_015663	1889913	1891199	1287	Plus	ORF	0	EAE_08975
NC_015663	1891224	1891243	20	Plus	TTerm	93	TERM51693
NC_015663	1891363	1891974	612	Plus	ORF	0	EAE_08980
NC_015663	1893136	1894158	1023	Plus	ORF	0	EAE_08990
NC_015663	1894215	1895126	912	Plus	ORF	0	EAE_08995
NC_015663	1897544	1897563	20	Plus	TTerm	100	TERM517100
NC_015663	1900676	1900858	183	Plus	ORF	0	EAE_09010
NC_015663	1900879	1900905	27	Plus	TTerm	80	TERM51880
NC_015663	1902924	1902942	19	Plus	TTerm	81	TERM51981
NC_015663	1907380	1907414	35	Plus	TTerm	77	TERM52077
NC_015663	1907382	1907412	31	Plus	TTerm	79	TERM52179
NC_015663	1908958	1908972	15	Plus	TTerm	89	TERM52289
NC_015663	1910216	1910227	12	Plus	TTerm	86	TERM52386
NC_015663	1911237	1911259	23	Plus	TTerm	77	TERM52477
NC_015663	1914497	1914955	459	Plus	ORF	0	EAE_09045
NC_015663	1916228	1917367	1140	Plus	ORF	0	EAE_09050
NC_015663	1917340	1918569	1230	Plus	ORF	0	EAE_09055
NC_015663	1918659	1919819	1161	Plus	ORF	0	EAE_09060
NC_015663	1920980	1921002	23	Plus	TTerm	84	TERM52584
NC_015663	1920983	1920999	17	Plus	TTerm	78	TERM52678
NC_015663	1924252	1924271	20	Plus	TTerm	90	TERM52790
NC_015663	1929325	1929348	24	Plus	TTerm	100	TERM528100
NC_015663	1930734	1930755	22	Plus	TTerm	95	TERM52995
NC_015663	1932551	1933021	471	Plus	ORF	0	EAE_09120
NC_015663	1933032	1933045	14	Plus	TTerm	100	TERM530100
NC_015663	1934461	1934461	1	Plus	TSS	9.72577	TSS_NC_015663_1934461+
NC_015663	1934532	1934825	294	Plus	ORF	0	EAE_09130
NC_015663	1934863	1936509	1647	Plus	ORF	0	EAE_09135
NC_015663	1936541	1936564	24	Plus	TTerm	100	TERM531100
NC_015663	1936601	1936601	1	Plus	TSS	13.0946	TSS_NC_015663_1936601+
NC_015663	1936605	1936605	1	Plus	TSS	4.77043	TSS_NC_015663_1936605+
NC_015663	1936637	1936990	354	Plus	ORF	0	EAE_09140
NC_015663	1936992	1937031	40	Plus	TTerm	100	TERM532100
NC_015663	1936993	1937030	38	Plus	TTerm	100	TERM533100
NC_015663	1941354	1941373	20	Plus	TTerm	100	TERM534100
NC_015663	1941358	1941369	12	Plus	TTerm	82	TERM53582
NC_015663	1941862	1941907	46	Plus	TTerm	100	TERM536100
NC_015663	1941864	1941905	42	Plus	TTerm	95	TERM53795
NC_015663	1941869	1941899	31	Plus	TTerm	100	TERM538100
NC_015663	1947344	1947895	552	Plus	ORF	0	EAE_09190
NC_015663	1949125	1949691	567	Plus	ORF	0	EAE_09200
NC_015663	1950046	1950192	147	Plus	ORF	0	EAE_09210
NC_015663	1950199	1950223	25	Plus	TTerm	100	TERM539100
NC_015663	1950261	1950261	1	Plus	TSS	7.24939	TSS_NC_015663_1950261+
NC_015663	1950331	1950648	318	Plus	ORF	0	EAE_09215
NC_015663	1954860	1955837	978	Plus	ORF	0	EAE_09245
NC_015663	1955844	1955874	31	Plus	TTerm	86	TERM54086
NC_015663	1955845	1955873	29	Plus	TTerm	90	TERM54190
NC_015663	1956040	1957542	1503	Plus	ORF	0	EAE_09250
NC_015663	1957553	1957575	23	Plus	TTerm	87	TERM54287
NC_015663	1962143	1962154	12	Plus	TTerm	86	TERM54386
NC_015663	1963058	1963174	117	Plus	ORF	0	EAE_09270
NC_015663	1963206	1963751	546	Plus	ORF	0	EAE_09275
NC_015663	1963757	1963781	25	Plus	TTerm	100	TERM544100
NC_015663	1963760	1963778	19	Plus	TTerm	100	TERM545100
NC_015663	1964755	1964755	1	Plus	TSS	9.17333	TSS_NC_015663_1964755+
NC_015663	1964758	1964758	1	Plus	TSS	30	TSS_NC_015663_1964758+
NC_015663	1964816	1964891	76	Plus	ORF	0	EAE_t24882
NC_015663	1964963	1965038	76	Plus	ORF	0	EAE_t24884
NC_015663	1965110	1965185	76	Plus	ORF	0	EAE_t24886
NC_015663	1965206	1965237	32	Plus	TTerm	77	TERM54677
NC_015663	1966594	1968120	1527	Plus	ORF	0	EAE_09290
NC_015663	1967706	1967706	1	Plus	TSS	2.70086	TSS_NC_015663_1967706+
NC_015663	1967709	1967709	1	Plus	TSS	4.90933	TSS_NC_015663_1967709+
NC_015663	1967884	1967884	1	Plus	TSS	3.53201	TSS_NC_015663_1967884+
NC_015663	1968113	1968574	462	Plus	ORF	0	EAE_09295
NC_015663	1968591	1969943	1353	Plus	ORF	0	EAE_09300
NC_015663	1969954	1971816	1863	Plus	ORF	0	EAE_09305
NC_015663	1971609	1971609	1	Plus	TSS	3.29024	TSS_NC_015663_1971609+
NC_015663	1971809	1972759	951	Plus	ORF	0	EAE_09310
NC_015663	1971956	1971956	1	Plus	TSS	5.51284	TSS_NC_015663_1971956+
NC_015663	1972358	1972358	1	Plus	TSS	7.22216	TSS_NC_015663_1972358+
NC_015663	1972777	1972777	1	Plus	TSS	23.5939	TSS_NC_015663_1972777+
NC_015663	1972852	1973160	309	Plus	ORF	0	EAE_09315
NC_015663	1973236	1974516	1281	Plus	ORF	0	EAE_09320
NC_015663	1974575	1975837	1263	Plus	ORF	0	EAE_09325
NC_015663	1975840	1976844	1005	Plus	ORF	0	EAE_09330
NC_015663	1976868	1976887	20	Plus	TTerm	100	TERM547100
NC_015663	1976948	1977043	96	Plus	ORF	0	EAE_09335
NC_015663	1977043	1977240	198	Plus	ORF	0	EAE_09340
NC_015663	1977316	1977316	1	Plus	TSS	2.68546	TSS_NC_015663_1977316+
NC_015663	1977321	1977321	1	Plus	TSS	10.2611	TSS_NC_015663_1977321+
NC_015663	1977344	1978642	1299	Plus	ORF	0	EAE_09345
NC_015663	1978651	1978675	25	Plus	TTerm	100	TERM548100
NC_015663	1978793	1979227	435	Plus	ORF	0	EAE_09350
NC_015663	1979018	1979018	1	Plus	TSS	5.34331	TSS_NC_015663_1979018+
NC_015663	1979319	1981760	2442	Plus	ORF	0	EAE_09355
NC_015663	1981837	1982568	732	Plus	ORF	0	EAE_09360
NC_015663	1984064	1985701	1638	Plus	ORF	0	EAE_09370
NC_015663	1986626	1987342	717	Plus	ORF	0	EAE_09385
NC_015663	1989627	1991027	1401	Plus	ORF	0	EAE_09400
NC_015663	1991040	1991345	306	Plus	ORF	0	EAE_09405
NC_015663	1991355	1991822	468	Plus	ORF	0	EAE_09410
NC_015663	1991838	1992491	654	Plus	ORF	0	EAE_09415
NC_015663	1992501	1993355	855	Plus	ORF	0	EAE_09420
NC_015663	1993355	1994041	687	Plus	ORF	0	EAE_09425
NC_015663	1995965	1995965	1	Plus	TSS	30	TSS_NC_015663_1995965+
NC_015663	1995966	1995966	1	Plus	TSS	3.51751	TSS_NC_015663_1995966+
NC_015663	1996059	1996454	396	Plus	ORF	0	EAE_09440
NC_015663	1996460	1996774	315	Plus	ORF	0	EAE_09445
NC_015663	1996779	1997006	228	Plus	ORF	0	EAE_09450
NC_015663	1997048	1997497	450	Plus	ORF	0	EAE_09455
NC_015663	1997522	1997540	19	Plus	TTerm	100	TERM549100
NC_015663	1997643	1998578	936	Plus	ORF	0	EAE_09460
NC_015663	1999452	1999452	1	Plus	TSS	2.26301	TSS_NC_015663_1999452+
NC_015663	1999492	2000112	621	Plus	ORF	0	EAE_09470
NC_015663	2000236	2000236	1	Plus	TSS	2.87808	TSS_NC_015663_2000236+
NC_015663	2000237	2000237	1	Plus	TSS	2.07939	TSS_NC_015663_2000237+
NC_015663	2000420	2001823	1404	Plus	ORF	0	EAE_09475
NC_015663	2001867	2001882	16	Plus	TTerm	100	TERM550100
NC_015663	2005530	2005901	372	Plus	ORF	0	EAE_09500
NC_015663	2006084	2006209	126	Plus	ORF	0	EAE_09505
NC_015663	2008453	2009196	744	Plus	ORF	0	EAE_09515
NC_015663	2010063	2010269	207	Plus	ORF	0	EAE_09525
NC_015663	2010295	2010313	19	Plus	TTerm	100	TERM551100
NC_015663	2012568	2012568	1	Plus	TSS	21.8599	TSS_NC_015663_2012568+
NC_015663	2012708	2014441	1734	Plus	ORF	0	EAE_09540
NC_015663	2014438	2018214	3777	Plus	ORF	0	EAE_09545
NC_015663	2017985	2017985	1	Plus	TSS	3.73364	TSS_NC_015663_2017985+
NC_015663	2017986	2017986	1	Plus	TSS	7.68819	TSS_NC_015663_2017986+
NC_015663	2018217	2018558	342	Plus	ORF	0	EAE_09550
NC_015663	2018569	2018592	24	Plus	TTerm	100	TERM552100
NC_015663	2018633	2018650	18	Plus	TTerm	100	TERM553100
NC_015663	2019609	2020565	957	Plus	ORF	0	EAE_09560
NC_015663	2020669	2022171	1503	Plus	ORF	0	EAE_09565
NC_015663	2022182	2023207	1026	Plus	ORF	0	EAE_09570
NC_015663	2023194	2024192	999	Plus	ORF	0	EAE_09575
NC_015663	2025408	2026781	1374	Plus	ORF	0	EAE_09585
NC_015663	2026801	2026821	21	Plus	TTerm	100	TERM554100
NC_015663	2026850	2027371	522	Plus	ORF	0	EAE_09590
NC_015663	2028083	2029423	1341	Plus	ORF	0	EAE_09600
NC_015663	2029433	2029454	22	Plus	TTerm	100	TERM555100
NC_015663	2029572	2029874	303	Plus	ORF	0	EAE_09605
NC_015663	2030164	2030502	339	Plus	ORF	0	EAE_09610
NC_015663	2030513	2030875	363	Plus	ORF	0	EAE_09615
NC_015663	2030878	2031177	300	Plus	ORF	0	EAE_09620
NC_015663	2031199	2031975	777	Plus	ORF	0	EAE_09625
NC_015663	2031989	2032633	645	Plus	ORF	0	EAE_09630
NC_015663	2032746	2033879	1134	Plus	ORF	0	EAE_09635
NC_015663	2033863	2034981	1119	Plus	ORF	0	EAE_09640
NC_015663	2034978	2035718	741	Plus	ORF	0	EAE_09645
NC_015663	2035723	2035755	33	Plus	TTerm	100	TERM556100
NC_015663	2035724	2035754	31	Plus	TTerm	100	TERM557100
NC_015663	2035785	2036936	1152	Plus	ORF	0	EAE_09650
NC_015663	2036959	2038869	1911	Plus	ORF	0	EAE_09655
NC_015663	2043142	2043405	264	Plus	ORF	0	EAE_09675
NC_015663	2043495	2044802	1308	Plus	ORF	0	EAE_09680
NC_015663	2044828	2046180	1353	Plus	ORF	0	EAE_09685
NC_015663	2050823	2053531	2709	Plus	ORF	0	EAE_09705
NC_015663	2053690	2056083	2394	Plus	ORF	0	EAE_09710
NC_015663	2058347	2058799	453	Plus	ORF	0	EAE_09730
NC_015663	2059996	2059996	1	Plus	TSS	30	TSS_NC_015663_2059996+
NC_015663	2060024	2060449	426	Plus	ORF	0	EAE_09740
NC_015663	2060464	2060481	18	Plus	TTerm	84	TERM55884
NC_015663	2060521	2061285	765	Plus	ORF	0	EAE_09745
NC_015663	2061310	2061362	53	Plus	TTerm	95	TERM55995
NC_015663	2066970	2066970	1	Plus	TSS	2.88256	TSS_NC_015663_2066970+
NC_015663	2067349	2068401	1053	Plus	ORF	0	EAE_09770
NC_015663	2068401	2069483	1083	Plus	ORF	0	EAE_09775
NC_015663	2069494	2069509	16	Plus	TTerm	100	TERM560100
NC_015663	2069539	2070018	480	Plus	ORF	0	EAE_09780
NC_015663	2072880	2074385	1506	Plus	ORF	0	EAE_09795
NC_015663	2074404	2075204	801	Plus	ORF	0	EAE_09800
NC_015663	2075224	2075241	18	Plus	TTerm	100	TERM561100
NC_015663	2078733	2080673	1941	Plus	ORF	0	EAE_09815
NC_015663	2080721	2081734	1014	Plus	ORF	0	EAE_09820
NC_015663	2081776	2082660	885	Plus	ORF	0	EAE_09825
NC_015663	2082684	2083583	900	Plus	ORF	0	EAE_09830
NC_015663	2083597	2083622	26	Plus	TTerm	100	TERM562100
NC_015663	2083598	2083621	24	Plus	TTerm	93	TERM56393
NC_015663	2083736	2085232	1497	Plus	ORF	0	EAE_09835
NC_015663	2094239	2094239	1	Plus	TSS	3.30953	TSS_NC_015663_2094239+
NC_015663	2094259	2094343	85	Plus	ORF	0	EAE_t24888
NC_015663	2094360	2094375	16	Plus	TTerm	89	TERM56489
NC_015663	2097012	2098478	1467	Plus	ORF	0	EAE_09895
NC_015663	2098481	2099377	897	Plus	ORF	0	EAE_09900
NC_015663	2099380	2103816	4437	Plus	ORF	0	EAE_09905
NC_015663	2103841	2104884	1044	Plus	ORF	0	EAE_09910
NC_015663	2104920	2105039	120	Plus	ORF	0	EAE_09915
NC_015663	2124406	2124441	36	Plus	TTerm	95	TERM56595
NC_015663	2124408	2124439	32	Plus	TTerm	90	TERM56690
NC_015663	2124409	2124438	30	Plus	TTerm	95	TERM56795
NC_015663	2124411	2124436	26	Plus	TTerm	82	TERM56882
NC_015663	2124481	2124481	1	Plus	TSS	2.40873	TSS_NC_015663_2124481+
NC_015663	2124512	2125195	684	Plus	ORF	0	EAE_09990
NC_015663	2125185	2126627	1443	Plus	ORF	0	EAE_09995
NC_015663	2128391	2129944	1554	Plus	ORF	0	EAE_r25000
NC_015663	2130020	2130095	76	Plus	ORF	0	EAE_t24890
NC_015663	2130286	2133193	2908	Plus	ORF	0	EAE_r25016
NC_015663	2133285	2133400	116	Plus	ORF	0	EAE_r24984
NC_015663	2133412	2133443	32	Plus	TTerm	100	TERM569100
NC_015663	2133417	2133438	22	Plus	TTerm	100	TERM570100
NC_015663	2133734	2134009	276	Plus	ORF	0	EAE_10005
NC_015663	2134026	2134065	40	Plus	TTerm	90	TERM57190
NC_015663	2134334	2134651	318	Plus	ORF	0	EAE_10010
NC_015663	2134667	2134677	11	Plus	TTerm	77	TERM57277
NC_015663	2139995	2141389	1395	Plus	ORF	0	EAE_10030
NC_015663	2142497	2142512	16	Plus	TTerm	86	TERM57386
NC_015663	2142623	2142639	17	Plus	TTerm	83	TERM57483
NC_015663	2155938	2155959	22	Plus	TTerm	77	TERM57577
NC_015663	2163609	2164028	420	Plus	ORF	0	EAE_10155
NC_015663	2164048	2164062	15	Plus	TTerm	76	TERM57676
NC_015663	2164135	2164184	50	Plus	TTerm	93	TERM57793
NC_015663	2164136	2164182	47	Plus	TTerm	100	TERM578100
NC_015663	2168470	2168634	165	Plus	ORF	0	EAE_10175
NC_015663	2168783	2169247	465	Plus	ORF	0	EAE_10180
NC_015663	2169254	2170321	1068	Plus	ORF	0	EAE_10185
NC_015663	2170311	2171375	1065	Plus	ORF	0	EAE_10190
NC_015663	2171918	2172601	684	Plus	ORF	0	EAE_10195
NC_015663	2172594	2173061	468	Plus	ORF	0	EAE_10200
NC_015663	2173082	2174185	1104	Plus	ORF	0	EAE_10205
NC_015663	2179713	2181083	1371	Plus	ORF	0	EAE_10240
NC_015663	2181099	2181127	29	Plus	TTerm	100	TERM579100
NC_015663	2181102	2181124	23	Plus	TTerm	100	TERM580100
NC_015663	2185075	2186757	1683	Plus	ORF	0	EAE_10260
NC_015663	2186845	2194725	7881	Plus	ORF	0	EAE_10265
NC_015663	2194712	2194966	255	Plus	ORF	0	EAE_10270
NC_015663	2194970	2195001	32	Plus	TTerm	100	TERM581100
NC_015663	2194974	2194974	1	Plus	TSS	7.02164	TSS_NC_015663_2194974+
NC_015663	2195306	2195404	99	Plus	ORF	0	EAE_10280
NC_015663	2195406	2195510	105	Plus	ORF	0	EAE_10285
NC_015663	2195522	2197090	1569	Plus	ORF	0	EAE_10290
NC_015663	2197090	2197440	351	Plus	ORF	0	EAE_10295
NC_015663	2197515	2198873	1359	Plus	ORF	0	EAE_10300
NC_015663	2198870	2199127	258	Plus	ORF	0	EAE_10305
NC_015663	2210057	2210497	441	Plus	ORF	0	EAE_10365
NC_015663	2214368	2215192	825	Plus	ORF	0	EAE_10390
NC_015663	2215344	2216264	921	Plus	ORF	0	EAE_10395
NC_015663	2216279	2217883	1605	Plus	ORF	0	EAE_10400
NC_015663	2217899	2219500	1602	Plus	ORF	0	EAE_10405
NC_015663	2219176	2219176	1	Plus	TSS	2.04895	TSS_NC_015663_2219176+
NC_015663	2219392	2219392	1	Plus	TSS	2.27767	TSS_NC_015663_2219392+
NC_015663	2219512	2220528	1017	Plus	ORF	0	EAE_10410
NC_015663	2222156	2223595	1440	Plus	ORF	0	EAE_10420
NC_015663	2223606	2223998	393	Plus	ORF	0	EAE_10425
NC_015663	2224186	2225673	1488	Plus	ORF	0	EAE_10430
NC_015663	2225683	2226555	873	Plus	ORF	0	EAE_10435
NC_015663	2226542	2227141	600	Plus	ORF	0	EAE_10440
NC_015663	2228661	2229476	816	Plus	ORF	0	EAE_10455
NC_015663	2235485	2236669	1185	Plus	ORF	0	EAE_10490
NC_015663	2236694	2237563	870	Plus	ORF	0	EAE_10495
NC_015663	2237822	2238544	723	Plus	ORF	0	EAE_10500
NC_015663	2238556	2239185	630	Plus	ORF	0	EAE_10505
NC_015663	2239989	2241332	1344	Plus	ORF	0	EAE_10515
NC_015663	2243472	2243822	351	Plus	ORF	0	EAE_10530
NC_015663	2245463	2245876	414	Plus	ORF	0	EAE_10540
NC_015663	2245758	2245781	24	Plus	TTerm	85	TERM58285
NC_015663	2245845	2246291	447	Plus	ORF	0	EAE_10545
NC_015663	2246306	2246983	678	Plus	ORF	0	EAE_10550
NC_015663	2247038	2247054	17	Plus	TTerm	84	TERM58384
NC_015663	2247075	2248664	1590	Plus	ORF	0	EAE_10555
NC_015663	2248668	2248702	35	Plus	TTerm	95	TERM58495
NC_015663	2248670	2248700	31	Plus	TTerm	95	TERM58595
NC_015663	2248671	2248699	29	Plus	TTerm	100	TERM586100
NC_015663	2248882	2249493	612	Plus	ORF	0	EAE_10560
NC_015663	2249616	2249777	162	Plus	ORF	0	EAE_10565
NC_015663	2249841	2249859	19	Plus	TTerm	95	TERM58795
NC_015663	2249929	2251002	1074	Plus	ORF	0	EAE_10570
NC_015663	2250999	2251784	786	Plus	ORF	0	EAE_10575
NC_015663	2252193	2252972	780	Plus	ORF	0	EAE_10580
NC_015663	2253086	2254408	1323	Plus	ORF	0	EAE_10585
NC_015663	2254461	2255684	1224	Plus	ORF	0	EAE_10590
NC_015663	2255882	2256601	720	Plus	ORF	0	EAE_10595
NC_015663	2256653	2256672	20	Plus	TTerm	100	TERM588100
NC_015663	2258451	2259422	972	Plus	ORF	0	EAE_10610
NC_015663	2259432	2260814	1383	Plus	ORF	0	EAE_10615
NC_015663	2260882	2262114	1233	Plus	ORF	0	EAE_10620
NC_015663	2263873	2263873	1	Plus	TSS	2.27042	TSS_NC_015663_2263873+
NC_015663	2264099	2266036	1938	Plus	ORF	0	EAE_10630
NC_015663	2266124	2266450	327	Plus	ORF	0	EAE_10635
NC_015663	2266878	2266878	1	Plus	TSS	4.20245	TSS_NC_015663_2266878+
NC_015663	2267066	2267713	648	Plus	ORF	0	EAE_10645
NC_015663	2268815	2269261	447	Plus	ORF	0	EAE_10655
NC_015663	2269274	2269963	690	Plus	ORF	0	EAE_10660
NC_015663	2269963	2271387	1425	Plus	ORF	0	EAE_10665
NC_015663	2271450	2272802	1353	Plus	ORF	0	EAE_10670
NC_015663	2272819	2272836	18	Plus	TTerm	100	TERM589100
NC_015663	2274217	2274903	687	Plus	ORF	0	EAE_10680
NC_015663	2275208	2275230	23	Plus	TTerm	100	TERM590100
NC_015663	2275265	2277727	2463	Plus	ORF	0	EAE_10685
NC_015663	2277729	2278658	930	Plus	ORF	0	EAE_10690
NC_015663	2278662	2279942	1281	Plus	ORF	0	EAE_10695
NC_015663	2279950	2279989	40	Plus	TTerm	88	TERM59188
NC_015663	2282432	2282432	1	Plus	TSS	2.2469	TSS_NC_015663_2282432+
NC_015663	2282477	2283430	954	Plus	ORF	0	EAE_10710
NC_015663	2283436	2283465	30	Plus	TTerm	95	TERM59295
NC_015663	2283437	2283464	28	Plus	TTerm	100	TERM593100
NC_015663	2283439	2283462	24	Plus	TTerm	100	TERM594100
NC_015663	2283541	2284128	588	Plus	ORF	0	EAE_10715
NC_015663	2284242	2285546	1305	Plus	ORF	0	EAE_10720
NC_015663	2286481	2286481	1	Plus	TSS	2.21878	TSS_NC_015663_2286481+
NC_015663	2286596	2288512	1917	Plus	ORF	0	EAE_10730
NC_015663	2288534	2288576	43	Plus	TTerm	78	TERM59578
NC_015663	2288600	2289745	1146	Plus	ORF	0	EAE_10735
NC_015663	2289773	2289794	22	Plus	TTerm	100	TERM596100
NC_015663	2289915	2290859	945	Plus	ORF	0	EAE_10740
NC_015663	2290986	2291330	345	Plus	ORF	0	EAE_10745
NC_015663	2291336	2291376	41	Plus	TTerm	100	TERM597100
NC_015663	2292775	2294892	2118	Plus	ORF	0	EAE_10760
NC_015663	2294931	2294948	18	Plus	TTerm	100	TERM598100
NC_015663	2294981	2298052	3072	Plus	ORF	0	EAE_10765
NC_015663	2298078	2298116	39	Plus	TTerm	93	TERM59993
NC_015663	2298371	2299063	693	Plus	ORF	0	EAE_10775
NC_015663	2299207	2299230	24	Plus	TTerm	80	TERM60080
NC_015663	2299379	2299921	543	Plus	ORF	0	EAE_10780
NC_015663	2299930	2299964	35	Plus	TTerm	95	TERM60195
NC_015663	2299931	2299963	33	Plus	TTerm	100	TERM602100
NC_015663	2299960	2300679	720	Plus	ORF	0	EAE_10785
NC_015663	2300729	2303290	2562	Plus	ORF	0	EAE_10790
NC_015663	2303291	2304298	1008	Plus	ORF	0	EAE_10795
NC_015663	2304299	2304835	537	Plus	ORF	0	EAE_10800
NC_015663	2304846	2305364	519	Plus	ORF	0	EAE_10805
NC_015663	2305423	2306055	633	Plus	ORF	0	EAE_10810
NC_015663	2306114	2306953	840	Plus	ORF	0	EAE_10815
NC_015663	2307013	2307303	291	Plus	ORF	0	EAE_10820
NC_015663	2307424	2308596	1173	Plus	ORF	0	EAE_10825
NC_015663	2308527	2308527	1	Plus	TSS	3.07843	TSS_NC_015663_2308527+
NC_015663	2308647	2309546	900	Plus	ORF	0	EAE_10830
NC_015663	2309575	2309588	14	Plus	TTerm	100	TERM603100
NC_015663	2310213	2311151	939	Plus	ORF	0	EAE_10840
NC_015663	2311197	2314013	2817	Plus	ORF	0	EAE_10845
NC_015663	2314013	2314510	498	Plus	ORF	0	EAE_10850
NC_015663	2314636	2315085	450	Plus	ORF	0	EAE_10855
NC_015663	2315087	2316037	951	Plus	ORF	0	EAE_10860
NC_015663	2316065	2316085	21	Plus	TTerm	100	TERM604100
NC_015663	2316105	2317019	915	Plus	ORF	0	EAE_10865
NC_015663	2318228	2319283	1056	Plus	ORF	0	EAE_10880
NC_015663	2319328	2320761	1434	Plus	ORF	0	EAE_10885
NC_015663	2320841	2322103	1263	Plus	ORF	0	EAE_10890
NC_015663	2322159	2324444	2286	Plus	ORF	0	EAE_10895
NC_015663	2325539	2326168	630	Plus	ORF	0	EAE_10905
NC_015663	2330513	2330529	17	Plus	TTerm	84	TERM60584
NC_015663	2331679	2331703	25	Plus	TTerm	89	TERM60689
NC_015663	2333944	2334972	1029	Plus	ORF	0	EAE_10945
NC_015663	2335003	2335296	294	Plus	ORF	0	EAE_10950
NC_015663	2335293	2336162	870	Plus	ORF	0	EAE_10955
NC_015663	2336173	2337699	1527	Plus	ORF	0	EAE_10960
NC_015663	2337719	2338627	909	Plus	ORF	0	EAE_10965
NC_015663	2338855	2339676	822	Plus	ORF	0	EAE_10970
NC_015663	2339732	2339750	19	Plus	TTerm	100	TERM607100
NC_015663	2340035	2340035	1	Plus	TSS	16.9696	TSS_NC_015663_2340035+
NC_015663	2340132	2341280	1149	Plus	ORF	0	EAE_10980
NC_015663	2341298	2344522	3225	Plus	ORF	0	EAE_10985
NC_015663	2344555	2344576	22	Plus	TTerm	100	TERM608100
NC_015663	2344691	2344924	234	Plus	ORF	0	EAE_10990
NC_015663	2344932	2344951	20	Plus	TTerm	100	TERM609100
NC_015663	2348188	2348721	534	Plus	ORF	0	EAE_11000
NC_015663	2348714	2350579	1866	Plus	ORF	0	EAE_11005
NC_015663	2350777	2351256	480	Plus	ORF	0	EAE_11010
NC_015663	2351276	2351312	37	Plus	TTerm	100	TERM610100
NC_015663	2351281	2351307	27	Plus	TTerm	100	TERM611100
NC_015663	2351530	2351555	26	Plus	TTerm	82	TERM61282
NC_015663	2358816	2358816	1	Plus	TSS	2.46223	TSS_NC_015663_2358816+
NC_015663	2358966	2359793	828	Plus	ORF	0	EAE_11045
NC_015663	2359803	2359825	23	Plus	TTerm	90	TERM61390
NC_015663	2362415	2363779	1365	Plus	ORF	0	EAE_11060
NC_015663	2363905	2363921	17	Plus	TTerm	78	TERM61478
NC_015663	2363949	2364488	540	Plus	ORF	0	EAE_11065
NC_015663	2371404	2371431	28	Plus	TTerm	82	TERM61582
NC_015663	2374864	2374876	13	Plus	TTerm	80	TERM61680
NC_015663	2375003	2375848	846	Plus	ORF	0	EAE_11100
NC_015663	2375977	2376744	768	Plus	ORF	0	EAE_11105
NC_015663	2382017	2382169	153	Plus	ORF	0	EAE_11130
NC_015663	2382271	2382293	23	Plus	TTerm	100	TERM617100
NC_015663	2382330	2383514	1185	Plus	ORF	0	EAE_11135
NC_015663	2383517	2383556	40	Plus	TTerm	78	TERM61878
NC_015663	2383517	2383557	41	Plus	TTerm	85	TERM61985
NC_015663	2385099	2385995	897	Plus	ORF	0	EAE_11145
NC_015663	2385997	2386028	32	Plus	TTerm	95	TERM62095
NC_015663	2386000	2386025	26	Plus	TTerm	78	TERM62178
NC_015663	2396055	2396072	18	Plus	TTerm	100	TERM622100
NC_015663	2396787	2397755	969	Plus	ORF	0	EAE_11190
NC_015663	2398145	2399869	1725	Plus	ORF	0	EAE_11200
NC_015663	2399872	2400363	492	Plus	ORF	0	EAE_11205
NC_015663	2400387	2400411	25	Plus	TTerm	89	TERM62389
NC_015663	2400390	2400408	19	Plus	TTerm	100	TERM624100
NC_015663	2400561	2401565	1005	Plus	ORF	0	EAE_11210
NC_015663	2401605	2401630	26	Plus	TTerm	82	TERM62582
NC_015663	2402159	2402159	1	Plus	TSS	2.07298	TSS_NC_015663_2402159+
NC_015663	2402160	2402160	1	Plus	TSS	13.2818	TSS_NC_015663_2402160+
NC_015663	2402204	2402662	459	Plus	ORF	0	EAE_11215
NC_015663	2402664	2403605	942	Plus	ORF	0	EAE_11220
NC_015663	2403602	2403967	366	Plus	ORF	0	EAE_11225
NC_015663	2403983	2405749	1767	Plus	ORF	0	EAE_11230
NC_015663	2405736	2407223	1488	Plus	ORF	0	EAE_11235
NC_015663	2407220	2408578	1359	Plus	ORF	0	EAE_11240
NC_015663	2408572	2409654	1083	Plus	ORF	0	EAE_11245
NC_015663	2409657	2410973	1317	Plus	ORF	0	EAE_11250
NC_015663	2410973	2412247	1275	Plus	ORF	0	EAE_11255
NC_015663	2411969	2411969	1	Plus	TSS	7.47776	TSS_NC_015663_2411969+
NC_015663	2411971	2411971	1	Plus	TSS	2.87808	TSS_NC_015663_2411971+
NC_015663	2412244	2413314	1071	Plus	ORF	0	EAE_11260
NC_015663	2413362	2414837	1476	Plus	ORF	0	EAE_11265
NC_015663	2414830	2415750	921	Plus	ORF	0	EAE_11270
NC_015663	2415752	2416585	834	Plus	ORF	0	EAE_11275
NC_015663	2416582	2417844	1263	Plus	ORF	0	EAE_11280
NC_015663	2417907	2419058	1152	Plus	ORF	0	EAE_11285
NC_015663	2419107	2419107	1	Plus	TSS	12.7356	TSS_NC_015663_2419107+
NC_015663	2419132	2419132	1	Plus	TSS	2.05716	TSS_NC_015663_2419132+
NC_015663	2419159	2420076	918	Plus	ORF	0	EAE_11290
NC_015663	2420097	2420138	42	Plus	TTerm	100	TERM626100
NC_015663	2420285	2420285	1	Plus	TSS	30	TSS_NC_015663_2420285+
NC_015663	2420287	2420287	1	Plus	TSS	3.32607	TSS_NC_015663_2420287+
NC_015663	2420408	2420896	489	Plus	ORF	0	EAE_11295
NC_015663	2420958	2423663	2706	Plus	ORF	0	EAE_11300
NC_015663	2423686	2423703	18	Plus	TTerm	100	TERM627100
NC_015663	2423724	2424116	393	Plus	ORF	0	EAE_11305
NC_015663	2426040	2426040	1	Plus	TSS	8.15407	TSS_NC_015663_2426040+
NC_015663	2426042	2426042	1	Plus	TSS	6.07135	TSS_NC_015663_2426042+
NC_015663	2426043	2426043	1	Plus	TSS	13.8308	TSS_NC_015663_2426043+
NC_015663	2426089	2427132	1044	Plus	ORF	0	EAE_11325
NC_015663	2427139	2427162	24	Plus	TTerm	100	TERM628100
NC_015663	2431397	2431960	564	Plus	ORF	0	EAE_11350
NC_015663	2431957	2432811	855	Plus	ORF	0	EAE_11355
NC_015663	2437278	2437309	32	Plus	TTerm	78	TERM62978
NC_015663	2437480	2437480	1	Plus	TSS	5.15559	TSS_NC_015663_2437480+
NC_015663	2437537	2438316	780	Plus	ORF	0	EAE_11375
NC_015663	2438457	2441120	2664	Plus	ORF	0	EAE_11380
NC_015663	2441135	2443027	1893	Plus	ORF	0	EAE_11385
NC_015663	2443036	2443053	18	Plus	TTerm	100	TERM630100
NC_015663	2443158	2443158	1	Plus	TSS	2.86114	TSS_NC_015663_2443158+
NC_015663	2443234	2444658	1425	Plus	ORF	0	EAE_11390
NC_015663	2444685	2444701	17	Plus	TTerm	100	TERM631100
NC_015663	2444823	2445107	285	Plus	ORF	0	EAE_11395
NC_015663	2445111	2445154	44	Plus	TTerm	100	TERM632100
NC_015663	2445119	2445146	28	Plus	TTerm	100	TERM633100
NC_015663	2447974	2450571	2598	Plus	ORF	0	EAE_11410
NC_015663	2450578	2450596	19	Plus	TTerm	95	TERM63495
NC_015663	2450617	2450644	28	Plus	TTerm	100	TERM635100
NC_015663	2450710	2450710	1	Plus	TSS	20.7748	TSS_NC_015663_2450710+
NC_015663	2450758	2451120	363	Plus	ORF	0	EAE_11415
NC_015663	2455389	2455420	32	Plus	TTerm	81	TERM63681
NC_015663	2455395	2455413	19	Plus	TTerm	93	TERM63793
NC_015663	2455456	2457051	1596	Plus	ORF	0	EAE_11445
NC_015663	2457103	2457120	18	Plus	TTerm	95	TERM63895
NC_015663	2459723	2460259	537	Plus	ORF	0	EAE_11455
NC_015663	2461075	2461075	1	Plus	TSS	12.1866	TSS_NC_015663_2461075+
NC_015663	2461210	2462136	927	Plus	ORF	0	EAE_11465
NC_015663	2462133	2462903	771	Plus	ORF	0	EAE_11470
NC_015663	2462907	2462956	50	Plus	TTerm	84	TERM63984
NC_015663	2462910	2462953	44	Plus	TTerm	90	TERM64090
NC_015663	2463026	2463466	441	Plus	ORF	0	EAE_11475
NC_015663	2463523	2464776	1254	Plus	ORF	0	EAE_11480
NC_015663	2471929	2474358	2430	Plus	ORF	0	EAE_11530
NC_015663	2474371	2474505	135	Plus	ORF	0	EAE_11535
NC_015663	2474488	2474488	1	Plus	TSS	3.9877	TSS_NC_015663_2474488+
NC_015663	2474522	2474522	1	Plus	TSS	16.0117	TSS_NC_015663_2474522+
NC_015663	2474611	2474742	132	Plus	ORF	0	EAE_11540
NC_015663	2474867	2477281	2415	Plus	ORF	0	EAE_11545
NC_015663	2477308	2477335	28	Plus	TTerm	100	TERM641100
NC_015663	2477469	2477469	1	Plus	TSS	2.67115	TSS_NC_015663_2477469+
NC_015663	2477524	2479728	2205	Plus	ORF	0	EAE_11550
NC_015663	2479774	2480571	798	Plus	ORF	0	EAE_11555
NC_015663	2480571	2481461	891	Plus	ORF	0	EAE_11560
NC_015663	2481458	2483446	1989	Plus	ORF	0	EAE_11565
NC_015663	2485216	2486634	1419	Plus	ORF	0	EAE_11575
NC_015663	2486716	2487060	345	Plus	ORF	0	EAE_11580
NC_015663	2487105	2487136	32	Plus	TTerm	100	TERM642100
NC_015663	2487111	2487130	20	Plus	TTerm	100	TERM643100
NC_015663	2489375	2490889	1515	Plus	ORF	0	EAE_11600
NC_015663	2490544	2490544	1	Plus	TSS	30	TSS_NC_015663_2490544+
NC_015663	2491031	2492464	1434	Plus	ORF	0	EAE_11605
NC_015663	2492482	2492508	27	Plus	TTerm	100	TERM644100
NC_015663	2492641	2493798	1158	Plus	ORF	0	EAE_11610
NC_015663	2497469	2497496	28	Plus	TTerm	82	TERM64582
NC_015663	2497475	2497490	16	Plus	TTerm	100	TERM646100
NC_015663	2501052	2501077	26	Plus	TTerm	77	TERM64777
NC_015663	2501057	2501072	16	Plus	TTerm	100	TERM648100
NC_015663	2502031	2502031	1	Plus	TSS	5.28867	TSS_NC_015663_2502031+
[truncated: 5,125 more rows]

## Sheet: A. baumannii
chr	start	end	width	strand	type	score	feature_ID
Name of the reference sequence.	Start position of the feature on the reference sequence.	End position of the feature on the reference sequence.	Width of the feature.	Strand of the feature.	Type of feature. TSS stand for transcription start site detected with the TSS-EMOTE protocol; ORF stands for annotated ORF of the reference sequence; TTerm stand for transcription terminator detected by the software TransTermHP [Kingsford et al. 2007].	A confidence score for the feature. For TSSs, the score is set to -log10(p-value); for TTerm it is set to the prediction score assigned by software TransTermHP; for ORFs it is always set to 0.	A unique identifier of the feature.
CP000521	30	30	1	Plus	TSS	2.52881	TSS_CP000521_30+
CP000521	95	1492	1398	Plus	ORF	0	A1S_0001
CP000521	1590	2738	1149	Plus	ORF	0	A1S_0002
CP000521	2753	3835	1083	Plus	ORF	0	A1S_0003
CP000521	2799	2824	26	Plus	TTerm	93	TERM193
CP000521	3651	3651	1	Plus	TSS	11.1365	TSS_CP000521_3651+
CP000521	3888	6356	2469	Plus	ORF	0	A1S_0004
CP000521	6397	6786	390	Plus	ORF	0	A1S_0005
CP000521	6809	6837	29	Plus	TTerm	93	TERM393
CP000521	6813	6833	21	Plus	TTerm	82	TERM482
CP000521	9868	10872	1005	Plus	ORF	0	A1S_0008
CP000521	11078	11078	1	Plus	TSS	2.52881	TSS_CP000521_11078+
CP000521	11079	11079	1	Plus	TSS	11.5861	TSS_CP000521_11079+
CP000521	11128	12135	1008	Plus	ORF	0	A1S_0009
CP000521	12154	12172	19	Plus	TTerm	95	TERM695
CP000521	12478	13482	1005	Plus	ORF	0	A1S_0010
CP000521	13526	13562	37	Plus	TTerm	100	TERM7100
CP000521	13557	13557	1	Plus	TSS	2.19168	TSS_CP000521_13557+
CP000521	13607	13942	336	Plus	ORF	0	A1S_0011
CP000521	13964	13981	18	Plus	TTerm	89	TERM1089
CP000521	16178	17392	1215	Plus	ORF	0	A1S_0014
CP000521	17414	17429	16	Plus	TTerm	100	TERM12100
CP000521	18508	18535	28	Plus	TTerm	87	TERM1387
CP000521	18513	18530	18	Plus	TTerm	100	TERM14100
CP000521	20337	20360	24	Plus	TTerm	86	TERM1786
CP000521	22222	23154	933	Plus	ORF	0	A1S_0016
CP000521	30101	30356	256	Plus	ORF	0	A1S_0021
CP000521	30807	31940	1134	Plus	ORF	0	A1S_0023
CP000521	31844	31844	1	Plus	TSS	2.23765	TSS_CP000521_31844+
CP000521	31950	31970	21	Plus	TTerm	87	TERM2087
CP000521	32021	32587	567	Plus	ORF	0	A1S_0024
CP000521	32593	32612	20	Plus	TTerm	100	TERM21100
CP000521	43574	43574	1	Plus	TSS	13.9846	TSS_CP000521_43574+
CP000521	43679	43679	1	Plus	TSS	2.12769	TSS_CP000521_43679+
CP000521	43693	43693	1	Plus	TSS	2.83151	TSS_CP000521_43693+
CP000521	43719	44336	618	Plus	ORF	0	A1S_0037
CP000521	44356	44373	18	Plus	TTerm	100	TERM31100
CP000521	45950	45950	1	Plus	TSS	2.31211	TSS_CP000521_45950+
CP000521	46010	47035	1026	Plus	ORF	0	A1S_0040
CP000521	47060	48235	1176	Plus	ORF	0	A1S_0041
CP000521	48226	48245	20	Plus	TTerm	95	TERM3295
CP000521	48368	49084	717	Plus	ORF	0	A1S_0042
CP000521	49104	49119	16	Plus	TTerm	95	TERM3395
CP000521	49374	51542	2169	Plus	ORF	0	A1S_0043
CP000521	51947	52114	168	Plus	ORF	0	A1S_3480
CP000521	53101	53101	1	Plus	TSS	2.79643	TSS_CP000521_53101+
CP000521	53128	53697	570	Plus	ORF	0	A1S_0045
CP000521	53751	53751	1	Plus	TSS	7.97393	TSS_CP000521_53751+
CP000521	53779	55320	1542	Plus	ORF	0	A1S_0046
CP000521	55330	55347	18	Plus	TTerm	89	TERM3589
CP000521	61057	61057	1	Plus	TSS	4.0563	TSS_CP000521_61057+
CP000521	61058	61058	1	Plus	TSS	30	TSS_CP000521_61058+
CP000521	61127	62422	1296	Plus	ORF	0	A1S_0052
CP000521	62453	63403	951	Plus	ORF	0	A1S_0053
CP000521	63400	63978	579	Plus	ORF	0	A1S_0054
CP000521	63980	65059	1080	Plus	ORF	0	A1S_0055
CP000521	64051	64073	23	Plus	TTerm	85	TERM4085
CP000521	65094	66446	1353	Plus	ORF	0	A1S_0056
CP000521	65456	65456	1	Plus	TSS	14.681	TSS_CP000521_65456+
CP000521	66238	66238	1	Plus	TSS	6.04612	TSS_CP000521_66238+
CP000521	66443	67009	567	Plus	ORF	0	A1S_0057
CP000521	67186	68349	1164	Plus	ORF	0	A1S_0058
CP000521	67676	67676	1	Plus	TSS	4.49731	TSS_CP000521_67676+
CP000521	68367	68367	1	Plus	TSS	25.4637	TSS_CP000521_68367+
CP000521	68418	68418	1	Plus	TSS	21.0126	TSS_CP000521_68418+
CP000521	68419	68419	1	Plus	TSS	30	TSS_CP000521_68419+
CP000521	68441	69532	1092	Plus	ORF	0	A1S_3482
CP000521	68531	68549	19	Plus	TTerm	81	TERM4181
CP000521	68532	68548	17	Plus	TTerm	80	TERM4280
CP000521	69551	69551	1	Plus	TSS	2.90724	TSS_CP000521_69551+
CP000521	69615	70655	1041	Plus	ORF	0	A1S_3483
CP000521	69727	69760	34	Plus	TTerm	77	TERM4377
CP000521	70659	71693	1035	Plus	ORF	0	A1S_0059
CP000521	71248	71248	1	Plus	TSS	2.12769	TSS_CP000521_71248+
CP000521	71249	71249	1	Plus	TSS	30	TSS_CP000521_71249+
CP000521	71700	72527	828	Plus	ORF	0	A1S_0060
CP000521	72436	72436	1	Plus	TSS	2.31211	TSS_CP000521_72436+
CP000521	72457	72457	1	Plus	TSS	2.79643	TSS_CP000521_72457+
CP000521	72528	73160	633	Plus	ORF	0	A1S_0061
CP000521	73185	74060	876	Plus	ORF	0	A1S_0062
CP000521	74122	74146	25	Plus	TTerm	93	TERM4493
CP000521	74176	74379	204	Plus	ORF	0	A1S_3484
CP000521	74761	75438	678	Plus	ORF	0	A1S_0063
CP000521	75435	77105	1671	Plus	ORF	0	A1S_0064
CP000521	77098	78114	1017	Plus	ORF	0	A1S_0065
CP000521	77782	77782	1	Plus	TSS	6.57948	TSS_CP000521_77782+
CP000521	78122	78150	29	Plus	TTerm	100	TERM45100
CP000521	78129	78143	15	Plus	TTerm	100	TERM47100
CP000521	79909	81570	1662	Plus	ORF	0	A1S_0067
CP000521	81590	82342	753	Plus	ORF	0	A1S_0068
CP000521	82339	83490	1152	Plus	ORF	0	A1S_0069
CP000521	83782	85488	1707	Plus	ORF	0	A1S_0070
CP000521	85507	85520	14	Plus	TTerm	100	TERM49100
CP000521	87267	87977	711	Plus	ORF	0	A1S_0072
CP000521	87970	88854	885	Plus	ORF	0	A1S_0073
CP000521	89235	90280	1046	Plus	ORF	0	A1S_0074
CP000521	90283	92889	2607	Plus	ORF	0	A1S_0076
CP000521	92928	92946	19	Plus	TTerm	83	TERM5183
CP000521	92999	95467	2469	Plus	ORF	0	A1S_0077
CP000521	95486	95504	19	Plus	TTerm	100	TERM52100
CP000521	95956	95995	40	Plus	TTerm	100	TERM53100
CP000521	95966	95985	20	Plus	TTerm	89	TERM5489
CP000521	96005	96005	1	Plus	TSS	2.8683	TSS_CP000521_96005+
CP000521	96053	96277	225	Plus	ORF	0	A1S_0078
CP000521	96301	96627	327	Plus	ORF	0	A1S_3485
CP000521	96666	96684	19	Plus	TTerm	100	TERM55100
CP000521	97027	97536	510	Plus	ORF	0	A1S_0079
CP000521	97571	97601	31	Plus	TTerm	86	TERM5686
CP000521	97577	97595	19	Plus	TTerm	100	TERM57100
CP000521	98856	100082	1227	Plus	ORF	0	A1S_0080
CP000521	101204	103814	2611	Plus	ORF	0	A1S_0082
CP000521	103819	104649	831	Plus	ORF	0	A1S_0086
CP000521	106494	106521	28	Plus	TTerm	83	TERM5983
CP000521	106497	106518	22	Plus	TTerm	83	TERM6083
CP000521	108043	108744	702	Plus	ORF	0	A1S_0088
CP000521	108855	109520	666	Plus	ORF	0	A1S_0089
CP000521	109631	110005	375	Plus	ORF	0	A1S_0090
CP000521	110034	110414	381	Plus	ORF	0	A1S_0091
CP000521	110421	110438	18	Plus	TTerm	100	TERM61100
CP000521	112634	113779	1146	Plus	ORF	0	A1S_0093
CP000521	114396	114396	1	Plus	TSS	14.4214	TSS_CP000521_114396+
CP000521	114424	115689	1266	Plus	ORF	0	A1S_0095
CP000521	115710	116813	1104	Plus	ORF	0	A1S_0096
CP000521	116824	117183	360	Plus	ORF	0	A1S_0097
CP000521	117345	118784	1440	Plus	ORF	0	A1S_0098
CP000521	118798	118817	20	Plus	TTerm	100	TERM63100
CP000521	118938	118938	1	Plus	TSS	4.94804	TSS_CP000521_118938+
CP000521	119083	119083	1	Plus	TSS	6.18593	TSS_CP000521_119083+
CP000521	119155	120585	1431	Plus	ORF	0	A1S_0099
CP000521	120611	120628	18	Plus	TTerm	100	TERM64100
CP000521	121909	123203	1295	Plus	ORF	0	A1S_0101
CP000521	123218	124108	891	Plus	ORF	0	A1S_0103
CP000521	124193	125839	1647	Plus	ORF	0	A1S_0104
CP000521	125775	125775	1	Plus	TSS	3.20899	TSS_CP000521_125775+
CP000521	125787	125787	1	Plus	TSS	2.31211	TSS_CP000521_125787+
CP000521	125851	126978	1128	Plus	ORF	0	A1S_0105
CP000521	127000	127773	774	Plus	ORF	0	A1S_0106
CP000521	127786	128811	1026	Plus	ORF	0	A1S_0107
CP000521	128931	130283	1353	Plus	ORF	0	A1S_0108
CP000521	130334	130364	31	Plus	TTerm	86	TERM6886
CP000521	132182	132898	717	Plus	ORF	0	A1S_0111
CP000521	133515	135404	1890	Plus	ORF	0	A1S_0112
CP000521	135437	137230	1794	Plus	ORF	0	A1S_0113
CP000521	137227	137487	261	Plus	ORF	0	A1S_0114
CP000521	137484	141443	3960	Plus	ORF	0	A1S_0115
CP000521	141468	145118	3651	Plus	ORF	0	A1S_0116
CP000521	145115	146389	1275	Plus	ORF	0	A1S_0117
CP000521	145142	145176	35	Plus	TTerm	100	TERM69100
CP000521	146443	148308	1866	Plus	ORF	0	A1S_0118
CP000521	148301	149065	765	Plus	ORF	0	A1S_0119
CP000521	149127	149150	24	Plus	TTerm	100	TERM71100
CP000521	149587	149895	309	Plus	ORF	0	A1S_0122
CP000521	149907	150299	393	Plus	ORF	0	A1S_0123
CP000521	150376	151218	843	Plus	ORF	0	A1S_0124
CP000521	150979	150979	1	Plus	TSS	24.0341	TSS_CP000521_150979+
CP000521	151229	151615	387	Plus	ORF	0	A1S_0125
CP000521	151808	151808	1	Plus	TSS	19.0264	TSS_CP000521_151808+
CP000521	151831	152421	591	Plus	ORF	0	A1S_0126
CP000521	153264	153701	438	Plus	ORF	0	A1S_0128
CP000521	153721	153741	21	Plus	TTerm	100	TERM73100
CP000521	155334	155334	1	Plus	TSS	15.718	TSS_CP000521_155334+
CP000521	155335	155335	1	Plus	TSS	4.41862	TSS_CP000521_155335+
CP000521	155336	155336	1	Plus	TSS	12.5417	TSS_CP000521_155336+
CP000521	155365	156933	1569	Plus	ORF	0	A1S_0130
CP000521	156945	156963	19	Plus	TTerm	100	TERM74100
CP000521	156999	157787	789	Plus	ORF	0	A1S_0131
CP000521	157843	157858	16	Plus	TTerm	95	TERM7595
CP000521	158006	158533	528	Plus	ORF	0	A1S_0132
CP000521	158594	158899	306	Plus	ORF	0	A1S_0133
CP000521	159056	160003	948	Plus	ORF	0	A1S_0134
CP000521	159062	159062	1	Plus	TSS	2.52881	TSS_CP000521_159062+
CP000521	160000	160407	408	Plus	ORF	0	A1S_0135
CP000521	160463	160480	18	Plus	TTerm	100	TERM76100
CP000521	160519	161187	669	Plus	ORF	0	A1S_0136
CP000521	161185	161222	38	Plus	TTerm	81	TERM7781
CP000521	161195	161212	18	Plus	TTerm	95	TERM8095
CP000521	164227	164227	1	Plus	TSS	8.64132	TSS_CP000521_164227+
CP000521	164294	165991	1698	Plus	ORF	0	A1S_0140
CP000521	165672	165672	1	Plus	TSS	7.57277	TSS_CP000521_165672+
CP000521	166009	166026	18	Plus	TTerm	100	TERM82100
CP000521	167143	167742	600	Plus	ORF	0	A1S_0142
CP000521	167726	167762	37	Plus	TTerm	79	TERM8379
CP000521	167729	167757	29	Plus	TTerm	100	TERM84100
CP000521	167730	167756	27	Plus	TTerm	100	TERM85100
CP000521	169914	169914	1	Plus	TSS	16.6336	TSS_CP000521_169914+
CP000521	169979	170782	804	Plus	ORF	0	A1S_0146
CP000521	170895	170895	1	Plus	TSS	18.1948	TSS_CP000521_170895+
CP000521	170896	170896	1	Plus	TSS	4.58496	TSS_CP000521_170896+
CP000521	170952	171350	399	Plus	ORF	0	A1S_0147
CP000521	171455	172330	876	Plus	ORF	0	A1S_0148
CP000521	172216	172389	174	Plus	ORF	0	A1S_3487
CP000521	172415	172660	246	Plus	ORF	0	A1S_0150
CP000521	172699	173169	471	Plus	ORF	0	A1S_0151
CP000521	173182	173718	537	Plus	ORF	0	A1S_0152
CP000521	173477	173477	1	Plus	TSS	2.55873	TSS_CP000521_173477+
CP000521	173765	175309	1545	Plus	ORF	0	A1S_0153
CP000521	175210	175210	1	Plus	TSS	5.23191	TSS_CP000521_175210+
CP000521	175387	176256	870	Plus	ORF	0	A1S_0154
CP000521	176287	177681	1395	Plus	ORF	0	A1S_0155
CP000521	177699	178118	420	Plus	ORF	0	A1S_0156
CP000521	178140	178155	16	Plus	TTerm	100	TERM87100
CP000521	178230	178230	1	Plus	TSS	12.6687	TSS_CP000521_178230+
CP000521	178267	178749	483	Plus	ORF	0	A1S_0157
CP000521	182321	182321	1	Plus	TSS	2.8683	TSS_CP000521_182321+
CP000521	182349	182990	642	Plus	ORF	0	A1S_0162
CP000521	183252	183554	303	Plus	ORF	0	A1S_0163
CP000521	183656	184015	360	Plus	ORF	0	A1S_0164
CP000521	184336	184356	21	Plus	TTerm	84	TERM8984
CP000521	184365	184390	26	Plus	TTerm	100	TERM90100
CP000521	187380	187380	1	Plus	TSS	3.30792	TSS_CP000521_187380+
CP000521	187381	187381	1	Plus	TSS	6.46027	TSS_CP000521_187381+
CP000521	187382	187382	1	Plus	TSS	10.8295	TSS_CP000521_187382+
CP000521	187455	187985	531	Plus	ORF	0	A1S_0168
CP000521	188148	188450	303	Plus	ORF	0	A1S_0169
CP000521	188523	190598	2076	Plus	ORF	0	A1S_0170
CP000521	190652	190858	207	Plus	ORF	0	A1S_0171
CP000521	190878	190902	25	Plus	TTerm	95	TERM9195
CP000521	192230	192826	597	Plus	ORF	0	A1S_0173
CP000521	193327	194855	1529	Plus	ORF	0	A1S_r01
CP000521	194916	194992	77	Plus	ORF	0	A1S_0174
CP000521	195048	195123	76	Plus	ORF	0	A1S_0175
CP000521	195144	195195	52	Plus	TTerm	79	TERM9279
CP000521	195464	198366	2903	Plus	ORF	0	A1S_r02
CP000521	198530	198663	134	Plus	ORF	0	A1S_r03
CP000521	198668	198691	24	Plus	TTerm	93	TERM9393
CP000521	198670	198688	19	Plus	TTerm	86	TERM9486
CP000521	198805	199347	543	Plus	ORF	0	A1S_0176
CP000521	199554	200552	999	Plus	ORF	0	A1S_0177
CP000521	200564	200595	32	Plus	TTerm	100	TERM96100
CP000521	200571	200588	18	Plus	TTerm	93	TERM9893
CP000521	202672	203076	405	Plus	ORF	0	A1S_0181
CP000521	203224	204483	1260	Plus	ORF	0	A1S_0182
CP000521	204509	204532	24	Plus	TTerm	87	TERM10387
CP000521	204511	204530	20	Plus	TTerm	87	TERM10487
CP000521	204647	204647	1	Plus	TSS	3.75348	TSS_CP000521_204647+
CP000521	204698	207076	2379	Plus	ORF	0	A1S_0183
CP000521	207080	207110	31	Plus	TTerm	100	TERM105100
CP000521	207087	207103	17	Plus	TTerm	100	TERM106100
CP000521	207390	207890	501	Plus	ORF	0	A1S_0184
CP000521	207980	208009	30	Plus	TTerm	77	TERM10877
CP000521	212990	212990	1	Plus	TSS	4.6254	TSS_CP000521_212990+
CP000521	213142	214734	1593	Plus	ORF	0	A1S_0190
CP000521	214766	214783	18	Plus	TTerm	95	TERM11095
CP000521	214806	215273	468	Plus	ORF	0	A1S_0191
CP000521	215294	215294	1	Plus	TSS	16.2826	TSS_CP000521_215294+
CP000521	215319	215963	645	Plus	ORF	0	A1S_0192
CP000521	215553	215553	1	Plus	TSS	5.79279	TSS_CP000521_215553+
CP000521	216046	217365	1320	Plus	ORF	0	A1S_0193
CP000521	217597	219737	2141	Plus	ORF	0	A1S_0194
CP000521	219611	219611	1	Plus	TSS	3.71386	TSS_CP000521_219611+
CP000521	219612	219612	1	Plus	TSS	5.23191	TSS_CP000521_219612+
CP000521	219781	219781	1	Plus	TSS	13.6085	TSS_CP000521_219781+
CP000521	220176	221716	1541	Plus	ORF	0	A1S_0196
CP000521	221734	221747	14	Plus	TTerm	100	TERM113100
CP000521	222248	222646	399	Plus	ORF	0	A1S_0199
CP000521	222703	222703	1	Plus	TSS	11.3011	TSS_CP000521_222703+
CP000521	222705	222705	1	Plus	TSS	6.46017	TSS_CP000521_222705+
CP000521	222706	222706	1	Plus	TSS	2.64121	TSS_CP000521_222706+
CP000521	222774	223301	528	Plus	ORF	0	A1S_0200
CP000521	223357	223380	24	Plus	TTerm	100	TERM115100
CP000521	225607	226428	822	Plus	ORF	0	A1S_0202
CP000521	226439	226470	32	Plus	TTerm	100	TERM116100
CP000521	226446	226463	18	Plus	TTerm	93	TERM11793
CP000521	228201	228201	1	Plus	TSS	3.40129	TSS_CP000521_228201+
CP000521	228259	229671	1413	Plus	ORF	0	A1S_0205
CP000521	229680	229700	21	Plus	TTerm	93	TERM12093
CP000521	230399	230399	1	Plus	TSS	3.65497	TSS_CP000521_230399+
CP000521	230401	230401	1	Plus	TSS	3.62985	TSS_CP000521_230401+
CP000521	230402	230402	1	Plus	TSS	13.1715	TSS_CP000521_230402+
CP000521	230403	230403	1	Plus	TSS	11.1971	TSS_CP000521_230403+
CP000521	230516	230968	453	Plus	ORF	0	A1S_0207
CP000521	232390	233127	738	Plus	ORF	0	A1S_0209
CP000521	233154	234242	1089	Plus	ORF	0	A1S_0210
CP000521	234247	235167	921	Plus	ORF	0	A1S_0211
CP000521	235197	236312	1116	Plus	ORF	0	A1S_0212
CP000521	236821	237735	915	Plus	ORF	0	A1S_0213
CP000521	237752	237779	28	Plus	TTerm	90	TERM12390
CP000521	237755	237776	22	Plus	TTerm	82	TERM12482
CP000521	244781	244781	1	Plus	TSS	21.1887	TSS_CP000521_244781+
CP000521	244876	245214	339	Plus	ORF	0	A1S_0218
CP000521	245280	246668	1389	Plus	ORF	0	A1S_0219
CP000521	245830	245830	1	Plus	TSS	3.41476	TSS_CP000521_245830+
CP000521	246694	246741	48	Plus	TTerm	100	TERM127100
CP000521	246802	246802	1	Plus	TSS	5.39716	TSS_CP000521_246802+
CP000521	246827	247285	459	Plus	ORF	0	A1S_0220
CP000521	247301	248386	1086	Plus	ORF	0	A1S_0221
CP000521	248383	249675	1293	Plus	ORF	0	A1S_0222
CP000521	249718	250377	660	Plus	ORF	0	A1S_0223
CP000521	250396	250426	31	Plus	TTerm	100	TERM128100
CP000521	250403	250419	17	Plus	TTerm	91	TERM13091
CP000521	253454	254554	1101	Plus	ORF	0	A1S_0228
CP000521	254554	255624	1071	Plus	ORF	0	A1S_0229
CP000521	255750	257297	1548	Plus	ORF	0	A1S_0230
CP000521	257313	258497	1185	Plus	ORF	0	A1S_0231
CP000521	262253	262253	1	Plus	TSS	26.2721	TSS_CP000521_262253+
CP000521	262254	262254	1	Plus	TSS	4.51202	TSS_CP000521_262254+
CP000521	262255	262255	1	Plus	TSS	2	TSS_CP000521_262255+
CP000521	262266	262266	1	Plus	TSS	3.83133	TSS_CP000521_262266+
CP000521	262335	262335	1	Plus	TSS	12.3199	TSS_CP000521_262335+
CP000521	262374	263420	1047	Plus	ORF	0	A1S_0237
CP000521	263439	263456	18	Plus	TTerm	100	TERM132100
CP000521	263488	263508	21	Plus	TTerm	83	TERM13583
CP000521	263489	263507	19	Plus	TTerm	85	TERM13785
CP000521	268260	268559	300	Plus	ORF	0	A1S_0242
CP000521	268272	268272	1	Plus	TSS	7.73586	TSS_CP000521_268272+
CP000521	268556	270409	1854	Plus	ORF	0	A1S_0243
CP000521	270430	270681	252	Plus	ORF	0	A1S_0244
CP000521	270710	270726	17	Plus	TTerm	100	TERM140100
CP000521	270811	270811	1	Plus	TSS	9.70095	TSS_CP000521_270811+
CP000521	270842	272188	1347	Plus	ORF	0	A1S_0245
CP000521	271841	271841	1	Plus	TSS	5.01436	TSS_CP000521_271841+
CP000521	272213	273409	1197	Plus	ORF	0	A1S_0246
CP000521	273424	273454	31	Plus	TTerm	100	TERM141100
CP000521	273430	273448	19	Plus	TTerm	100	TERM142100
CP000521	280038	280619	582	Plus	ORF	0	A1S_0253
CP000521	280612	281517	906	Plus	ORF	0	A1S_0254
CP000521	281598	282944	1347	Plus	ORF	0	A1S_0255
CP000521	282844	282844	1	Plus	TSS	7.76806	TSS_CP000521_282844+
CP000521	283071	283775	705	Plus	ORF	0	A1S_0256
CP000521	283792	283824	33	Plus	TTerm	83	TERM14683
CP000521	283799	283817	19	Plus	TTerm	100	TERM147100
CP000521	284032	284057	26	Plus	TTerm	100	TERM149100
CP000521	285793	286932	1140	Plus	ORF	0	A1S_0260
CP000521	286993	287733	741	Plus	ORF	0	A1S_0261
CP000521	287822	288751	930	Plus	ORF	0	A1S_0262
CP000521	288756	289523	768	Plus	ORF	0	A1S_0263
CP000521	289598	290107	510	Plus	ORF	0	A1S_0264
CP000521	290151	290369	219	Plus	ORF	0	A1S_0265
CP000521	290379	291572	1194	Plus	ORF	0	A1S_0266
CP000521	291580	292020	441	Plus	ORF	0	A1S_0267
CP000521	292149	292149	1	Plus	TSS	13.5742	TSS_CP000521_292149+
CP000521	292150	292150	1	Plus	TSS	4.82682	TSS_CP000521_292150+
CP000521	292151	292151	1	Plus	TSS	16.6772	TSS_CP000521_292151+
CP000521	292190	292190	1	Plus	TSS	4.17191	TSS_CP000521_292190+
CP000521	292215	292541	327	Plus	ORF	0	A1S_0268
CP000521	292561	292580	20	Plus	TTerm	100	TERM151100
CP000521	292749	292766	18	Plus	TTerm	93	TERM15293
CP000521	292821	292821	1	Plus	TSS	5.18933	TSS_CP000521_292821+
CP000521	292872	293615	744	Plus	ORF	0	A1S_0269
CP000521	293615	294451	837	Plus	ORF	0	A1S_0270
CP000521	294303	294303	1	Plus	TSS	3.35268	TSS_CP000521_294303+
CP000521	294493	296769	2277	Plus	ORF	0	A1S_0271
CP000521	296810	297439	630	Plus	ORF	0	A1S_0272
CP000521	297463	297481	19	Plus	TTerm	100	TERM153100
CP000521	297466	297466	1	Plus	TSS	18.6969	TSS_CP000521_297466+
CP000521	297505	298173	669	Plus	ORF	0	A1S_0273
CP000521	298282	299775	1494	Plus	ORF	0	A1S_0274
CP000521	299783	299804	22	Plus	TTerm	87	TERM15487
CP000521	299840	299840	1	Plus	TSS	26.08	TSS_CP000521_299840+
CP000521	299874	299949	76	Plus	ORF	0	A1S_0275
CP000521	300006	300089	84	Plus	ORF	0	A1S_0276
CP000521	300127	300202	76	Plus	ORF	0	A1S_0277
CP000521	300216	300290	75	Plus	ORF	0	A1S_0278
CP000521	300300	300300	1	Plus	TSS	2.60262	TSS_CP000521_300300+
CP000521	300301	300301	1	Plus	TSS	2.23765	TSS_CP000521_300301+
CP000521	300333	300350	18	Plus	TTerm	78	TERM15578
CP000521	300367	300367	1	Plus	TSS	10.3514	TSS_CP000521_300367+
CP000521	300453	301643	1191	Plus	ORF	0	A1S_0279
CP000521	301669	301698	30	Plus	TTerm	100	TERM156100
CP000521	301670	301697	28	Plus	TTerm	100	TERM157100
CP000521	301704	301779	76	Plus	ORF	0	A1S_0280
CP000521	301833	301833	1	Plus	TSS	7.62175	TSS_CP000521_301833+
CP000521	301855	302295	441	Plus	ORF	0	A1S_0281
CP000521	302102	302102	1	Plus	TSS	2.12429	TSS_CP000521_302102+
CP000521	302103	302103	1	Plus	TSS	5.56893	TSS_CP000521_302103+
CP000521	302104	302104	1	Plus	TSS	30	TSS_CP000521_302104+
CP000521	302105	302105	1	Plus	TSS	30	TSS_CP000521_302105+
CP000521	302106	302106	1	Plus	TSS	30	TSS_CP000521_302106+
CP000521	302107	302107	1	Plus	TSS	14.125	TSS_CP000521_302107+
CP000521	302108	302108	1	Plus	TSS	30	TSS_CP000521_302108+
CP000521	302303	302836	534	Plus	ORF	0	A1S_0282
CP000521	302855	302873	19	Plus	TTerm	82	TERM15882
CP000521	302856	302872	17	Plus	TTerm	87	TERM15987
CP000521	302945	303373	429	Plus	ORF	0	A1S_0283
CP000521	303377	304072	696	Plus	ORF	0	A1S_0284
CP000521	304392	304898	507	Plus	ORF	0	A1S_0285
CP000521	304941	305312	372	Plus	ORF	0	A1S_0286
CP000521	305352	305377	26	Plus	TTerm	100	TERM160100
CP000521	305462	305502	41	Plus	TTerm	100	TERM161100
CP000521	305463	305501	39	Plus	TTerm	85	TERM16285
CP000521	305618	309691	4074	Plus	ORF	0	A1S_0287
CP000521	309792	313985	4194	Plus	ORF	0	A1S_0288
CP000521	311462	311462	1	Plus	TSS	2.02592	TSS_CP000521_311462+
CP000521	314006	314021	16	Plus	TTerm	100	TERM163100
CP000521	314129	314129	1	Plus	TSS	30	TSS_CP000521_314129+
CP000521	314152	314517	366	Plus	ORF	0	A1S_3492
CP000521	314543	314568	26	Plus	TTerm	100	TERM165100
CP000521	314705	314705	1	Plus	TSS	2.56438	TSS_CP000521_314705+
CP000521	314706	314706	1	Plus	TSS	3.13086	TSS_CP000521_314706+
CP000521	314780	315088	309	Plus	ORF	0	A1S_3493
CP000521	315103	315132	30	Plus	TTerm	91	TERM16791
CP000521	315108	315127	20	Plus	TTerm	100	TERM169100
CP000521	315738	316610	873	Plus	ORF	0	A1S_0290
CP000521	316715	318139	1425	Plus	ORF	0	A1S_0291
CP000521	318163	318199	37	Plus	TTerm	95	TERM17095
CP000521	318440	318440	1	Plus	TSS	30	TSS_CP000521_318440+
CP000521	318441	318441	1	Plus	TSS	30	TSS_CP000521_318441+
CP000521	318442	318442	1	Plus	TSS	30	TSS_CP000521_318442+
CP000521	318443	318443	1	Plus	TSS	2.90724	TSS_CP000521_318443+
CP000521	318464	319045	582	Plus	ORF	0	A1S_0292
CP000521	319094	319116	23	Plus	TTerm	100	TERM171100
CP000521	319229	319582	354	Plus	ORF	0	A1S_0293
CP000521	319748	321599	1852	Plus	ORF	0	A1S_0294
CP000521	321619	321638	20	Plus	TTerm	100	TERM173100
CP000521	325090	325848	759	Plus	ORF	0	A1S_0299
CP000521	326395	326952	558	Plus	ORF	0	A1S_0301
CP000521	326951	326986	36	Plus	TTerm	100	TERM176100
CP000521	326959	326977	19	Plus	TTerm	100	TERM179100
CP000521	328013	328504	492	Plus	ORF	0	A1S_0303
CP000521	328503	328533	31	Plus	TTerm	95	TERM18095
CP000521	328509	328527	19	Plus	TTerm	100	TERM181100
CP000521	328558	331536	2979	Plus	ORF	0	A1S_0304
CP000521	331548	331566	19	Plus	TTerm	100	TERM184100
CP000521	334235	334474	240	Plus	ORF	0	A1S_0306
CP000521	334976	334996	21	Plus	TTerm	79	TERM18679
CP000521	335498	336412	915	Plus	ORF	0	A1S_0308
CP000521	336419	336432	14	Plus	TTerm	100	TERM187100
CP000521	336546	336546	1	Plus	TSS	9.89814	TSS_CP000521_336546+
CP000521	336585	337115	531	Plus	ORF	0	A1S_0309
CP000521	337240	339048	1809	Plus	ORF	0	A1S_0310
CP000521	339169	339963	795	Plus	ORF	0	A1S_0311
CP000521	340082	340669	588	Plus	ORF	0	A1S_0312
CP000521	340690	340708	19	Plus	TTerm	95	TERM18895
CP000521	340976	341642	667	Plus	ORF	0	A1S_0313
CP000521	341642	342253	612	Plus	ORF	0	A1S_0315
CP000521	343717	345816	2100	Plus	ORF	0	A1S_0317
CP000521	345809	346015	207	Plus	ORF	0	A1S_3495
CP000521	345976	345992	17	Plus	TTerm	100	TERM190100
CP000521	346055	347056	1002	Plus	ORF	0	A1S_0318
CP000521	347087	347103	17	Plus	TTerm	100	TERM194100
CP000521	350016	351326	1311	Plus	ORF	0	A1S_0322
CP000521	351362	351362	1	Plus	TSS	9.16798	TSS_CP000521_351362+
CP000521	351403	351729	327	Plus	ORF	0	A1S_0323
CP000521	351770	351793	24	Plus	TTerm	100	TERM195100
CP000521	351831	352580	750	Plus	ORF	0	A1S_0324
CP000521	352616	353533	918	Plus	ORF	0	A1S_0325
CP000521	358247	359041	795	Plus	ORF	0	A1S_0330
CP000521	358632	358632	1	Plus	TSS	9.0398	TSS_CP000521_358632+
CP000521	359054	359383	330	Plus	ORF	0	A1S_0331
CP000521	359431	359431	1	Plus	TSS	7.69199	TSS_CP000521_359431+
CP000521	359433	359433	1	Plus	TSS	30	TSS_CP000521_359433+
CP000521	359440	359524	85	Plus	ORF	0	A1S_0332
CP000521	359567	359643	77	Plus	ORF	0	A1S_0333
CP000521	359716	359730	15	Plus	TTerm	95	TERM19695
CP000521	359859	360383	525	Plus	ORF	0	A1S_0334
CP000521	360421	361905	1485	Plus	ORF	0	A1S_0335
CP000521	360991	360991	1	Plus	TSS	2.02592	TSS_CP000521_360991+
CP000521	361481	361481	1	Plus	TSS	8.93099	TSS_CP000521_361481+
CP000521	362072	364611	2540	Plus	ORF	0	A1S_0336
CP000521	364614	365015	402	Plus	ORF	0	A1S_0338
CP000521	365027	365060	34	Plus	TTerm	95	TERM19795
CP000521	365029	365058	30	Plus	TTerm	100	TERM199100
CP000521	365036	365051	16	Plus	TTerm	100	TERM201100
CP000521	381201	381201	1	Plus	TSS	2.94359	TSS_CP000521_381201+
CP000521	381236	382654	1419	Plus	ORF	0	A1S_0352
CP000521	383076	383076	1	Plus	TSS	4.66894	TSS_CP000521_383076+
CP000521	383160	383160	1	Plus	TSS	2.34473	TSS_CP000521_383160+
CP000521	383529	386264	2736	Plus	ORF	0	A1S_0354
CP000521	386422	386991	570	Plus	ORF	0	A1S_0355
CP000521	386816	386816	1	Plus	TSS	2.04834	TSS_CP000521_386816+
CP000521	387109	387504	396	Plus	ORF	0	A1S_0356
CP000521	387699	390692	2994	Plus	ORF	0	A1S_0357
CP000521	390789	392552	1764	Plus	ORF	0	A1S_0358
CP000521	392648	392648	1	Plus	TSS	4.75292	TSS_CP000521_392648+
CP000521	392650	392650	1	Plus	TSS	30	TSS_CP000521_392650+
CP000521	392765	392794	30	Plus	TTerm	100	TERM204100
CP000521	393097	393097	1	Plus	TSS	30	TSS_CP000521_393097+
CP000521	393219	393238	20	Plus	TTerm	100	TERM206100
CP000521	394698	394698	1	Plus	TSS	3.10656	TSS_CP000521_394698+
CP000521	394699	394699	1	Plus	TSS	3.32409	TSS_CP000521_394699+
CP000521	394700	394700	1	Plus	TSS	13.4701	TSS_CP000521_394700+
CP000521	394780	395049	270	Plus	ORF	0	A1S_0360
CP000521	395142	395165	24	Plus	TTerm	100	TERM207100
CP000521	395145	395162	18	Plus	TTerm	93	TERM20893
CP000521	395301	397394	2094	Plus	ORF	0	A1S_0361
CP000521	397415	397431	17	Plus	TTerm	93	TERM20993
CP000521	397455	397455	1	Plus	TSS	2.34473	TSS_CP000521_397455+
CP000521	397479	398690	1212	Plus	ORF	0	A1S_0362
CP000521	397506	397521	16	Plus	TTerm	77	TERM21077
CP000521	406470	407675	1206	Plus	ORF	0	A1S_0369
CP000521	407479	407479	1	Plus	TSS	4.90926	TSS_CP000521_407479+
CP000521	407480	407480	1	Plus	TSS	3.63544	TSS_CP000521_407480+
CP000521	407481	407481	1	Plus	TSS	2.05735	TSS_CP000521_407481+
CP000521	407699	408280	582	Plus	ORF	0	A1S_0370
CP000521	408547	408891	345	Plus	ORF	0	A1S_0371
CP000521	408918	408946	29	Plus	TTerm	80	TERM21480
CP000521	409036	409374	339	Plus	ORF	0	A1S_0372
CP000521	411955	412212	258	Plus	ORF	0	A1S_0376
CP000521	412356	412736	381	Plus	ORF	0	A1S_3496
CP000521	412749	412778	30	Plus	TTerm	93	TERM21693
CP000521	412755	412772	18	Plus	TTerm	100	TERM218100
CP000521	414723	415334	612	Plus	ORF	0	A1S_0379
CP000521	415351	415351	1	Plus	TSS	2.98175	TSS_CP000521_415351+
CP000521	415352	415352	1	Plus	TSS	2.3051	TSS_CP000521_415352+
CP000521	415383	416249	867	Plus	ORF	0	A1S_0380
CP000521	416124	416124	1	Plus	TSS	2.31211	TSS_CP000521_416124+
CP000521	416370	417374	1005	Plus	ORF	0	A1S_0381
CP000521	417448	418464	1017	Plus	ORF	0	A1S_0382
CP000521	418437	418437	1	Plus	TSS	3.40129	TSS_CP000521_418437+
CP000521	418438	418438	1	Plus	TSS	10.9493	TSS_CP000521_418438+
CP000521	418488	419132	645	Plus	ORF	0	A1S_0383
CP000521	419235	419333	99	Plus	ORF	0	A1S_0384
CP000521	419417	420049	633	Plus	ORF	0	A1S_0386
CP000521	420039	421244	1206	Plus	ORF	0	A1S_0387
CP000521	421295	421295	1	Plus	TSS	6.08687	TSS_CP000521_421295+
CP000521	421322	421732	411	Plus	ORF	0	A1S_0388
CP000521	421860	421889	30	Plus	TTerm	78	TERM21978
CP000521	421968	422348	381	Plus	ORF	0	A1S_0389
CP000521	422665	422682	18	Plus	TTerm	83	TERM22183
CP000521	422677	422725	49	Plus	TTerm	90	TERM22290
CP000521	422678	422724	47	Plus	TTerm	90	TERM22390
CP000521	425348	426595	1248	Plus	ORF	0	A1S_0393
CP000521	426628	427878	1251	Plus	ORF	0	A1S_0394
CP000521	427889	427905	17	Plus	TTerm	100	TERM226100
CP000521	429848	429848	1	Plus	TSS	7.03906	TSS_CP000521_429848+
CP000521	429872	431026	1155	Plus	ORF	0	A1S_0397
CP000521	430711	430711	1	Plus	TSS	2.19813	TSS_CP000521_430711+
CP000521	431048	431067	20	Plus	TTerm	87	TERM23087
CP000521	431946	432842	897	Plus	ORF	0	A1S_0399
CP000521	432875	432893	19	Plus	TTerm	100	TERM232100
CP000521	439160	439160	1	Plus	TSS	2.8683	TSS_CP000521_439160+
CP000521	439161	439161	1	Plus	TSS	22.2689	TSS_CP000521_439161+
CP000521	439442	440328	887	Plus	ORF	0	A1S_0404
CP000521	440328	441002	675	Plus	ORF	0	A1S_0406
CP000521	441021	441038	18	Plus	TTerm	100	TERM234100
CP000521	441076	441771	696	Plus	ORF	0	A1S_0407
CP000521	441821	442426	606	Plus	ORF	0	A1S_0408
CP000521	442445	442460	16	Plus	TTerm	100	TERM236100
CP000521	445020	445020	1	Plus	TSS	5.00986	TSS_CP000521_445020+
CP000521	445063	446115	1053	Plus	ORF	0	A1S_0411
CP000521	446140	446160	21	Plus	TTerm	100	TERM238100
CP000521	451902	452552	651	Plus	ORF	0	A1S_0415
CP000521	454027	455445	1419	Plus	ORF	0	A1S_0417
CP000521	455464	456111	648	Plus	ORF	0	A1S_0418
CP000521	456176	456176	1	Plus	TSS	6.01388	TSS_CP000521_456176+
CP000521	456305	456814	510	Plus	ORF	0	A1S_0419
CP000521	456846	457925	1080	Plus	ORF	0	A1S_0420
CP000521	457945	457961	17	Plus	TTerm	100	TERM239100
CP000521	458480	458480	1	Plus	TSS	3.98614	TSS_CP000521_458480+
CP000521	458940	458957	18	Plus	TTerm	79	TERM24279
CP000521	459381	459381	1	Plus	TSS	12.0787	TSS_CP000521_459381+
CP000521	459446	460471	1026	Plus	ORF	0	A1S_0422
CP000521	466419	466419	1	Plus	TSS	5.5895	TSS_CP000521_466419+
CP000521	466420	466420	1	Plus	TSS	13.0904	TSS_CP000521_466420+
CP000521	466473	467594	1122	Plus	ORF	0	A1S_0428
CP000521	467675	467675	1	Plus	TSS	2.45659	TSS_CP000521_467675+
CP000521	467676	467676	1	Plus	TSS	30	TSS_CP000521_467676+
CP000521	467804	467844	41	Plus	TTerm	100	TERM246100
CP000521	467806	467842	37	Plus	TTerm	95	TERM24795
CP000521	467810	467838	29	Plus	TTerm	100	TERM248100
CP000521	467829	467829	1	Plus	TSS	10.3605	TSS_CP000521_467829+
CP000521	468102	468102	1	Plus	TSS	6.18593	TSS_CP000521_468102+
CP000521	468103	468103	1	Plus	TSS	26.2721	TSS_CP000521_468103+
CP000521	468104	468104	1	Plus	TSS	8.48589	TSS_CP000521_468104+
CP000521	468141	468141	1	Plus	TSS	5.91755	TSS_CP000521_468141+
CP000521	468144	468144	1	Plus	TSS	3.63468	TSS_CP000521_468144+
CP000521	468284	469570	1287	Plus	ORF	0	A1S_0429
CP000521	469597	469613	17	Plus	TTerm	100	TERM250100
CP000521	474775	475020	246	Plus	ORF	0	A1S_0434
CP000521	475027	475047	21	Plus	TTerm	100	TERM253100
CP000521	476178	476555	378	Plus	ORF	0	A1S_0437
CP000521	476703	477152	450	Plus	ORF	0	A1S_0438
CP000521	476738	476738	1	Plus	TSS	6.71031	TSS_CP000521_476738+
CP000521	476739	476739	1	Plus	TSS	16.9748	TSS_CP000521_476739+
CP000521	477054	477054	1	Plus	TSS	11.7557	TSS_CP000521_477054+
CP000521	477188	479824	2637	Plus	ORF	0	A1S_0439
CP000521	479842	479858	17	Plus	TTerm	100	TERM255100
CP000521	479912	480670	759	Plus	ORF	0	A1S_0440
CP000521	480808	481380	573	Plus	ORF	0	A1S_0441
CP000521	481399	481415	17	Plus	TTerm	100	TERM256100
CP000521	481475	481475	1	Plus	TSS	3.09236	TSS_CP000521_481475+
CP000521	481497	483476	1980	Plus	ORF	0	A1S_0442
CP000521	483550	483789	240	Plus	ORF	0	A1S_0443
CP000521	483797	483964	168	Plus	ORF	0	A1S_3497
CP000521	484041	484041	1	Plus	TSS	19.0871	TSS_CP000521_484041+
CP000521	484042	484042	1	Plus	TSS	7.52697	TSS_CP000521_484042+
CP000521	484051	484584	534	Plus	ORF	0	A1S_0444
CP000521	484639	484639	1	Plus	TSS	7.73586	TSS_CP000521_484639+
CP000521	484697	484975	279	Plus	ORF	0	A1S_0445
CP000521	484973	485007	35	Plus	TTerm	80	TERM25780
CP000521	484981	484998	18	Plus	TTerm	100	TERM259100
CP000521	489002	489694	693	Plus	ORF	0	A1S_0450
CP000521	489730	489730	1	Plus	TSS	3.87181	TSS_CP000521_489730+
CP000521	489731	489731	1	Plus	TSS	30	TSS_CP000521_489731+
CP000521	489769	490632	864	Plus	ORF	0	A1S_0451
CP000521	490653	490670	18	Plus	TTerm	93	TERM26393
CP000521	490942	490942	1	Plus	TSS	4.54349	TSS_CP000521_490942+
CP000521	491024	491779	756	Plus	ORF	0	A1S_0452
CP000521	491824	492444	621	Plus	ORF	0	A1S_0453
CP000521	492304	492304	1	Plus	TSS	3.32075	TSS_CP000521_492304+
CP000521	492444	492848	405	Plus	ORF	0	A1S_0454
CP000521	492866	492896	31	Plus	TTerm	100	TERM264100
CP000521	492873	492889	17	Plus	TTerm	100	TERM266100
CP000521	497837	498616	780	Plus	ORF	0	A1S_0461
CP000521	498622	498641	20	Plus	TTerm	100	TERM269100
CP000521	505242	506117	876	Plus	ORF	0	A1S_0467
CP000521	512640	512735	96	Plus	ORF	0	A1S_3498
CP000521	515097	515097	1	Plus	TSS	2.82293	TSS_CP000521_515097+
CP000521	515098	515098	1	Plus	TSS	17.6937	TSS_CP000521_515098+
CP000521	515099	515099	1	Plus	TSS	3.86195	TSS_CP000521_515099+
CP000521	515123	515123	1	Plus	TSS	30	TSS_CP000521_515123+
CP000521	515124	515124	1	Plus	TSS	20.8881	TSS_CP000521_515124+
CP000521	515125	515125	1	Plus	TSS	9.45426	TSS_CP000521_515125+
CP000521	515170	516504	1335	Plus	ORF	0	A1S_0475
CP000521	516519	516547	29	Plus	TTerm	100	TERM276100
CP000521	516520	516546	27	Plus	TTerm	95	TERM27795
CP000521	516526	516540	15	Plus	TTerm	100	TERM278100
CP000521	516659	516659	1	Plus	TSS	2.05735	TSS_CP000521_516659+
CP000521	516697	517302	606	Plus	ORF	0	A1S_0476
CP000521	517355	517355	1	Plus	TSS	2.90724	TSS_CP000521_517355+
CP000521	517356	517356	1	Plus	TSS	2.30148	TSS_CP000521_517356+
CP000521	517404	518717	1314	Plus	ORF	0	A1S_0477
CP000521	518736	518761	26	Plus	TTerm	93	TERM27993
CP000521	518805	518805	1	Plus	TSS	6.41817	TSS_CP000521_518805+
CP000521	518865	519581	717	Plus	ORF	0	A1S_0478
CP000521	519594	519623	30	Plus	TTerm	100	TERM280100
CP000521	519600	519617	18	Plus	TTerm	78	TERM28178
CP000521	526129	526129	1	Plus	TSS	18.3664	TSS_CP000521_526129+
CP000521	526212	528065	1854	Plus	ORF	0	A1S_0483
CP000521	528086	528706	621	Plus	ORF	0	A1S_0484
CP000521	528736	528762	27	Plus	TTerm	89	TERM28589
CP000521	528902	530245	1344	Plus	ORF	0	A1S_0485
CP000521	530276	530788	513	Plus	ORF	0	A1S_0486
CP000521	531174	532588	1415	Plus	ORF	0	A1S_0487
CP000521	532609	532624	16	Plus	TTerm	100	TERM286100
CP000521	532652	532671	20	Plus	TTerm	100	TERM290100
CP000521	534257	535570	1314	Plus	ORF	0	A1S_0490
CP000521	535591	535619	29	Plus	TTerm	100	TERM291100
CP000521	537769	537769	1	Plus	TSS	9.88778	TSS_CP000521_537769+
CP000521	537905	537905	1	Plus	TSS	2.34473	TSS_CP000521_537905+
CP000521	537907	537907	1	Plus	TSS	2.90724	TSS_CP000521_537907+
CP000521	537937	537937	1	Plus	TSS	2.31211	TSS_CP000521_537937+
CP000521	538003	540186	2184	Plus	ORF	0	A1S_0493
CP000521	540204	540239	36	Plus	TTerm	100	TERM292100
CP000521	540212	540231	20	Plus	TTerm	100	TERM293100
CP000521	540487	541095	609	Plus	ORF	0	A1S_0494
CP000521	541149	541622	474	Plus	ORF	0	A1S_0495
CP000521	541647	542198	552	Plus	ORF	0	A1S_0496
CP000521	542298	542552	255	Plus	ORF	0	A1S_0497
CP000521	542611	543042	432	Plus	ORF	0	A1S_0498
CP000521	543058	543085	28	Plus	TTerm	100	TERM294100
CP000521	543082	543082	1	Plus	TSS	5.02931	TSS_CP000521_543082+
CP000521	543103	543135	33	Plus	TTerm	82	TERM29582
CP000521	543165	544397	1233	Plus	ORF	0	A1S_0499
CP000521	544437	545213	777	Plus	ORF	0	A1S_0500
CP000521	545204	545995	792	Plus	ORF	0	A1S_0501
CP000521	545790	545790	1	Plus	TSS	2.44864	TSS_CP000521_545790+
CP000521	546017	547132	1116	Plus	ORF	0	A1S_0502
CP000521	546044	546066	23	Plus	TTerm	83	TERM29683
CP000521	547129	548421	1293	Plus	ORF	0	A1S_0503
CP000521	548450	549148	699	Plus	ORF	0	A1S_0504
CP000521	548879	548879	1	Plus	TSS	2.05735	TSS_CP000521_548879+
CP000521	548900	548900	1	Plus	TSS	25.5407	TSS_CP000521_548900+
CP000521	548901	548901	1	Plus	TSS	3.75348	TSS_CP000521_548901+
CP000521	549107	549107	1	Plus	TSS	2.79643	TSS_CP000521_549107+
CP000521	549148	550293	1146	Plus	ORF	0	A1S_0505
CP000521	550322	550322	1	Plus	TSS	20.4891	TSS_CP000521_550322+
CP000521	550348	550381	34	Plus	TTerm	76	TERM29776
CP000521	550481	551890	1410	Plus	ORF	0	A1S_0506
CP000521	551909	551928	20	Plus	TTerm	95	TERM29895
CP000521	552087	552701	615	Plus	ORF	0	A1S_0507
CP000521	552695	553489	795	Plus	ORF	0	A1S_0508
CP000521	553491	553619	129	Plus	ORF	0	A1S_0509
CP000521	553642	553752	111	Plus	ORF	0	A1S_3499
CP000521	553764	554012	249	Plus	ORF	0	A1S_0510
CP000521	554033	554563	531	Plus	ORF	0	A1S_0511
CP000521	554573	556231	1659	Plus	ORF	0	A1S_0512
CP000521	556234	556974	741	Plus	ORF	0	A1S_0513
CP000521	556977	557903	927	Plus	ORF	0	A1S_0514
CP000521	557905	559440	1536	Plus	ORF	0	A1S_0515
CP000521	559450	559878	429	Plus	ORF	0	A1S_0516
CP000521	559878	560507	630	Plus	ORF	0	A1S_0518
CP000521	560482	562797	2316	Plus	ORF	0	A1S_0519
CP000521	562827	564122	1296	Plus	ORF	0	A1S_0520
CP000521	564125	564670	546	Plus	ORF	0	A1S_0521
CP000521	564667	565869	1203	Plus	ORF	0	A1S_0522
CP000521	565869	566294	426	Plus	ORF	0	A1S_0523
CP000521	566318	567043	726	Plus	ORF	0	A1S_0524
CP000521	567043	568269	1227	Plus	ORF	0	A1S_0525
CP000521	568281	568715	435	Plus	ORF	0	A1S_0526
CP000521	568739	569395	657	Plus	ORF	0	A1S_0527
CP000521	569412	569442	31	Plus	TTerm	83	TERM29983
CP000521	569420	569434	15	Plus	TTerm	95	TERM30095
CP000521	571915	572481	567	Plus	ORF	0	A1S_0532
CP000521	572507	572522	16	Plus	TTerm	93	TERM30393
CP000521	572602	572602	1	Plus	TSS	2.05735	TSS_CP000521_572602+
CP000521	572603	572603	1	Plus	TSS	2.41637	TSS_CP000521_572603+
CP000521	572637	573368	732	Plus	ORF	0	A1S_0533
CP000521	573387	573406	20	Plus	TTerm	100	TERM304100
CP000521	573442	574308	867	Plus	ORF	0	A1S_0534
CP000521	573480	573480	1	Plus	TSS	5.75567	TSS_CP000521_573480+
CP000521	573481	573481	1	Plus	TSS	3.8242	TSS_CP000521_573481+
CP000521	574339	574360	22	Plus	TTerm	100	TERM305100
CP000521	584438	586162	1725	Plus	ORF	0	A1S_0543
CP000521	586162	586653	492	Plus	ORF	0	A1S_0544
CP000521	586686	587702	1017	Plus	ORF	0	A1S_0545
CP000521	587722	587753	32	Plus	TTerm	100	TERM308100
CP000521	587730	587746	17	Plus	TTerm	100	TERM309100
CP000521	588033	590087	2055	Plus	ORF	0	A1S_0546
CP000521	590796	591257	462	Plus	ORF	0	A1S_0547
CP000521	591313	591359	47	Plus	TTerm	77	TERM31277
CP000521	592377	593240	864	Plus	ORF	0	A1S_0549
CP000521	593263	593283	21	Plus	TTerm	90	TERM31490
CP000521	593478	593492	15	Plus	TTerm	76	TERM31576
CP000521	593592	593592	1	Plus	TSS	4.38422	TSS_CP000521_593592+
CP000521	593680	596445	2766	Plus	ORF	0	A1S_0550
CP000521	593706	593719	14	Plus	TTerm	87	TERM31687
CP000521	596452	598041	1590	Plus	ORF	0	A1S_0551
CP000521	598056	598916	861	Plus	ORF	0	A1S_0552
CP000521	598922	598935	14	Plus	TTerm	83	TERM31783
CP000521	599043	600110	1068	Plus	ORF	0	A1S_0553
CP000521	600280	601872	1593	Plus	ORF	0	A1S_0554
CP000521	601891	601909	19	Plus	TTerm	95	TERM31895
CP000521	601975	602265	291	Plus	ORF	0	A1S_3503
CP000521	602309	602785	477	Plus	ORF	0	A1S_0555
CP000521	602873	603814	942	Plus	ORF	0	A1S_0556
CP000521	603814	604644	831	Plus	ORF	0	A1S_0557
CP000521	603849	603872	24	Plus	TTerm	77	TERM31977
CP000521	604752	607508	2757	Plus	ORF	0	A1S_0558
CP000521	605327	605327	1	Plus	TSS	2.19813	TSS_CP000521_605327+
CP000521	607815	607815	1	Plus	TSS	5.7217	TSS_CP000521_607815+
CP000521	607843	608604	762	Plus	ORF	0	A1S_0559
CP000521	608615	608650	36	Plus	TTerm	79	TERM32079
CP000521	608620	608645	26	Plus	TTerm	90	TERM32190
CP000521	608887	609786	900	Plus	ORF	0	A1S_0560
CP000521	614554	614554	1	Plus	TSS	3.46392	TSS_CP000521_614554+
CP000521	614633	615760	1128	Plus	ORF	0	A1S_0566
CP000521	615772	616086	315	Plus	ORF	0	A1S_0567
CP000521	616099	617553	1455	Plus	ORF	0	A1S_0568
CP000521	617566	617593	28	Plus	TTerm	100	TERM323100
CP000521	617573	617586	14	Plus	TTerm	100	TERM324100
CP000521	624693	624693	1	Plus	TSS	30	TSS_CP000521_624693+
CP000521	624714	625628	915	Plus	ORF	0	A1S_0575
CP000521	625651	626469	819	Plus	ORF	0	A1S_0576
CP000521	626698	627866	1169	Plus	ORF	0	A1S_0577
CP000521	627114	627114	1	Plus	TSS	9.20159	TSS_CP000521_627114+
CP000521	627362	627362	1	Plus	TSS	6.66002	TSS_CP000521_627362+
CP000521	627643	627643	1	Plus	TSS	6.70197	TSS_CP000521_627643+
CP000521	627728	627728	1	Plus	TSS	2.60262	TSS_CP000521_627728+
CP000521	627900	630206	2307	Plus	ORF	0	A1S_0579
CP000521	630222	630239	18	Plus	TTerm	100	TERM328100
CP000521	631136	631942	807	Plus	ORF	0	A1S_0581
CP000521	631742	631742	1	Plus	TSS	3.16973	TSS_CP000521_631742+
CP000521	631923	632321	399	Plus	ORF	0	A1S_0582
CP000521	632352	632352	1	Plus	TSS	5.59806	TSS_CP000521_632352+
CP000521	632446	633909	1464	Plus	ORF	0	A1S_0583
CP000521	633906	634388	483	Plus	ORF	0	A1S_0584
CP000521	634570	634968	399	Plus	ORF	0	A1S_0585
CP000521	635024	635242	219	Plus	ORF	0	A1S_0586
CP000521	635246	636094	849	Plus	ORF	0	A1S_0587
CP000521	635972	635972	1	Plus	TSS	2.39673	TSS_CP000521_635972+
CP000521	636117	636968	852	Plus	ORF	0	A1S_0588
CP000521	636709	636709	1	Plus	TSS	3.62985	TSS_CP000521_636709+
CP000521	636932	636932	1	Plus	TSS	5.23191	TSS_CP000521_636932+
CP000521	636965	637234	270	Plus	ORF	0	A1S_0589
CP000521	637237	637773	537	Plus	ORF	0	A1S_0590
CP000521	637787	637815	29	Plus	TTerm	100	TERM330100
CP000521	637792	637810	19	Plus	TTerm	100	TERM331100
CP000521	639718	639718	1	Plus	TSS	3.55527	TSS_CP000521_639718+
CP000521	639764	639764	1	Plus	TSS	3.48019	TSS_CP000521_639764+
CP000521	639873	641795	1923	Plus	ORF	0	A1S_0592
CP000521	641323	641323	1	Plus	TSS	22.6129	TSS_CP000521_641323+
CP000521	641325	641325	1	Plus	TSS	2.79643	TSS_CP000521_641325+
CP000521	641450	641450	1	Plus	TSS	30	TSS_CP000521_641450+
CP000521	641621	641621	1	Plus	TSS	30	TSS_CP000521_641621+
CP000521	641622	641622	1	Plus	TSS	2.75603	TSS_CP000521_641622+
CP000521	641623	641623	1	Plus	TSS	22.5527	TSS_CP000521_641623+
CP000521	641732	641732	1	Plus	TSS	2.52881	TSS_CP000521_641732+
CP000521	642014	642352	339	Plus	ORF	0	A1S_0593
CP000521	642365	642382	18	Plus	TTerm	100	TERM333100
CP000521	642526	642526	1	Plus	TSS	3.98614	TSS_CP000521_642526+
CP000521	642558	643178	621	Plus	ORF	0	A1S_0594
CP000521	643231	643659	429	Plus	ORF	0	A1S_0595
CP000521	645131	645131	1	Plus	TSS	30	TSS_CP000521_645131+
CP000521	645132	645132	1	Plus	TSS	16.6201	TSS_CP000521_645132+
CP000521	645404	645763	360	Plus	ORF	0	A1S_0597
CP000521	645783	645800	18	Plus	TTerm	100	TERM335100
CP000521	645851	646042	192	Plus	ORF	0	A1S_3505
CP000521	646090	646407	318	Plus	ORF	0	A1S_0598
CP000521	646466	646969	504	Plus	ORF	0	A1S_0599
CP000521	648134	649114	981	Plus	ORF	0	A1S_0601
CP000521	649148	651529	2382	Plus	ORF	0	A1S_0602
CP000521	650823	650823	1	Plus	TSS	2.90724	TSS_CP000521_650823+
CP000521	651296	651296	1	Plus	TSS	2.37945	TSS_CP000521_651296+
CP000521	651298	651298	1	Plus	TSS	10.7975	TSS_CP000521_651298+
CP000521	651299	651299	1	Plus	TSS	22.4214	TSS_CP000521_651299+
CP000521	651526	651822	297	Plus	ORF	0	A1S_0603
CP000521	651810	651827	18	Plus	TTerm	100	TERM337100
CP000521	651951	651967	17	Plus	TTerm	100	TERM339100
CP000521	652618	652637	20	Plus	TTerm	93	TERM34093
CP000521	654856	656376	1521	Plus	ORF	0	A1S_0607
CP000521	656254	656254	1	Plus	TSS	2.31211	TSS_CP000521_656254+
CP000521	656255	656255	1	Plus	TSS	26.2721	TSS_CP000521_656255+
CP000521	656256	656256	1	Plus	TSS	26.1649	TSS_CP000521_656256+
CP000521	656257	656257	1	Plus	TSS	13.5624	TSS_CP000521_656257+
CP000521	656395	657216	822	Plus	ORF	0	A1S_0608
CP000521	657026	657026	1	Plus	TSS	6.62011	TSS_CP000521_657026+
CP000521	657261	657295	35	Plus	TTerm	95	TERM34395
CP000521	657273	658556	1284	Plus	ORF	0	A1S_0609
CP000521	658423	658423	1	Plus	TSS	2.79643	TSS_CP000521_658423+
CP000521	658534	659364	831	Plus	ORF	0	A1S_0610
CP000521	659386	659955	570	Plus	ORF	0	A1S_0611
CP000521	659975	659991	17	Plus	TTerm	100	TERM344100
CP000521	662914	662914	1	Plus	TSS	2.31211	TSS_CP000521_662914+
CP000521	662940	665747	2808	Plus	ORF	0	A1S_0613
CP000521	665730	665754	25	Plus	TTerm	100	TERM348100
CP000521	665733	665751	19	Plus	TTerm	85	TERM34985
CP000521	667557	667557	1	Plus	TSS	2.05091	TSS_CP000521_667557+
CP000521	667591	669072	1482	Plus	ORF	0	A1S_0616
CP000521	669091	669110	20	Plus	TTerm	100	TERM353100
CP000521	678351	678923	573	Plus	ORF	0	A1S_0625
CP000521	679422	680321	900	Plus	ORF	0	A1S_0626
CP000521	680323	680808	486	Plus	ORF	0	A1S_3508
CP000521	681320	681889	570	Plus	ORF	0	A1S_3509
CP000521	682478	682478	1	Plus	TSS	25.5091	TSS_CP000521_682478+
CP000521	682619	683410	792	Plus	ORF	0	A1S_3511
CP000521	683445	683461	17	Plus	TTerm	100	TERM360100
CP000521	686258	687379	1122	Plus	ORF	0	A1S_0628
CP000521	687433	687732	300	Plus	ORF	0	A1S_3513
CP000521	687791	687810	20	Plus	TTerm	93	TERM36193
CP000521	690060	690077	18	Plus	TTerm	87	TERM36287
CP000521	691527	692903	1377	Plus	ORF	0	A1S_3518
CP000521	692918	697468	4551	Plus	ORF	0	A1S_0629
CP000521	697363	698877	1515	Plus	ORF	0	A1S_3519
CP000521	698891	700942	2052	Plus	ORF	0	A1S_3520
CP000521	701359	702009	651	Plus	ORF	0	A1S_3521
CP000521	702027	703073	1047	Plus	ORF	0	A1S_3522
CP000521	703051	703842	792	Plus	ORF	0	A1S_3523
CP000521	703843	704970	1128	Plus	ORF	0	A1S_0630
CP000521	704973	706106	1134	Plus	ORF	0	A1S_0631
CP000521	706113	706130	18	Plus	TTerm	80	TERM36380
CP000521	706158	706175	18	Plus	TTerm	93	TERM36493
CP000521	706230	709964	3735	Plus	ORF	0	A1S_0632
CP000521	710418	711071	654	Plus	ORF	0	A1S_3524
CP000521	711689	711689	1	Plus	TSS	4.59096	TSS_CP000521_711689+
CP000521	712236	713729	1494	Plus	ORF	0	A1S_3525
CP000521	715057	715057	1	Plus	TSS	2.41492	TSS_CP000521_715057+
CP000521	715175	717829	2655	Plus	ORF	0	A1S_0633
CP000521	717836	717860	25	Plus	TTerm	100	TERM365100
CP000521	717839	717857	19	Plus	TTerm	100	TERM366100
CP000521	718412	718412	1	Plus	TSS	4.06663	TSS_CP000521_718412+
CP000521	718515	720347	1833	Plus	ORF	0	A1S_0634
CP000521	719861	719861	1	Plus	TSS	4.26335	TSS_CP000521_719861+
CP000521	721099	721383	285	Plus	ORF	0	A1S_3528
CP000521	721728	723065	1338	Plus	ORF	0	A1S_0635
CP000521	723320	723320	1	Plus	TSS	4.22288	TSS_CP000521_723320+
CP000521	723321	723321	1	Plus	TSS	4.26335	TSS_CP000521_723321+
CP000521	723347	723850	504	Plus	ORF	0	A1S_0636
CP000521	723831	725141	1311	Plus	ORF	0	A1S_0637
CP000521	725179	725192	14	Plus	TTerm	84	TERM36784
CP000521	725349	726344	996	Plus	ORF	0	A1S_0638
CP000521	726361	726378	18	Plus	TTerm	95	TERM37195
CP000521	739418	739418	1	Plus	TSS	2.23765	TSS_CP000521_739418+
CP000521	739513	741417	1905	Plus	ORF	0	A1S_3536
CP000521	741491	741491	1	Plus	TSS	5.74383	TSS_CP000521_741491+
CP000521	741576	741908	333	Plus	ORF	0	A1S_3537
CP000521	742373	742675	303	Plus	ORF	0	A1S_3538
CP000521	743596	743596	1	Plus	TSS	2.79643	TSS_CP000521_743596+
CP000521	743598	743598	1	Plus	TSS	5.10306	TSS_CP000521_743598+
CP000521	743977	744693	717	Plus	ORF	0	A1S_3539
CP000521	744711	745841	1131	Plus	ORF	0	A1S_0645
CP000521	745851	747482	1632	Plus	ORF	0	A1S_3540
CP000521	747507	748361	855	Plus	ORF	0	A1S_3541
CP000521	748400	748978	579	Plus	ORF	0	A1S_3542
CP000521	749083	749502	420	Plus	ORF	0	A1S_3543
CP000521	749518	749549	32	Plus	TTerm	86	TERM37686
CP000521	749519	749548	30	Plus	TTerm	89	TERM37789
CP000521	749581	750339	759	Plus	ORF	0	A1S_3544
CP000521	750339	751358	1020	Plus	ORF	0	A1S_3545
CP000521	751375	754647	3273	Plus	ORF	0	A1S_0646
CP000521	754659	754688	30	Plus	TTerm	77	TERM37877
CP000521	754709	755119	411	Plus	ORF	0	A1S_3546
CP000521	755129	756706	1578	Plus	ORF	0	A1S_0647
CP000521	756694	757866	1173	Plus	ORF	0	A1S_3548
CP000521	757901	757923	23	Plus	TTerm	100	TERM379100
CP000521	761009	761101	93	Plus	ORF	0	A1S_3551
CP000521	761536	761536	1	Plus	TSS	4.46812	TSS_CP000521_761536+
CP000521	761811	761811	1	Plus	TSS	2.28669	TSS_CP000521_761811+
CP000521	765518	766249	732	Plus	ORF	0	A1S_3552
CP000521	766236	767063	828	Plus	ORF	0	A1S_0650
CP000521	767080	767373	294	Plus	ORF	0	A1S_3553
CP000521	768009	768035	27	Plus	TTerm	89	TERM38389
CP000521	768015	768029	15	Plus	TTerm	100	TERM384100
CP000521	769237	769256	20	Plus	TTerm	77	TERM38577
CP000521	770490	770490	1	Plus	TSS	3.16973	TSS_CP000521_770490+
CP000521	770543	772804	2262	Plus	ORF	0	A1S_0651
CP000521	770594	770609	16	Plus	TTerm	83	TERM38683
CP000521	773871	775658	1788	Plus	ORF	0	A1S_3557
CP000521	775999	776232	234	Plus	ORF	0	A1S_0652
CP000521	776229	778076	1848	Plus	ORF	0	A1S_0653
CP000521	778319	778627	309	Plus	ORF	0	A1S_0654
CP000521	778665	779627	963	Plus	ORF	0	A1S_0655
CP000521	779823	779847	25	Plus	TTerm	93	TERM38793
CP000521	781094	781411	318	Plus	ORF	0	A1S_0657
CP000521	781411	782313	903	Plus	ORF	0	A1S_0658
CP000521	782041	782041	1	Plus	TSS	2.55468	TSS_CP000521_782041+
CP000521	784605	784781	177	Plus	ORF	0	A1S_3558
CP000521	784723	784723	1	Plus	TSS	4.98841	TSS_CP000521_784723+
CP000521	784871	786073	1203	Plus	ORF	0	A1S_0661
CP000521	786423	786442	20	Plus	TTerm	82	TERM38882
CP000521	786447	787274	828	Plus	ORF	0	A1S_0663
CP000521	787261	788142	882	Plus	ORF	0	A1S_0664
CP000521	788272	788288	17	Plus	TTerm	89	TERM38989
CP000521	788325	788345	21	Plus	TTerm	89	TERM39089
CP000521	788328	788342	15	Plus	TTerm	83	TERM39183
CP000521	788549	788577	29	Plus	TTerm	80	TERM39280
CP000521	788736	788756	21	Plus	TTerm	84	TERM39384
CP000521	788769	788793	25	Plus	TTerm	93	TERM39493
CP000521	788772	788790	19	Plus	TTerm	80	TERM39580
CP000521	788861	788968	108	Plus	ORF	0	A1S_3559
CP000521	788985	789037	53	Plus	TTerm	82	TERM39682
CP000521	788986	789036	51	Plus	TTerm	89	TERM39789
CP000521	788999	789024	26	Plus	TTerm	80	TERM39880
CP000521	789152	789152	1	Plus	TSS	14.0383	TSS_CP000521_789152+
CP000521	789504	790283	780	Plus	ORF	0	A1S_0665
CP000521	790522	791967	1446	Plus	ORF	0	A1S_0666
CP000521	792223	792252	30	Plus	TTerm	86	TERM39986
CP000521	792284	792508	225	Plus	ORF	0	A1S_0667
CP000521	792518	792540	23	Plus	TTerm	100	TERM402100
CP000521	792695	792707	13	Plus	TTerm	85	TERM40385
CP000521	794032	794532	501	Plus	ORF	0	A1S_0670
CP000521	794537	794585	49	Plus	TTerm	77	TERM40477
CP000521	794796	794812	17	Plus	TTerm	80	TERM40580
CP000521	794797	794811	15	Plus	TTerm	86	TERM40686
CP000521	795379	795414	36	Plus	TTerm	100	TERM407100
CP000521	795380	795413	34	Plus	TTerm	95	TERM40895
CP000521	795382	795411	30	Plus	TTerm	95	TERM40995
CP000521	795674	796411	738	Plus	ORF	0	A1S_0672
CP000521	796969	797619	651	Plus	ORF	0	A1S_0673
CP000521	797682	798335	654	Plus	ORF	0	A1S_0674
CP000521	798720	798743	24	Plus	TTerm	80	TERM41080
CP000521	799892	800377	486	Plus	ORF	0	A1S_0676
CP000521	800464	800631	168	Plus	ORF	0	A1S_0677
CP000521	800977	801004	28	Plus	TTerm	100	TERM412100
CP000521	812625	812625	1	Plus	TSS	2.02592	TSS_CP000521_812625+
CP000521	812626	812626	1	Plus	TSS	10.3507	TSS_CP000521_812626+
CP000521	812666	814114	1449	Plus	ORF	0	A1S_0682
CP000521	814142	814142	1	Plus	TSS	5.96006	TSS_CP000521_814142+
CP000521	814283	814621	339	Plus	ORF	0	A1S_0683
CP000521	814642	814661	20	Plus	TTerm	83	TERM41683
CP000521	814685	814685	1	Plus	TSS	4.30085	TSS_CP000521_814685+
CP000521	814725	814725	1	Plus	TSS	21.9702	TSS_CP000521_814725+
CP000521	814726	814726	1	Plus	TSS	3.7469	TSS_CP000521_814726+
CP000521	814760	815011	252	Plus	ORF	0	A1S_0684
CP000521	815018	816274	1257	Plus	ORF	0	A1S_0685
CP000521	816062	816062	1	Plus	TSS	3.59621	TSS_CP000521_816062+
CP000521	816274	816957	684	Plus	ORF	0	A1S_0686
CP000521	817034	817034	1	Plus	TSS	3.83133	TSS_CP000521_817034+
CP000521	817035	817035	1	Plus	TSS	2.31211	TSS_CP000521_817035+
CP000521	817063	818352	1290	Plus	ORF	0	A1S_0687
CP000521	818388	818404	17	Plus	TTerm	100	TERM417100
CP000521	818422	819507	1086	Plus	ORF	0	A1S_0688
CP000521	821104	821104	1	Plus	TSS	8.36373	TSS_CP000521_821104+
CP000521	821218	822057	840	Plus	ORF	0	A1S_0690
CP000521	822070	822097	28	Plus	TTerm	100	TERM418100
CP000521	822074	822093	20	Plus	TTerm	100	TERM419100
CP000521	822354	823187	834	Plus	ORF	0	A1S_0691
CP000521	823656	824423	768	Plus	ORF	0	A1S_0692
CP000521	824430	826100	1671	Plus	ORF	0	A1S_0693
CP000521	826094	827320	1227	Plus	ORF	0	A1S_0694
CP000521	827244	827244	1	Plus	TSS	2.27627	TSS_CP000521_827244+
CP000521	827340	829271	1932	Plus	ORF	0	A1S_0695
CP000521	829290	829305	16	Plus	TTerm	100	TERM422100
CP000521	829999	830616	618	Plus	ORF	0	A1S_0697
CP000521	830636	831166	531	Plus	ORF	0	A1S_0698
CP000521	831189	831208	20	Plus	TTerm	100	TERM423100
CP000521	831299	831964	666	Plus	ORF	0	A1S_0699
CP000521	831976	832767	792	Plus	ORF	0	A1S_0700
CP000521	832012	832033	22	Plus	TTerm	78	TERM42478
CP000521	832753	832769	17	Plus	TTerm	79	TERM42579
CP000521	832831	832831	1	Plus	TSS	3.67379	TSS_CP000521_832831+
CP000521	832967	834010	1044	Plus	ORF	0	A1S_0701
CP000521	834129	834356	228	Plus	ORF	0	A1S_0702
CP000521	834325	835176	852	Plus	ORF	0	A1S_0703
CP000521	835597	835597	1	Plus	TSS	5.05227	TSS_CP000521_835597+
CP000521	835630	836316	687	Plus	ORF	0	A1S_0705
CP000521	836458	836489	32	Plus	TTerm	81	TERM42681
CP000521	836460	836487	28	Plus	TTerm	79	TERM42779
CP000521	836466	836481	16	Plus	TTerm	95	TERM42895
CP000521	836647	836647	1	Plus	TSS	7.52303	TSS_CP000521_836647+
CP000521	836648	836648	1	Plus	TSS	2.55873	TSS_CP000521_836648+
CP000521	836673	837494	822	Plus	ORF	0	A1S_0706
CP000521	837595	837990	396	Plus	ORF	0	A1S_3560
CP000521	838031	839965	1935	Plus	ORF	0	A1S_0707
CP000521	839952	840707	756	Plus	ORF	0	A1S_0708
CP000521	840735	840763	29	Plus	TTerm	82	TERM42982
CP000521	840736	841731	996	Plus	ORF	0	A1S_0709
CP000521	840737	840760	24	Plus	TTerm	86	TERM43086
CP000521	841742	841773	32	Plus	TTerm	91	TERM43191
CP000521	841746	841769	24	Plus	TTerm	78	TERM43278
CP000521	841801	841801	1	Plus	TSS	2.27944	TSS_CP000521_841801+
CP000521	841881	842201	321	Plus	ORF	0	A1S_0710
CP000521	842213	842692	480	Plus	ORF	0	A1S_0711
CP000521	842742	842742	1	Plus	TSS	23.9202	TSS_CP000521_842742+
CP000521	842743	842743	1	Plus	TSS	6.95326	TSS_CP000521_842743+
CP000521	842829	844049	1221	Plus	ORF	0	A1S_0712
CP000521	844068	844083	16	Plus	TTerm	86	TERM43386
CP000521	844071	844071	1	Plus	TSS	30	TSS_CP000521_844071+
CP000521	844073	844073	1	Plus	TSS	3.16973	TSS_CP000521_844073+
CP000521	844196	845260	1065	Plus	ORF	0	A1S_0713
CP000521	845363	845363	1	Plus	TSS	20.5974	TSS_CP000521_845363+
CP000521	845404	845480	77	Plus	ORF	0	A1S_0714
CP000521	845537	845613	77	Plus	ORF	0	A1S_0715
CP000521	845647	845722	76	Plus	ORF	0	A1S_0716
CP000521	845727	845803	77	Plus	ORF	0	A1S_0717
CP000521	845851	845878	28	Plus	TTerm	95	TERM43495
CP000521	847355	848530	1176	Plus	ORF	0	A1S_0719
CP000521	848560	848584	25	Plus	TTerm	100	TERM435100
CP000521	849826	851037	1212	Plus	ORF	0	A1S_0721
CP000521	851259	852581	1323	Plus	ORF	0	A1S_0722
CP000521	852634	853863	1230	Plus	ORF	0	A1S_0723
CP000521	853920	853934	15	Plus	TTerm	93	TERM43893
CP000521	861368	862753	1386	Plus	ORF	0	A1S_0730
CP000521	862697	862697	1	Plus	TSS	4.74877	TSS_CP000521_862697+
CP000521	862787	864154	1368	Plus	ORF	0	A1S_0731
CP000521	864172	864189	18	Plus	TTerm	82	TERM44282
CP000521	865406	866461	1056	Plus	ORF	0	A1S_0733
CP000521	867490	868299	810	Plus	ORF	0	A1S_0735
CP000521	868538	868538	1	Plus	TSS	10.9341	TSS_CP000521_868538+
CP000521	868666	869652	987	Plus	ORF	0	A1S_0736
CP000521	869674	870717	1044	Plus	ORF	0	A1S_0737
CP000521	870741	870783	43	Plus	TTerm	79	TERM44479
CP000521	870903	871394	492	Plus	ORF	0	A1S_0738
CP000521	872408	872442	35	Plus	TTerm	84	TERM44584
CP000521	872409	872440	32	Plus	TTerm	78	TERM44678
CP000521	872488	873039	552	Plus	ORF	0	A1S_0739
CP000521	875353	878292	2940	Plus	ORF	0	A1S_0742
CP000521	877562	877562	1	Plus	TSS	2.27627	TSS_CP000521_877562+
CP000521	878340	878356	17	Plus	TTerm	93	TERM44993
CP000521	878825	879424	600	Plus	ORF	0	A1S_0744
CP000521	888220	888936	717	Plus	ORF	0	A1S_0748
CP000521	888569	888569	1	Plus	TSS	2.34473	TSS_CP000521_888569+
CP000521	889026	890618	1593	Plus	ORF	0	A1S_0749
CP000521	890596	890635	40	Plus	TTerm	77	TERM45477
CP000521	890597	890634	38	Plus	TTerm	86	TERM45586
CP000521	890607	890623	17	Plus	TTerm	100	TERM458100
CP000521	892853	892853	1	Plus	TSS	10.4366	TSS_CP000521_892853+
CP000521	892935	893486	552	Plus	ORF	0	A1S_0752
CP000521	893493	894170	678	Plus	ORF	0	A1S_0753
CP000521	894254	896041	1788	Plus	ORF	0	A1S_0754
CP000521	896055	896564	510	Plus	ORF	0	A1S_0755
CP000521	896561	897895	1335	Plus	ORF	0	A1S_0756
CP000521	897907	900591	2685	Plus	ORF	0	A1S_0757
CP000521	900595	901611	1017	Plus	ORF	0	A1S_0758
CP000521	901630	902172	543	Plus	ORF	0	A1S_0759
CP000521	902169	902690	522	Plus	ORF	0	A1S_0760
CP000521	902690	902998	309	Plus	ORF	0	A1S_0761
CP000521	902995	904884	1890	Plus	ORF	0	A1S_0762
CP000521	904886	906484	1599	Plus	ORF	0	A1S_0763
CP000521	906487	907983	1497	Plus	ORF	0	A1S_0764
CP000521	907992	908027	36	Plus	TTerm	95	TERM46095
CP000521	908001	908018	18	Plus	TTerm	100	TERM461100
CP000521	908059	908059	1	Plus	TSS	14.0309	TSS_CP000521_908059+
CP000521	908084	908719	636	Plus	ORF	0	A1S_0765
CP000521	908836	909129	294	Plus	ORF	0	A1S_0766
CP000521	909395	909742	348	Plus	ORF	0	A1S_0767
CP000521	909747	909763	17	Plus	TTerm	83	TERM46383
CP000521	910704	910704	1	Plus	TSS	5.32978	TSS_CP000521_910704+
CP000521	910728	911489	762	Plus	ORF	0	A1S_0769
CP000521	912252	912479	228	Plus	ORF	0	A1S_3564
CP000521	912616	912616	1	Plus	TSS	6.0041	TSS_CP000521_912616+
CP000521	912707	914383	1677	Plus	ORF	0	A1S_0771
CP000521	914443	914466	24	Plus	TTerm	95	TERM46495
CP000521	914512	914682	171	Plus	ORF	0	A1S_3565
CP000521	920488	920488	1	Plus	TSS	26.2558	TSS_CP000521_920488+
CP000521	920513	921136	624	Plus	ORF	0	A1S_0777
CP000521	921310	921486	177	Plus	ORF	0	A1S_3568
CP000521	921577	921594	18	Plus	TTerm	93	TERM46793
CP000521	923922	923922	1	Plus	TSS	5.10306	TSS_CP000521_923922+
CP000521	923964	924464	501	Plus	ORF	0	A1S_0779
CP000521	924574	924574	1	Plus	TSS	4.79528	TSS_CP000521_924574+
CP000521	924610	925839	1230	Plus	ORF	0	A1S_0780
CP000521	925849	925865	17	Plus	TTerm	100	TERM468100
CP000521	925985	926857	873	Plus	ORF	0	A1S_0781
CP000521	927790	927790	1	Plus	TSS	18.821	TSS_CP000521_927790+
CP000521	927811	928404	594	Plus	ORF	0	A1S_0783
CP000521	928486	928486	1	Plus	TSS	3.24744	TSS_CP000521_928486+
CP000521	928519	929088	570	Plus	ORF	0	A1S_0784
CP000521	929117	929137	21	Plus	TTerm	93	TERM46993
CP000521	929119	929135	17	Plus	TTerm	89	TERM47089
CP000521	929221	929231	11	Plus	TTerm	93	TERM47193
CP000521	929385	930725	1341	Plus	ORF	0	A1S_0785
CP000521	930944	932974	2031	Plus	ORF	0	A1S_0786
CP000521	932990	933715	726	Plus	ORF	0	A1S_0787
CP000521	933748	936159	2412	Plus	ORF	0	A1S_0788
CP000521	936169	936185	17	Plus	TTerm	100	TERM474100
CP000521	936321	937274	954	Plus	ORF	0	A1S_3569
CP000521	937307	937344	38	Plus	TTerm	100	TERM476100
CP000521	937312	937339	28	Plus	TTerm	100	TERM478100
CP000521	939264	939264	1	Plus	TSS	7.40248	TSS_CP000521_939264+
CP000521	939438	940741	1304	Plus	ORF	0	A1S_0791
CP000521	940755	940779	25	Plus	TTerm	100	TERM484100
CP000521	940760	940774	15	Plus	TTerm	95	TERM48595
CP000521	942089	942089	1	Plus	TSS	2.52881	TSS_CP000521_942089+
CP000521	942327	943130	804	Plus	ORF	0	A1S_0795
CP000521	943163	943185	23	Plus	TTerm	91	TERM48691
CP000521	943380	944075	696	Plus	ORF	0	A1S_0796
CP000521	944004	944004	1	Plus	TSS	3.13086	TSS_CP000521_944004+
CP000521	944005	944005	1	Plus	TSS	8.78149	TSS_CP000521_944005+
CP000521	944086	947535	3450	Plus	ORF	0	A1S_0797
CP000521	947537	948574	1038	Plus	ORF	0	A1S_0798
CP000521	948628	948647	20	Plus	TTerm	100	TERM487100
CP000521	948669	950705	2037	Plus	ORF	0	A1S_0799
CP000521	950777	950807	31	Plus	TTerm	100	TERM488100
CP000521	950939	950939	1	Plus	TSS	30	TSS_CP000521_950939+
CP000521	950958	951422	465	Plus	ORF	0	A1S_0800
CP000521	951427	951458	32	Plus	TTerm	86	TERM48986
CP000521	951435	951450	16	Plus	TTerm	100	TERM490100
CP000521	951526	951542	17	Plus	TTerm	80	TERM49180
CP000521	951626	951655	30	Plus	TTerm	83	TERM49283
CP000521	951717	952307	591	Plus	ORF	0	A1S_0801
CP000521	952393	952911	519	Plus	ORF	0	A1S_0802
CP000521	955605	956339	735	Plus	ORF	0	A1S_0805
CP000521	956430	957710	1281	Plus	ORF	0	A1S_0806
CP000521	957712	958869	1158	Plus	ORF	0	A1S_0807
CP000521	958866	959615	750	Plus	ORF	0	A1S_0808
CP000521	959616	960272	657	Plus	ORF	0	A1S_0809
CP000521	960275	960309	35	Plus	TTerm	81	TERM49481
CP000521	960284	960301	18	Plus	TTerm	93	TERM49593
CP000521	964131	964131	1	Plus	TSS	19.8222	TSS_CP000521_964131+
CP000521	964132	964132	1	Plus	TSS	30	TSS_CP000521_964132+
CP000521	964362	964362	1	Plus	TSS	30	TSS_CP000521_964362+
CP000521	964363	964363	1	Plus	TSS	30	TSS_CP000521_964363+
CP000521	964364	964364	1	Plus	TSS	15.0554	TSS_CP000521_964364+
CP000521	964365	964365	1	Plus	TSS	30	TSS_CP000521_964365+
CP000521	964369	964929	561	Plus	ORF	0	A1S_0815
CP000521	964805	964805	1	Plus	TSS	3.59621	TSS_CP000521_964805+
CP000521	964949	964949	1	Plus	TSS	3.18239	TSS_CP000521_964949+
CP000521	965004	965189	186	Plus	ORF	0	A1S_0816
CP000521	965234	965249	16	Plus	TTerm	100	TERM498100
CP000521	965307	965307	1	Plus	TSS	4.24532	TSS_CP000521_965307+
CP000521	965308	965308	1	Plus	TSS	4.27643	TSS_CP000521_965308+
CP000521	965342	966328	987	Plus	ORF	0	A1S_0817
CP000521	966068	966068	1	Plus	TSS	30	TSS_CP000521_966068+
CP000521	966069	966069	1	Plus	TSS	26.2171	TSS_CP000521_966069+
CP000521	966070	966070	1	Plus	TSS	2.86705	TSS_CP000521_966070+
CP000521	966071	966071	1	Plus	TSS	30	TSS_CP000521_966071+
CP000521	966073	966073	1	Plus	TSS	2.85385	TSS_CP000521_966073+
CP000521	966325	967059	735	Plus	ORF	0	A1S_0818
CP000521	966974	966974	1	Plus	TSS	14.2513	TSS_CP000521_966974+
CP000521	967043	967074	32	Plus	TTerm	93	TERM49993
CP000521	967144	967380	237	Plus	ORF	0	A1S_0819
CP000521	967408	967423	16	Plus	TTerm	100	TERM500100
CP000521	967525	967525	1	Plus	TSS	8.45075	TSS_CP000521_967525+
CP000521	967571	968044	474	Plus	ORF	0	A1S_0820
CP000521	968053	968081	29	Plus	TTerm	100	TERM502100
CP000521	968060	968074	15	Plus	TTerm	100	TERM504100
CP000521	968900	968900	1	Plus	TSS	2.94359	TSS_CP000521_968900+
CP000521	968955	969629	675	Plus	ORF	0	A1S_0822
CP000521	969652	969681	30	Plus	TTerm	89	TERM50689
CP000521	970847	971446	600	Plus	ORF	0	A1S_3571
CP000521	971677	972552	876	Plus	ORF	0	A1S_3572
CP000521	972552	973112	561	Plus	ORF	0	A1S_0824
CP000521	973120	973152	33	Plus	TTerm	100	TERM507100
CP000521	973128	973143	16	Plus	TTerm	100	TERM508100
CP000521	975579	975656	78	Plus	ORF	0	A1S_3573
CP000521	979214	979214	1	Plus	TSS	4.87735	TSS_CP000521_979214+
CP000521	979337	980620	1284	Plus	ORF	0	A1S_0837
CP000521	983596	983596	1	Plus	TSS	4.26335	TSS_CP000521_983596+
CP000521	983871	984923	1053	Plus	ORF	0	A1S_0841
CP000521	984934	985671	738	Plus	ORF	0	A1S_0842
CP000521	985720	985759	40	Plus	TTerm	100	TERM514100
CP000521	985868	985868	1	Plus	TSS	2.12769	TSS_CP000521_985868+
CP000521	985892	986443	552	Plus	ORF	0	A1S_0843
CP000521	986458	986473	16	Plus	TTerm	95	TERM51695
CP000521	987073	987073	1	Plus	TSS	2.52881	TSS_CP000521_987073+
CP000521	987181	987588	408	Plus	ORF	0	A1S_0845
CP000521	987878	987878	1	Plus	TSS	5.01032	TSS_CP000521_987878+
CP000521	987879	987879	1	Plus	TSS	21.9004	TSS_CP000521_987879+
CP000521	987880	987880	1	Plus	TSS	30	TSS_CP000521_987880+
CP000521	987881	987881	1	Plus	TSS	30	TSS_CP000521_987881+
CP000521	988301	988377	77	Plus	ORF	0	A1S_0846
CP000521	988384	988403	20	Plus	TTerm	100	TERM517100
CP000521	988526	989710	1185	Plus	ORF	0	A1S_0847
CP000521	989728	989755	28	Plus	TTerm	100	TERM519100
CP000521	990844	991956	1113	Plus	ORF	0	A1S_0849
CP000521	991983	993629	1647	Plus	ORF	0	A1S_0850
CP000521	993641	994615	975	Plus	ORF	0	A1S_0851
CP000521	994658	995773	1116	Plus	ORF	0	A1S_0852
CP000521	995790	995816	27	Plus	TTerm	83	TERM52083
CP000521	995973	996629	657	Plus	ORF	0	A1S_0853
CP000521	996596	997291	696	Plus	ORF	0	A1S_0854
CP000521	997339	998295	957	Plus	ORF	0	A1S_0855
CP000521	998454	998530	77	Plus	ORF	0	A1S_0856
CP000521	998535	998558	24	Plus	TTerm	100	TERM521100
CP000521	998539	998554	16	Plus	TTerm	100	TERM523100
CP000521	1005249	1005249	1	Plus	TSS	2.09005	TSS_CP000521_1005249+
CP000521	1005281	1006606	1326	Plus	ORF	0	A1S_0865
CP000521	1006688	1006722	35	Plus	TTerm	83	TERM52883
CP000521	1006750	1006750	1	Plus	TSS	10.518	TSS_CP000521_1006750+
CP000521	1006752	1006780	29	Plus	TTerm	100	TERM529100
CP000521	1006753	1006753	1	Plus	TSS	7.03341	TSS_CP000521_1006753+
CP000521	1006754	1006754	1	Plus	TSS	30	TSS_CP000521_1006754+
CP000521	1006807	1007181	375	Plus	ORF	0	A1S_0866
CP000521	1007341	1007811	471	Plus	ORF	0	A1S_0867
CP000521	1007928	1007957	30	Plus	TTerm	78	TERM53078
CP000521	1007929	1007955	27	Plus	TTerm	90	TERM53190
CP000521	1007990	1010128	2139	Plus	ORF	0	A1S_0868
CP000521	1009919	1009919	1	Plus	TSS	2.25167	TSS_CP000521_1009919+
CP000521	1010150	1010150	1	Plus	TSS	11.1897	TSS_CP000521_1010150+
CP000521	1010151	1010151	1	Plus	TSS	30	TSS_CP000521_1010151+
CP000521	1010178	1010200	23	Plus	TTerm	84	TERM53284
CP000521	1010223	1011371	1149	Plus	ORF	0	A1S_0869
CP000521	1011391	1011408	18	Plus	TTerm	100	TERM533100
CP000521	1011575	1012456	882	Plus	ORF	0	A1S_0870
CP000521	1012475	1012490	16	Plus	TTerm	89	TERM53489
CP000521	1012693	1013568	876	Plus	ORF	0	A1S_0871
CP000521	1013586	1013602	17	Plus	TTerm	100	TERM535100
CP000521	1013677	1014132	456	Plus	ORF	0	A1S_0872
CP000521	1016885	1016998	114	Plus	ORF	0	A1S_3575
CP000521	1016932	1016932	1	Plus	TSS	2.31211	TSS_CP000521_1016932+
CP000521	1017006	1017006	1	Plus	TSS	2.39673	TSS_CP000521_1017006+
CP000521	1017007	1017007	1	Plus	TSS	20.3404	TSS_CP000521_1017007+
CP000521	1017080	1020112	3033	Plus	ORF	0	A1S_0876
CP000521	1020132	1020145	14	Plus	TTerm	93	TERM53793
CP000521	1020262	1020882	621	Plus	ORF	0	A1S_0877
CP000521	1020893	1020921	29	Plus	TTerm	100	TERM539100
CP000521	1020900	1020914	15	Plus	TTerm	100	TERM541100
CP000521	1025476	1025476	1	Plus	TSS	7.44583	TSS_CP000521_1025476+
CP000521	1025477	1025477	1	Plus	TSS	25.5218	TSS_CP000521_1025477+
CP000521	1025478	1025478	1	Plus	TSS	8.96099	TSS_CP000521_1025478+
CP000521	1025479	1025479	1	Plus	TSS	3.404	TSS_CP000521_1025479+
CP000521	1025481	1025481	1	Plus	TSS	9.384	TSS_CP000521_1025481+
CP000521	1025498	1025498	1	Plus	TSS	7.92981	TSS_CP000521_1025498+
CP000521	1025499	1025499	1	Plus	TSS	2.27627	TSS_CP000521_1025499+
CP000521	1025531	1026184	654	Plus	ORF	0	A1S_0884
CP000521	1026208	1026221	14	Plus	TTerm	90	TERM54390
CP000521	1026352	1026352	1	Plus	TSS	2.39888	TSS_CP000521_1026352+
CP000521	1026354	1026354	1	Plus	TSS	17.3565	TSS_CP000521_1026354+
CP000521	1026377	1028416	2040	Plus	ORF	0	A1S_0885
CP000521	1028394	1028416	23	Plus	TTerm	83	TERM54483
CP000521	1028441	1028893	453	Plus	ORF	0	A1S_0886
CP000521	1028918	1028942	25	Plus	TTerm	100	TERM545100
CP000521	1028922	1028938	17	Plus	TTerm	88	TERM54688
CP000521	1029093	1030511	1419	Plus	ORF	0	A1S_0887
CP000521	1029169	1029181	13	Plus	TTerm	77	TERM54777
CP000521	1030376	1030376	1	Plus	TSS	5.55722	TSS_CP000521_1030376+
CP000521	1030526	1031434	909	Plus	ORF	0	A1S_0888
CP000521	1031457	1031473	17	Plus	TTerm	93	TERM54893
CP000521	1031555	1032337	783	Plus	ORF	0	A1S_0889
CP000521	1032414	1032414	1	Plus	TSS	2.19813	TSS_CP000521_1032414+
CP000521	1032446	1033294	849	Plus	ORF	0	A1S_0890
CP000521	1033511	1033511	1	Plus	TSS	9.31786	TSS_CP000521_1033511+
CP000521	1033512	1033512	1	Plus	TSS	30	TSS_CP000521_1033512+
CP000521	1033547	1034002	456	Plus	ORF	0	A1S_0891
CP000521	1034039	1034063	25	Plus	TTerm	100	TERM549100
CP000521	1034118	1034118	1	Plus	TSS	2.05735	TSS_CP000521_1034118+
CP000521	1034140	1035222	1083	Plus	ORF	0	A1S_0892
CP000521	1035222	1035545	324	Plus	ORF	0	A1S_0893
CP000521	1035548	1035580	33	Plus	TTerm	100	TERM550100
CP000521	1035552	1035576	25	Plus	TTerm	100	TERM552100
CP000521	1035613	1035613	1	Plus	TSS	10.0836	TSS_CP000521_1035613+
CP000521	1036015	1036015	1	Plus	TSS	2.09005	TSS_CP000521_1036015+
CP000521	1036016	1036016	1	Plus	TSS	16.1177	TSS_CP000521_1036016+
CP000521	1036034	1036034	1	Plus	TSS	2.31211	TSS_CP000521_1036034+
CP000521	1036060	1036060	1	Plus	TSS	3.66154	TSS_CP000521_1036060+
CP000521	1036061	1036061	1	Plus	TSS	7.56861	TSS_CP000521_1036061+
CP000521	1036110	1036547	438	Plus	ORF	0	A1S_0895
CP000521	1036579	1036600	22	Plus	TTerm	100	TERM553100
CP000521	1038927	1039619	693	Plus	ORF	0	A1S_0898
CP000521	1039790	1039810	21	Plus	TTerm	100	TERM556100
CP000521	1044842	1045333	492	Plus	ORF	0	A1S_0901
CP000521	1045345	1045369	25	Plus	TTerm	87	TERM55787
CP000521	1046158	1046601	444	Plus	ORF	0	A1S_0903
CP000521	1046700	1047605	906	Plus	ORF	0	A1S_0904
CP000521	1050023	1050391	369	Plus	ORF	0	A1S_0907
CP000521	1050417	1050429	13	Plus	TTerm	93	TERM55993
CP000521	1050661	1051812	1152	Plus	ORF	0	A1S_0908
CP000521	1051819	1053342	1524	Plus	ORF	0	A1S_0909
CP000521	1053353	1053370	18	Plus	TTerm	93	TERM56093
CP000521	1053477	1053477	1	Plus	TSS	2.09005	TSS_CP000521_1053477+
CP000521	1053667	1055631	1965	Plus	ORF	0	A1S_0910
CP000521	1055650	1055667	18	Plus	TTerm	93	TERM56193
CP000521	1055744	1055762	19	Plus	TTerm	89	TERM56289
CP000521	1055903	1055903	1	Plus	TSS	2.54136	TSS_CP000521_1055903+
CP000521	1055904	1055904	1	Plus	TSS	6.21225	TSS_CP000521_1055904+
CP000521	1056169	1056190	22	Plus	TTerm	100	TERM563100
CP000521	1056402	1057004	603	Plus	ORF	0	A1S_0911
CP000521	1057017	1057517	501	Plus	ORF	0	A1S_0912
CP000521	1057526	1058632	1107	Plus	ORF	0	A1S_0913
CP000521	1064608	1065498	891	Plus	ORF	0	A1S_0917
CP000521	1065514	1065609	96	Plus	ORF	0	A1S_3578
CP000521	1066108	1066281	174	Plus	ORF	0	A1S_0918
CP000521	1066434	1066814	381	Plus	ORF	0	A1S_0919
CP000521	1066832	1066855	24	Plus	TTerm	100	TERM566100
CP000521	1066963	1068876	1914	Plus	ORF	0	A1S_0920
CP000521	1078190	1079812	1623	Plus	ORF	0	A1S_0929
CP000521	1079845	1079898	54	Plus	TTerm	82	TERM57282
CP000521	1079847	1079896	50	Plus	TTerm	89	TERM57389
CP000521	1079856	1079887	32	Plus	TTerm	86	TERM57486
CP000521	1080152	1081495	1344	Plus	ORF	0	A1S_0930
CP000521	1081558	1081995	438	Plus	ORF	0	A1S_0931
CP000521	1082007	1082621	615	Plus	ORF	0	A1S_0932
CP000521	1082639	1082679	41	Plus	TTerm	83	TERM57583
CP000521	1082856	1082856	1	Plus	TSS	4.02616	TSS_CP000521_1082856+
CP000521	1082883	1083398	516	Plus	ORF	0	A1S_0933
CP000521	1083405	1083429	25	Plus	TTerm	100	TERM576100
CP000521	1084208	1085206	999	Plus	ORF	0	A1S_0934
CP000521	1085230	1085242	13	Plus	TTerm	76	TERM57876
CP000521	1086695	1087225	531	Plus	ORF	0	A1S_0936
CP000521	1087276	1087276	1	Plus	TSS	2.34473	TSS_CP000521_1087276+
CP000521	1087312	1087653	342	Plus	ORF	0	A1S_0937
CP000521	1087890	1089884	1995	Plus	ORF	0	A1S_0938
CP000521	1089473	1089473	1	Plus	TSS	2.25167	TSS_CP000521_1089473+
CP000521	1089898	1091157	1260	Plus	ORF	0	A1S_0939
CP000521	1090933	1090933	1	Plus	TSS	4.30085	TSS_CP000521_1090933+
CP000521	1091240	1091659	420	Plus	ORF	0	A1S_0940
CP000521	1091679	1091695	17	Plus	TTerm	100	TERM580100
CP000521	1092766	1092766	1	Plus	TSS	3.08372	TSS_CP000521_1092766+
CP000521	1092797	1093378	582	Plus	ORF	0	A1S_0942
CP000521	1093393	1093692	300	Plus	ORF	0	A1S_0943
CP000521	1093717	1093735	19	Plus	TTerm	86	TERM58286
CP000521	1094827	1095132	306	Plus	ORF	0	A1S_0945
CP000521	1095160	1095459	300	Plus	ORF	0	A1S_0946
CP000521	1095476	1096543	1068	Plus	ORF	0	A1S_0947
CP000521	1096536	1097300	765	Plus	ORF	0	A1S_0948
CP000521	1097312	1098241	930	Plus	ORF	0	A1S_0949
CP000521	1098346	1098690	345	Plus	ORF	0	A1S_0950
CP000521	1098849	1099481	633	Plus	ORF	0	A1S_0951
CP000521	1099524	1100735	1212	Plus	ORF	0	A1S_0952
CP000521	1100770	1101291	522	Plus	ORF	0	A1S_0953
CP000521	1101328	1102152	825	Plus	ORF	0	A1S_0954
CP000521	1102168	1102962	795	Plus	ORF	0	A1S_0955
CP000521	1102978	1103769	792	Plus	ORF	0	A1S_0956
CP000521	1103783	1105249	1467	Plus	ORF	0	A1S_0957
CP000521	1105288	1106928	1641	Plus	ORF	0	A1S_0958
CP000521	1107084	1108280	1197	Plus	ORF	0	A1S_0959
CP000521	1108294	1108324	31	Plus	TTerm	90	TERM58390
CP000521	1109875	1110357	483	Plus	ORF	0	A1S_0961
CP000521	1110430	1110430	1	Plus	TSS	7.01314	TSS_CP000521_1110430+
CP000521	1110536	1111858	1323	Plus	ORF	0	A1S_0962
CP000521	1112720	1113940	1221	Plus	ORF	0	A1S_0964
CP000521	1114211	1115446	1236	Plus	ORF	0	A1S_3582
CP000521	1115538	1115565	28	Plus	TTerm	100	TERM585100
CP000521	1116935	1117213	279	Plus	ORF	0	A1S_3583
CP000521	1117191	1117382	192	Plus	ORF	0	A1S_3584
CP000521	1118454	1119203	750	Plus	ORF	0	A1S_0967
CP000521	1119279	1120580	1302	Plus	ORF	0	A1S_0968
CP000521	1120600	1121445	846	Plus	ORF	0	A1S_0969
CP000521	1121456	1122460	1005	Plus	ORF	0	A1S_0970
CP000521	1122484	1122515	32	Plus	TTerm	100	TERM587100
CP000521	1122486	1122513	28	Plus	TTerm	100	TERM589100
CP000521	1126642	1126642	1	Plus	TSS	2.41637	TSS_CP000521_1126642+
CP000521	1126664	1126664	1	Plus	TSS	16.2062	TSS_CP000521_1126664+
CP000521	1126786	1128321	1536	Plus	ORF	0	A1S_0972
CP000521	1128331	1128375	45	Plus	TTerm	81	TERM59081
CP000521	1128333	1128373	41	Plus	TTerm	91	TERM59191
CP000521	1128344	1128361	18	Plus	TTerm	100	TERM592100
CP000521	1128484	1129818	1335	Plus	ORF	0	A1S_0973
CP000521	1129831	1129850	20	Plus	TTerm	89	TERM59489
CP000521	1135826	1135826	1	Plus	TSS	12.4897	TSS_CP000521_1135826+
CP000521	1135847	1136485	639	Plus	ORF	0	A1S_0979
CP000521	1136508	1136536	29	Plus	TTerm	86	TERM59686
CP000521	1136516	1136528	13	Plus	TTerm	93	TERM59793
CP000521	1136611	1136611	1	Plus	TSS	3.9452	TSS_CP000521_1136611+
CP000521	1136678	1136678	1	Plus	TSS	2.27627	TSS_CP000521_1136678+
CP000521	1136706	1138292	1587	Plus	ORF	0	A1S_0980
CP000521	1138400	1138918	519	Plus	ORF	0	A1S_0981
CP000521	1138928	1138956	29	Plus	TTerm	100	TERM600100
CP000521	1138931	1138953	23	Plus	TTerm	100	TERM601100
CP000521	1138935	1138949	15	Plus	TTerm	100	TERM602100
CP000521	1140171	1140171	1	Plus	TSS	5.10306	TSS_CP000521_1140171+
CP000521	1140914	1141021	108	Plus	ORF	0	A1S_3587
CP000521	1141255	1141255	1	Plus	TSS	4.58496	TSS_CP000521_1141255+
CP000521	1141256	1141256	1	Plus	TSS	2.31501	TSS_CP000521_1141256+
CP000521	1141284	1141898	615	Plus	ORF	0	A1S_0984
CP000521	1141921	1141947	27	Plus	TTerm	95	TERM60695
CP000521	1141926	1141942	17	Plus	TTerm	100	TERM608100
CP000521	1142599	1143291	693	Plus	ORF	0	A1S_0986
CP000521	1143295	1145754	2460	Plus	ORF	0	A1S_0987
CP000521	1146580	1146580	1	Plus	TSS	4.59096	TSS_CP000521_1146580+
CP000521	1146642	1147319	678	Plus	ORF	0	A1S_0989
CP000521	1147317	1147340	24	Plus	TTerm	90	TERM61090
CP000521	1147424	1149505	2082	Plus	ORF	0	A1S_0990
CP000521	1149517	1149547	31	Plus	TTerm	93	TERM61193
CP000521	1149524	1149540	17	Plus	TTerm	100	TERM612100
CP000521	1149745	1150335	591	Plus	ORF	0	A1S_0991
CP000521	1150344	1150359	16	Plus	TTerm	100	TERM615100
CP000521	1154161	1154598	438	Plus	ORF	0	A1S_0996
CP000521	1155388	1155388	1	Plus	TSS	20.7035	TSS_CP000521_1155388+
CP000521	1155414	1156943	1530	Plus	ORF	0	A1S_0998
CP000521	1156966	1156981	16	Plus	TTerm	95	TERM61795
CP000521	1157106	1157106	1	Plus	TSS	4.66894	TSS_CP000521_1157106+
CP000521	1157133	1158575	1443	Plus	ORF	0	A1S_0999
CP000521	1158602	1158622	21	Plus	TTerm	91	TERM61891
CP000521	1158701	1158701	1	Plus	TSS	6.56485	TSS_CP000521_1158701+
CP000521	1158804	1158804	1	Plus	TSS	11.9887	TSS_CP000521_1158804+
CP000521	1158805	1158805	1	Plus	TSS	26.2833	TSS_CP000521_1158805+
CP000521	1158958	1159866	909	Plus	ORF	0	A1S_1000
CP000521	1159897	1161510	1614	Plus	ORF	0	A1S_1001
CP000521	1161535	1161548	14	Plus	TTerm	100	TERM619100
CP000521	1162308	1162308	1	Plus	TSS	12.0787	TSS_CP000521_1162308+
CP000521	1162309	1162309	1	Plus	TSS	2.27627	TSS_CP000521_1162309+
CP000521	1162334	1162816	483	Plus	ORF	0	A1S_1003
CP000521	1162850	1162873	24	Plus	TTerm	100	TERM622100
CP000521	1162855	1162868	14	Plus	TTerm	100	TERM624100
CP000521	1165040	1165040	1	Plus	TSS	4.26335	TSS_CP000521_1165040+
CP000521	1166711	1166711	1	Plus	TSS	2.17851	TSS_CP000521_1166711+
CP000521	1167543	1167543	1	Plus	TSS	2.02592	TSS_CP000521_1167543+
CP000521	1167721	1167721	1	Plus	TSS	11.942	TSS_CP000521_1167721+
CP000521	1167811	1169415	1605	Plus	ORF	0	A1S_1008
CP000521	1169424	1169463	40	Plus	TTerm	90	TERM62790
CP000521	1169435	1169452	18	Plus	TTerm	100	TERM629100
CP000521	1170815	1171552	738	Plus	ORF	0	A1S_1011
CP000521	1171654	1171956	303	Plus	ORF	0	A1S_1012
CP000521	1171969	1172289	321	Plus	ORF	0	A1S_1013
CP000521	1172273	1172737	465	Plus	ORF	0	A1S_3588
CP000521	1172750	1174450	1701	Plus	ORF	0	A1S_1014
CP000521	1174520	1175002	483	Plus	ORF	0	A1S_1015
CP000521	1174989	1175654	666	Plus	ORF	0	A1S_1016
CP000521	1175678	1175773	96	Plus	ORF	0	A1S_3589
CP000521	1175709	1176293	585	Plus	ORF	0	A1S_1017
CP000521	1176303	1176872	570	Plus	ORF	0	A1S_1018
CP000521	1176888	1176916	29	Plus	TTerm	79	TERM63279
CP000521	1176894	1176910	17	Plus	TTerm	95	TERM63495
CP000521	1179668	1179668	1	Plus	TSS	12.534	TSS_CP000521_1179668+
CP000521	1179720	1180238	519	Plus	ORF	0	A1S_1021
CP000521	1180299	1181612	1314	Plus	ORF	0	A1S_1022
CP000521	1181411	1181411	1	Plus	TSS	9.37818	TSS_CP000521_1181411+
CP000521	1181412	1181412	1	Plus	TSS	30	TSS_CP000521_1181412+
CP000521	1181594	1181594	1	Plus	TSS	3.62985	TSS_CP000521_1181594+
CP000521	1181699	1182352	654	Plus	ORF	0	A1S_1023
CP000521	1182374	1182394	21	Plus	TTerm	100	TERM635100
CP000521	1182409	1182561	153	Plus	ORF	0	A1S_3590
CP000521	1182566	1182588	23	Plus	TTerm	83	TERM63683
CP000521	1182567	1182587	21	Plus	TTerm	89	TERM63889
CP000521	1184341	1184341	1	Plus	TSS	5.5146	TSS_CP000521_1184341+
CP000521	1184342	1184342	1	Plus	TSS	8.98768	TSS_CP000521_1184342+
CP000521	1184407	1185750	1344	Plus	ORF	0	A1S_1026
CP000521	1185753	1185803	51	Plus	TTerm	95	TERM64095
CP000521	1185769	1185788	20	Plus	TTerm	100	TERM643100
CP000521	1191963	1197584	5622	Plus	ORF	0	A1S_1032
CP000521	1197596	1197612	17	Plus	TTerm	77	TERM64677
CP000521	1197642	1198421	780	Plus	ORF	0	A1S_1033
CP000521	1198434	1198470	37	Plus	TTerm	100	TERM647100
CP000521	1198441	1198463	23	Plus	TTerm	100	TERM648100
CP000521	1199358	1199699	342	Plus	ORF	0	A1S_1035
CP000521	1199775	1199775	1	Plus	TSS	4.06663	TSS_CP000521_1199775+
CP000521	1199996	1200313	318	Plus	ORF	0	A1S_3591
CP000521	1201632	1202264	633	Plus	ORF	0	A1S_1038
CP000521	1202248	1202277	30	Plus	TTerm	90	TERM65090
CP000521	1202332	1203654	1323	Plus	ORF	0	A1S_1039
CP000521	1203686	1204894	1209	Plus	ORF	0	A1S_1040
CP000521	1204891	1206123	1233	Plus	ORF	0	A1S_1041
CP000521	1206333	1206584	252	Plus	ORF	0	A1S_1042
CP000521	1206595	1206612	18	Plus	TTerm	100	TERM651100
CP000521	1207106	1207747	642	Plus	ORF	0	A1S_1045
CP000521	1207766	1207785	20	Plus	TTerm	100	TERM653100
CP000521	1208515	1209405	891	Plus	ORF	0	A1S_1047
CP000521	1210799	1211320	522	Plus	ORF	0	A1S_1049
CP000521	1211291	1211291	1	Plus	TSS	3.00055	TSS_CP000521_1211291+
CP000521	1211292	1211292	1	Plus	TSS	23.8438	TSS_CP000521_1211292+
CP000521	1211401	1212108	708	Plus	ORF	0	A1S_1050
CP000521	1212112	1212975	864	Plus	ORF	0	A1S_1051
CP000521	1212148	1212180	33	Plus	TTerm	85	TERM65585
CP000521	1216951	1216951	1	Plus	TSS	2.12769	TSS_CP000521_1216951+
CP000521	1217069	1217069	1	Plus	TSS	4.24899	TSS_CP000521_1217069+
CP000521	1217130	1220345	3216	Plus	ORF	0	A1S_1055
CP000521	1220361	1222196	1836	Plus	ORF	0	A1S_1056
CP000521	1220380	1220406	27	Plus	TTerm	95	TERM65695
CP000521	1220382	1220404	23	Plus	TTerm	100	TERM657100
CP000521	1222226	1223278	1053	Plus	ORF	0	A1S_1057
CP000521	1223278	1224288	1011	Plus	ORF	0	A1S_1058
CP000521	1224308	1224709	402	Plus	ORF	0	A1S_1059
CP000521	1224897	1225391	495	Plus	ORF	0	A1S_1060
CP000521	1225489	1225857	369	Plus	ORF	0	A1S_1061
CP000521	1225911	1225924	14	Plus	TTerm	93	TERM65893
CP000521	1226043	1227287	1245	Plus	ORF	0	A1S_1062
CP000521	1227305	1227333	29	Plus	TTerm	93	TERM66193
CP000521	1231544	1231544	1	Plus	TSS	2.48921	TSS_CP000521_1231544+
CP000521	1231569	1232831	1263	Plus	ORF	0	A1S_1067
CP000521	1232853	1232870	18	Plus	TTerm	100	TERM665100
CP000521	1235019	1237049	2031	Plus	ORF	0	A1S_1070
CP000521	1237136	1237225	90	Plus	ORF	0	A1S_1071
CP000521	1237235	1237255	21	Plus	TTerm	100	TERM666100
CP000521	1237339	1237950	612	Plus	ORF	0	A1S_3595
CP000521	1238036	1238046	11	Plus	TTerm	76	TERM66776
CP000521	1238083	1238106	24	Plus	TTerm	95	TERM66895
CP000521	1238720	1238836	117	Plus	ORF	0	A1S_3596
CP000521	1239509	1239509	1	Plus	TSS	2.04834	TSS_CP000521_1239509+
CP000521	1239533	1240297	765	Plus	ORF	0	A1S_1072
CP000521	1240294	1240884	591	Plus	ORF	0	A1S_3597
CP000521	1240901	1250797	9897	Plus	ORF	0	A1S_1073
CP000521	1242170	1242170	1	Plus	TSS	2.75603	TSS_CP000521_1242170+
CP000521	1242529	1242529	1	Plus	TSS	2.05735	TSS_CP000521_1242529+
CP000521	1243727	1243727	1	Plus	TSS	6.96796	TSS_CP000521_1243727+
CP000521	1244003	1244003	1	Plus	TSS	23.4407	TSS_CP000521_1244003+
CP000521	1247927	1247927	1	Plus	TSS	4.18965	TSS_CP000521_1247927+
CP000521	1250829	1250854	26	Plus	TTerm	100	TERM669100
CP000521	1251803	1251803	1	Plus	TSS	3.09236	TSS_CP000521_1251803+
CP000521	1251984	1252007	24	Plus	TTerm	95	TERM67295
CP000521	1252173	1252198	26	Plus	TTerm	86	TERM67386
CP000521	1252177	1252194	18	Plus	TTerm	78	TERM67578
CP000521	1254889	1256316	1428	Plus	ORF	0	A1S_1077
CP000521	1256361	1256388	28	Plus	TTerm	100	TERM677100
CP000521	1257544	1257544	1	Plus	TSS	2.75603	TSS_CP000521_1257544+
CP000521	1257772	1259520	1749	Plus	ORF	0	A1S_1079
CP000521	1259550	1259570	21	Plus	TTerm	100	TERM679100
CP000521	1259791	1259791	1	Plus	TSS	13.1938	TSS_CP000521_1259791+
CP000521	1259982	1260860	879	Plus	ORF	0	A1S_1080
CP000521	1260887	1260921	35	Plus	TTerm	100	TERM680100
CP000521	1260891	1260917	27	Plus	TTerm	100	TERM681100
CP000521	1261084	1261102	19	Plus	TTerm	83	TERM68283
CP000521	1262185	1262736	552	Plus	ORF	0	A1S_1081
CP000521	1262746	1262799	54	Plus	TTerm	78	TERM68378
CP000521	1262750	1262794	45	Plus	TTerm	83	TERM68583
CP000521	1262750	1262795	46	Plus	TTerm	90	TERM68490
CP000521	1262753	1262791	39	Plus	TTerm	84	TERM68684
CP000521	1263184	1263203	20	Plus	TTerm	84	TERM68884
CP000521	1273508	1273981	474	Plus	ORF	0	A1S_1091
CP000521	1274184	1274702	519	Plus	ORF	0	A1S_1092
CP000521	1274699	1275793	1095	Plus	ORF	0	A1S_1093
CP000521	1276193	1277656	1464	Plus	ORF	0	A1S_1094
CP000521	1277684	1277701	18	Plus	TTerm	93	TERM69293
CP000521	1279000	1279095	96	Plus	ORF	0	A1S_3600
CP000521	1279497	1279511	15	Plus	TTerm	93	TERM69393
CP000521	1281059	1281059	1	Plus	TSS	6.32124	TSS_CP000521_1281059+
CP000521	1281060	1281060	1	Plus	TSS	11.39	TSS_CP000521_1281060+
CP000521	1281115	1282185	1071	Plus	ORF	0	A1S_1096
CP000521	1286485	1287816	1332	Plus	ORF	0	A1S_1100
CP000521	1287852	1287869	18	Plus	TTerm	100	TERM696100
CP000521	1287979	1288890	912	Plus	ORF	0	A1S_1101
CP000521	1288921	1290507	1587	Plus	ORF	0	A1S_1102
CP000521	1290512	1290544	33	Plus	TTerm	77	TERM69777
CP000521	1290514	1290542	29	Plus	TTerm	83	TERM69883
CP000521	1290751	1291464	714	Plus	ORF	0	A1S_1103
CP000521	1291486	1291517	32	Plus	TTerm	88	TERM69988
CP000521	1291487	1291516	30	Plus	TTerm	89	TERM70089
CP000521	1291492	1291511	20	Plus	TTerm	100	TERM702100
CP000521	1301428	1302660	1233	Plus	ORF	0	A1S_1112
CP000521	1302640	1302640	1	Plus	TSS	2.48921	TSS_CP000521_1302640+
CP000521	1302673	1302694	22	Plus	TTerm	80	TERM70480
CP000521	1302731	1303189	459	Plus	ORF	0	A1S_1113
CP000521	1303308	1303988	681	Plus	ORF	0	A1S_1114
CP000521	1303999	1304024	26	Plus	TTerm	91	TERM70791
CP000521	1306557	1307903	1347	Plus	ORF	0	A1S_1117
CP000521	1307935	1309215	1281	Plus	ORF	0	A1S_1118
CP000521	1309227	1309262	36	Plus	TTerm	100	TERM708100
CP000521	1314462	1315475	1014	Plus	ORF	0	A1S_1124
CP000521	1316392	1316502	111	Plus	ORF	0	A1S_3601
CP000521	1320403	1321026	624	Plus	ORF	0	A1S_1129
CP000521	1321055	1321080	26	Plus	TTerm	88	TERM71388
CP000521	1321812	1321904	93	Plus	ORF	0	A1S_3602
CP000521	1322324	1323286	963	Plus	ORF	0	A1S_1131
CP000521	1323352	1324182	831	Plus	ORF	0	A1S_1132
CP000521	1324206	1324697	492	Plus	ORF	0	A1S_1133
CP000521	1324805	1325755	951	Plus	ORF	0	A1S_1134
CP000521	1325769	1325793	25	Plus	TTerm	88	TERM71488
CP000521	1326465	1326485	21	Plus	TTerm	100	TERM715100
CP000521	1326784	1327044	261	Plus	ORF	0	A1S_1135
CP000521	1327347	1327994	648	Plus	ORF	0	A1S_1136
CP000521	1328062	1328080	19	Plus	TTerm	100	TERM716100
CP000521	1328106	1329104	999	Plus	ORF	0	A1S_1137
CP000521	1329114	1329130	17	Plus	TTerm	100	TERM717100
CP000521	1329918	1329918	1	Plus	TSS	2.37945	TSS_CP000521_1329918+
CP000521	1329945	1330334	390	Plus	ORF	0	A1S_1139
CP000521	1330356	1330381	26	Plus	TTerm	88	TERM71988
CP000521	1330358	1330379	22	Plus	TTerm	93	TERM72093
CP000521	1330400	1330966	567	Plus	ORF	0	A1S_1140
CP000521	1330993	1331008	16	Plus	TTerm	82	TERM72382
CP000521	1337988	1338236	249	Plus	ORF	0	A1S_1145
CP000521	1338291	1338791	501	Plus	ORF	0	A1S_3607
CP000521	1338842	1339129	288	Plus	ORF	0	A1S_3608
CP000521	1339126	1340040	915	Plus	ORF	0	A1S_1146
CP000521	1340037	1340987	951	Plus	ORF	0	A1S_3609
CP000521	1340980	1341729	750	Plus	ORF	0	A1S_3610
CP000521	1341726	1342133	408	Plus	ORF	0	A1S_3611
CP000521	1342130	1342531	402	Plus	ORF	0	A1S_3612
CP000521	1342524	1342739	216	Plus	ORF	0	A1S_3613
CP000521	1342739	1343140	402	Plus	ORF	0	A1S_1148
CP000521	1343151	1343885	735	Plus	ORF	0	A1S_3614
CP000521	1343961	1343978	18	Plus	TTerm	100	TERM727100
CP000521	1344297	1344326	30	Plus	TTerm	100	TERM728100
CP000521	1344447	1344466	20	Plus	TTerm	93	TERM72993
CP000521	1344551	1344979	429	Plus	ORF	0	A1S_1149
CP000521	1344948	1345589	642	Plus	ORF	0	A1S_1150
CP000521	1345588	1345601	14	Plus	TTerm	100	TERM730100
CP000521	1345648	1346124	477	Plus	ORF	0	A1S_1151
CP000521	1346102	1347628	1527	Plus	ORF	0	A1S_1152
CP000521	1347637	1348971	1335	Plus	ORF	0	A1S_1153
CP000521	1348916	1349728	813	Plus	ORF	0	A1S_1154
CP000521	1350304	1350319	16	Plus	TTerm	95	TERM73195
CP000521	1350340	1350639	300	Plus	ORF	0	A1S_3616
CP000521	1350658	1350671	14	Plus	TTerm	93	TERM73293
CP000521	1350882	1352084	1203	Plus	ORF	0	A1S_1155
CP000521	1352098	1352568	471	Plus	ORF	0	A1S_1156
CP000521	1352574	1353548	975	Plus	ORF	0	A1S_1157
CP000521	1353563	1353946	384	Plus	ORF	0	A1S_1158
CP000521	1353585	1353600	16	Plus	TTerm	93	TERM73393
CP000521	1353956	1354339	384	Plus	ORF	0	A1S_1159
CP000521	1354349	1354540	192	Plus	ORF	0	A1S_3617
CP000521	1354548	1355030	483	Plus	ORF	0	A1S_1160
CP000521	1355023	1355466	444	Plus	ORF	0	A1S_1161
CP000521	1355486	1355500	15	Plus	TTerm	93	TERM73493
CP000521	1355529	1356296	768	Plus	ORF	0	A1S_1162
CP000521	1356303	1356617	315	Plus	ORF	0	A1S_3618
CP000521	1356644	1356880	237	Plus	ORF	0	A1S_1163
CP000521	1356927	1356927	1	Plus	TSS	7.73586	TSS_CP000521_1356927+
CP000521	1356951	1357451	501	Plus	ORF	0	A1S_3619
CP000521	1357470	1357485	16	Plus	TTerm	100	TERM735100
CP000521	1357506	1357521	16	Plus	TTerm	95	TERM73695
CP000521	1357546	1359477	1932	Plus	ORF	0	A1S_1164
CP000521	1359452	1360585	1134	Plus	ORF	0	A1S_1165
CP000521	1360596	1361249	654	Plus	ORF	0	A1S_1166
CP000521	1361246	1362103	858	Plus	ORF	0	A1S_1167
CP000521	1362123	1362140	18	Plus	TTerm	100	TERM737100
CP000521	1362160	1363962	1803	Plus	ORF	0	A1S_1168
CP000521	1363966	1364736	771	Plus	ORF	0	A1S_3620
CP000521	1365117	1365133	17	Plus	TTerm	100	TERM738100
CP000521	1365218	1365499	282	Plus	ORF	0	A1S_1169
CP000521	1365673	1367649	1977	Plus	ORF	0	A1S_1170
CP000521	1367666	1367681	16	Plus	TTerm	100	TERM739100
CP000521	1367713	1368102	390	Plus	ORF	0	A1S_3621
CP000521	1368105	1368118	14	Plus	TTerm	100	TERM740100
CP000521	1368145	1368687	543	Plus	ORF	0	A1S_1171
CP000521	1372481	1372481	1	Plus	TSS	5.31677	TSS_CP000521_1372481+
CP000521	1373142	1374125	984	Plus	ORF	0	A1S_3622
CP000521	1378616	1379641	1026	Plus	ORF	0	A1S_1177
CP000521	1379849	1379849	1	Plus	TSS	2.8683	TSS_CP000521_1379849+
CP000521	1379851	1379851	1	Plus	TSS	9.16012	TSS_CP000521_1379851+
CP000521	1379852	1379867	16	Plus	TTerm	88	TERM74488
CP000521	1379917	1380012	96	Plus	ORF	0	A1S_3623
CP000521	1380126	1381082	957	Plus	ORF	0	A1S_1178
CP000521	1381147	1382466	1320	Plus	ORF	0	A1S_1179
CP000521	1382485	1382501	17	Plus	TTerm	100	TERM745100
CP000521	1383017	1383802	786	Plus	ORF	0	A1S_1180
CP000521	1383828	1383857	30	Plus	TTerm	100	TERM746100
CP000521	1383834	1383851	18	Plus	TTerm	100	TERM748100
CP000521	1386221	1386643	423	Plus	ORF	0	A1S_1183
CP000521	1386674	1386691	18	Plus	TTerm	89	TERM75089
CP000521	1386737	1387162	426	Plus	ORF	0	A1S_1184
CP000521	1388147	1388147	1	Plus	TSS	2.05735	TSS_CP000521_1388147+
CP000521	1388266	1390845	2580	Plus	ORF	0	A1S_1186
CP000521	1390869	1390890	22	Plus	TTerm	100	TERM752100
CP000521	1391659	1392075	417	Plus	ORF	0	A1S_3624
CP000521	1394542	1394886	345	Plus	ORF	0	A1S_3625
CP000521	1394979	1394979	1	Plus	TSS	7.23038	TSS_CP000521_1394979+
CP000521	1395010	1396026	1017	Plus	ORF	0	A1S_1190
CP000521	1396186	1396914	729	Plus	ORF	0	A1S_1191
CP000521	1397025	1397273	249	Plus	ORF	0	A1S_1192
CP000521	1397308	1397332	25	Plus	TTerm	100	TERM753100
CP000521	1397487	1398902	1416	Plus	ORF	0	A1S_1193
CP000521	1398937	1398955	19	Plus	TTerm	100	TERM754100
CP000521	1398989	1399768	780	Plus	ORF	0	A1S_1194
CP000521	1401525	1402919	1395	Plus	ORF	0	A1S_1197
CP000521	1402981	1403877	897	Plus	ORF	0	A1S_1198
CP000521	1403977	1403977	1	Plus	TSS	3.84663	TSS_CP000521_1403977+
CP000521	1404063	1404063	1	Plus	TSS	2.27627	TSS_CP000521_1404063+
CP000521	1404064	1404064	1	Plus	TSS	13.6925	TSS_CP000521_1404064+
CP000521	1404085	1404696	612	Plus	ORF	0	A1S_1199
CP000521	1404701	1404759	59	Plus	TTerm	85	TERM75685
CP000521	1404704	1404756	53	Plus	TTerm	84	TERM75784
CP000521	1404721	1404739	19	Plus	TTerm	100	TERM759100
CP000521	1404957	1404977	21	Plus	TTerm	82	TERM76182
CP000521	1405019	1405035	17	Plus	TTerm	82	TERM76282
CP000521	1407107	1407325	219	Plus	ORF	0	A1S_1202
CP000521	1407362	1407949	588	Plus	ORF	0	A1S_1203
CP000521	1407983	1408001	19	Plus	TTerm	100	TERM764100
CP000521	1409310	1409310	1	Plus	TSS	2.31501	TSS_CP000521_1409310+
CP000521	1409578	1412397	2820	Plus	ORF	0	A1S_1206
CP000521	1412553	1413194	642	Plus	ORF	0	A1S_1207
CP000521	1413289	1414395	1107	Plus	ORF	0	A1S_1208
CP000521	1414416	1414429	14	Plus	TTerm	93	TERM76793
CP000521	1422937	1423896	960	Plus	ORF	0	A1S_1216
CP000521	1423906	1423936	31	Plus	TTerm	100	TERM772100
CP000521	1423907	1423935	29	Plus	TTerm	93	TERM77393
CP000521	1424313	1426784	2472	Plus	ORF	0	A1S_1217
CP000521	1426803	1426839	37	Plus	TTerm	93	TERM77493
CP000521	1426860	1427261	402	Plus	ORF	0	A1S_1218
CP000521	1427290	1427697	408	Plus	ORF	0	A1S_1219
CP000521	1427923	1427937	15	Plus	TTerm	100	TERM775100
CP000521	1428147	1428170	24	Plus	TTerm	100	TERM776100
CP000521	1429063	1429105	43	Plus	TTerm	95	TERM77795
CP000521	1429072	1429097	26	Plus	TTerm	95	TERM77895
CP000521	1429078	1429091	14	Plus	TTerm	90	TERM77990
CP000521	1429896	1430489	594	Plus	ORF	0	A1S_1220
CP000521	1430540	1430764	225	Plus	ORF	0	A1S_3629
CP000521	1430942	1430973	32	Plus	TTerm	95	TERM78095
CP000521	1432688	1432688	1	Plus	TSS	2.83151	TSS_CP000521_1432688+
CP000521	1432696	1432772	77	Plus	ORF	0	A1S_1223
CP000521	1432945	1433178	234	Plus	ORF	0	A1S_1224
CP000521	1433206	1433229	24	Plus	TTerm	95	TERM78195
CP000521	1434565	1434954	390	Plus	ORF	0	A1S_3630
CP000521	1434992	1435537	546	Plus	ORF	0	A1S_1226
CP000521	1435542	1435584	43	Plus	TTerm	83	TERM78483
CP000521	1436581	1436581	1	Plus	TSS	7.70096	TSS_CP000521_1436581+
CP000521	1436739	1436954	216	Plus	ORF	0	A1S_1228
CP000521	1437158	1437385	228	Plus	ORF	0	A1S_3631
CP000521	1437661	1438476	816	Plus	ORF	0	A1S_1229
CP000521	1438495	1438531	37	Plus	TTerm	100	TERM785100
CP000521	1439239	1439697	459	Plus	ORF	0	A1S_3632
CP000521	1439752	1439767	16	Plus	TTerm	100	TERM786100
CP000521	1440551	1441381	831	Plus	ORF	0	A1S_1230
CP000521	1442441	1442554	114	Plus	ORF	0	A1S_3633
CP000521	1442859	1443305	447	Plus	ORF	0	A1S_1232
CP000521	1443392	1443721	330	Plus	ORF	0	A1S_3634
CP000521	1444462	1445055	594	Plus	ORF	0	A1S_1233
CP000521	1445084	1445121	38	Plus	TTerm	88	TERM79088
CP000521	1445092	1445113	22	Plus	TTerm	77	TERM79277
CP000521	1445359	1445359	1	Plus	TSS	4.26335	TSS_CP000521_1445359+
CP000521	1445439	1445861	423	Plus	ORF	0	A1S_3636
CP000521	1445845	1446069	225	Plus	ORF	0	A1S_3637
CP000521	1446089	1446108	20	Plus	TTerm	82	TERM79382
CP000521	1446394	1446419	26	Plus	TTerm	100	TERM795100
CP000521	1448138	1448138	1	Plus	TSS	4.54873	TSS_CP000521_1448138+
CP000521	1448139	1448139	1	Plus	TSS	2.90724	TSS_CP000521_1448139+
CP000521	1448205	1449182	978	Plus	ORF	0	A1S_1236
CP000521	1449186	1449725	540	Plus	ORF	0	A1S_1237
CP000521	1449763	1450311	549	Plus	ORF	0	A1S_1238
CP000521	1450295	1450843	549	Plus	ORF	0	A1S_1239
CP000521	1450843	1451589	747	Plus	ORF	0	A1S_1240
CP000521	1451619	1451632	14	Plus	TTerm	95	TERM79795
CP000521	1451865	1453331	1467	Plus	ORF	0	A1S_1241
CP000521	1453331	1455469	2139	Plus	ORF	0	A1S_1242
CP000521	1455466	1456656	1191	Plus	ORF	0	A1S_1243
CP000521	1456664	1456680	17	Plus	TTerm	100	TERM798100
CP000521	1456748	1457347	600	Plus	ORF	0	A1S_1244
CP000521	1457340	1457951	612	Plus	ORF	0	A1S_1245
CP000521	1458107	1458949	843	Plus	ORF	0	A1S_1246
CP000521	1458965	1458989	25	Plus	TTerm	86	TERM80086
CP000521	1465501	1466358	858	Plus	ORF	0	A1S_1253
CP000521	1467028	1468215	1188	Plus	ORF	0	A1S_1254
CP000521	1468346	1469278	933	Plus	ORF	0	A1S_1255
CP000521	1470044	1470068	25	Plus	TTerm	100	TERM802100
CP000521	1470123	1470812	690	Plus	ORF	0	A1S_3639
CP000521	1471371	1472012	642	Plus	ORF	0	A1S_1256
CP000521	1472172	1472188	17	Plus	TTerm	76	TERM80376
CP000521	1472277	1473581	1305	Plus	ORF	0	A1S_1257
CP000521	1476398	1476502	105	Plus	ORF	0	A1S_3640
CP000521	1476416	1476416	1	Plus	TSS	3.3604	TSS_CP000521_1476416+
CP000521	1476637	1477587	951	Plus	ORF	0	A1S_1261
CP000521	1477605	1477634	30	Plus	TTerm	90	TERM80490
CP000521	1477670	1477670	1	Plus	TSS	2.72293	TSS_CP000521_1477670+
CP000521	1478192	1478650	459	Plus	ORF	0	A1S_3641
CP000521	1478710	1478725	16	Plus	TTerm	93	TERM80593
CP000521	1481685	1481685	1	Plus	TSS	7.91473	TSS_CP000521_1481685+
CP000521	1481742	1482059	318	Plus	ORF	0	A1S_3642
CP000521	1482343	1483254	912	Plus	ORF	0	A1S_1265
CP000521	1483621	1484853	1233	Plus	ORF	0	A1S_1266
CP000521	1484888	1485652	765	Plus	ORF	0	A1S_1267
CP000521	1485664	1486470	807	Plus	ORF	0	A1S_1268
CP000521	1486503	1488086	1584	Plus	ORF	0	A1S_1269
CP000521	1488086	1489804	1719	Plus	ORF	0	A1S_1270
CP000521	1489951	1489951	1	Plus	TSS	3.24744	TSS_CP000521_1489951+
CP000521	1489983	1490008	26	Plus	TTerm	84	TERM80684
CP000521	1490107	1491327	1221	Plus	ORF	0	A1S_1271
CP000521	1491578	1492705	1128	Plus	ORF	0	A1S_3643
CP000521	1493378	1493414	37	Plus	TTerm	93	TERM80793
CP000521	1493709	1494269	561	Plus	ORF	0	A1S_1272
CP000521	1494294	1494307	14	Plus	TTerm	90	TERM81090
CP000521	1495014	1496177	1164	Plus	ORF	0	A1S_1274
CP000521	1496207	1496225	19	Plus	TTerm	95	TERM81195
CP000521	1496240	1496261	22	Plus	TTerm	76	TERM81276
CP000521	1496492	1497232	741	Plus	ORF	0	A1S_1275
CP000521	1497248	1497910	663	Plus	ORF	0	A1S_1276
CP000521	1497987	1500689	2703	Plus	ORF	0	A1S_1277
CP000521	1500875	1501507	633	Plus	ORF	0	A1S_1278
CP000521	1501515	1501538	24	Plus	TTerm	100	TERM814100
CP000521	1502176	1502529	354	Plus	ORF	0	A1S_1280
CP000521	1502627	1502627	1	Plus	TSS	8.87698	TSS_CP000521_1502627+
CP000521	1502657	1504078	1422	Plus	ORF	0	A1S_1281
CP000521	1504035	1505369	1335	Plus	ORF	0	A1S_3644
CP000521	1505376	1505397	22	Plus	TTerm	100	TERM816100
CP000521	1505532	1505657	126	Plus	ORF	0	A1S_3645
CP000521	1505662	1506096	435	Plus	ORF	0	A1S_1282
CP000521	1506109	1507920	1812	Plus	ORF	0	A1S_1283
CP000521	1507917	1508939	1023	Plus	ORF	0	A1S_1284
CP000521	1508957	1508975	19	Plus	TTerm	100	TERM817100
CP000521	1511433	1511433	1	Plus	TSS	2.94359	TSS_CP000521_1511433+
CP000521	1511966	1513246	1281	Plus	ORF	0	A1S_1288
CP000521	1513051	1514238	1188	Plus	ORF	0	A1S_1289
CP000521	1514246	1517251	3006	Plus	ORF	0	A1S_1290
CP000521	1516145	1516145	1	Plus	TSS	11.4652	TSS_CP000521_1516145+
CP000521	1519020	1519712	693	Plus	ORF	0	A1S_1292
CP000521	1519781	1519930	150	Plus	ORF	0	A1S_1293
CP000521	1519993	1520232	240	Plus	ORF	0	A1S_1294
CP000521	1520225	1521706	1482	Plus	ORF	0	A1S_1295
CP000521	1521756	1522259	504	Plus	ORF	0	A1S_1296
CP000521	1522279	1522307	29	Plus	TTerm	79	TERM81979
CP000521	1522282	1522304	23	Plus	TTerm	76	TERM82076
CP000521	1522339	1522815	477	Plus	ORF	0	A1S_1297
CP000521	1523066	1523623	558	Plus	ORF	0	A1S_1298
CP000521	1523946	1524641	696	Plus	ORF	0	A1S_1299
CP000521	1524605	1525603	999	Plus	ORF	0	A1S_1300
CP000521	1525600	1527012	1413	Plus	ORF	0	A1S_1301
CP000521	1527124	1530249	3126	Plus	ORF	0	A1S_1302
CP000521	1530300	1530866	567	Plus	ORF	0	A1S_1303
CP000521	1530904	1531863	960	Plus	ORF	0	A1S_1304
CP000521	1531866	1532633	768	Plus	ORF	0	A1S_1305
CP000521	1532650	1532913	264	Plus	ORF	0	A1S_1306
CP000521	1533136	1535814	2679	Plus	ORF	0	A1S_1307
CP000521	1535838	1536935	1098	Plus	ORF	0	A1S_1308
CP000521	1536952	1538316	1365	Plus	ORF	0	A1S_1309
CP000521	1538334	1539140	807	Plus	ORF	0	A1S_1310
CP000521	1539153	1539755	603	Plus	ORF	0	A1S_3648
CP000521	1539763	1540020	258	Plus	ORF	0	A1S_1311
CP000521	1540332	1540715	384	Plus	ORF	0	A1S_1312
CP000521	1541760	1542389	630	Plus	ORF	0	A1S_1314
CP000521	1542405	1542887	483	Plus	ORF	0	A1S_1315
CP000521	1542887	1544065	1179	Plus	ORF	0	A1S_1316
CP000521	1544199	1545356	1158	Plus	ORF	0	A1S_1317
CP000521	1547767	1548219	453	Plus	ORF	0	A1S_1320
CP000521	1548356	1548356	1	Plus	TSS	13.2249	TSS_CP000521_1548356+
CP000521	1548357	1548357	1	Plus	TSS	6.23297	TSS_CP000521_1548357+
CP000521	1548358	1548358	1	Plus	TSS	4.82682	TSS_CP000521_1548358+
CP000521	1548359	1548359	1	Plus	TSS	7.07601	TSS_CP000521_1548359+
CP000521	1548381	1548815	435	Plus	ORF	0	A1S_1321
CP000521	1548855	1548872	18	Plus	TTerm	100	TERM821100
CP000521	1549015	1549113	99	Plus	ORF	0	A1S_3649
CP000521	1549125	1549143	19	Plus	TTerm	100	TERM822100
CP000521	1549675	1550610	936	Plus	ORF	0	A1S_1322
CP000521	1550631	1550650	20	Plus	TTerm	100	TERM824100
CP000521	1551818	1551818	1	Plus	TSS	3.13086	TSS_CP000521_1551818+
CP000521	1551994	1552677	684	Plus	ORF	0	A1S_1324
CP000521	1552702	1552718	17	Plus	TTerm	100	TERM825100
CP000521	1552846	1553778	933	Plus	ORF	0	A1S_1325
CP000521	1553775	1554878	1104	Plus	ORF	0	A1S_1326
CP000521	1554879	1555109	231	Plus	ORF	0	A1S_1327
CP000521	1555271	1555687	417	Plus	ORF	0	A1S_1328
CP000521	1555867	1556370	504	Plus	ORF	0	A1S_1329
CP000521	1556415	1557167	753	Plus	ORF	0	A1S_1330
CP000521	1562154	1562237	84	Plus	ORF	0	A1S_3650
CP000521	1562372	1562372	1	Plus	TSS	2.83211	TSS_CP000521_1562372+
CP000521	1562432	1563811	1380	Plus	ORF	0	A1S_1334
CP000521	1563817	1563845	29	Plus	TTerm	100	TERM828100
CP000521	1566195	1566195	1	Plus	TSS	3.67379	TSS_CP000521_1566195+
CP000521	1566223	1567161	939	Plus	ORF	0	A1S_1336
CP000521	1567194	1567484	291	Plus	ORF	0	A1S_1337
CP000521	1567497	1568252	756	Plus	ORF	0	A1S_1338
CP000521	1568269	1568769	501	Plus	ORF	0	A1S_1339
CP000521	1568793	1569854	1062	Plus	ORF	0	A1S_1340
CP000521	1569863	1570636	774	Plus	ORF	0	A1S_1341
CP000521	1570636	1571427	792	Plus	ORF	0	A1S_1342
CP000521	1571430	1572968	1539	Plus	ORF	0	A1S_1343
CP000521	1572981	1574189	1209	Plus	ORF	0	A1S_1344
CP000521	1574371	1574898	528	Plus	ORF	0	A1S_1345
CP000521	1575143	1575520	378	Plus	ORF	0	A1S_1346
CP000521	1575371	1575371	1	Plus	TSS	6.57948	TSS_CP000521_1575371+
CP000521	1575580	1576539	960	Plus	ORF	0	A1S_1347
CP000521	1576526	1577131	606	Plus	ORF	0	A1S_1348
CP000521	1577207	1577590	384	Plus	ORF	0	A1S_1349
CP000521	1577668	1577702	35	Plus	TTerm	100	TERM830100
CP000521	1578074	1578265	192	Plus	ORF	0	A1S_3651
CP000521	1578728	1579087	360	Plus	ORF	0	A1S_3652
CP000521	1579121	1579154	34	Plus	TTerm	76	TERM83176
CP000521	1579736	1579754	19	Plus	TTerm	76	TERM83276
CP000521	1581338	1581371	34	Plus	TTerm	79	TERM83479
CP000521	1581338	1581372	35	Plus	TTerm	95	TERM83395
CP000521	1581339	1581370	32	Plus	TTerm	86	TERM83586
CP000521	1581418	1582020	603	Plus	ORF	0	A1S_1350
CP000521	1582222	1582848	627	Plus	ORF	0	A1S_3654
CP000521	1582967	1584031	1065	Plus	ORF	0	A1S_1351
CP000521	1584044	1584616	573	Plus	ORF	0	A1S_1352
CP000521	1584661	1584680	20	Plus	TTerm	89	TERM83689
CP000521	1585824	1586420	597	Plus	ORF	0	A1S_1354
CP000521	1587433	1588647	1215	Plus	ORF	0	A1S_1356
CP000521	1588668	1588683	16	Plus	TTerm	86	TERM83786
CP000521	1591335	1592057	723	Plus	ORF	0	A1S_1358
CP000521	1592148	1593185	1038	Plus	ORF	0	A1S_1359
CP000521	1593208	1593588	381	Plus	ORF	0	A1S_1360
CP000521	1593883	1594410	528	Plus	ORF	0	A1S_1361
CP000521	1594404	1596113	1710	Plus	ORF	0	A1S_1362
CP000521	1596215	1597369	1155	Plus	ORF	0	A1S_1363
CP000521	1597435	1598583	1149	Plus	ORF	0	A1S_1364
CP000521	1598620	1599435	816	Plus	ORF	0	A1S_1365
CP000521	1599457	1599472	16	Plus	TTerm	95	TERM84195
CP000521	1599552	1599566	15	Plus	TTerm	83	TERM84283
CP000521	1600848	1601648	801	Plus	ORF	0	A1S_1367
CP000521	1601675	1601693	19	Plus	TTerm	90	TERM84390
CP000521	1605405	1606346	942	Plus	ORF	0	A1S_1371
CP000521	1613254	1613254	1	Plus	TSS	5.88481	TSS_CP000521_1613254+
CP000521	1613254	1613871	618	Plus	ORF	0	A1S_1377
CP000521	1613982	1615676	1695	Plus	ORF	0	A1S_1378
CP000521	1615747	1616418	672	Plus	ORF	0	A1S_1379
CP000521	1616659	1617945	1287	Plus	ORF	0	A1S_1380
CP000521	1619341	1620246	906	Plus	ORF	0	A1S_1382
CP000521	1620316	1620486	171	Plus	ORF	0	A1S_3657
CP000521	1621506	1621649	144	Plus	ORF	0	A1S_3658
CP000521	1621670	1621688	19	Plus	TTerm	95	TERM84695
CP000521	1621919	1622347	429	Plus	ORF	0	A1S_3659
CP000521	1622435	1622695	261	Plus	ORF	0	A1S_3660
CP000521	1624463	1625872	1410	Plus	ORF	0	A1S_1385
CP000521	1625933	1628071	2139	Plus	ORF	0	A1S_1386
CP000521	1628081	1628108	28	Plus	TTerm	100	TERM850100
CP000521	1630045	1630749	705	Plus	ORF	0	A1S_3662
CP000521	1631241	1631241	1	Plus	TSS	7.36812	TSS_CP000521_1631241+
CP000521	1631271	1631882	612	Plus	ORF	0	A1S_1389
CP000521	1631907	1631935	29	Plus	TTerm	100	TERM854100
CP000521	1632721	1633176	456	Plus	ORF	0	A1S_1391
CP000521	1633198	1633213	16	Plus	TTerm	89	TERM85589
CP000521	1635046	1638510	3465	Plus	ORF	0	A1S_1393
CP000521	1638507	1639466	960	Plus	ORF	0	A1S_1394
CP000521	1639532	1639532	1	Plus	TSS	3.56245	TSS_CP000521_1639532+
CP000521	1639610	1639894	285	Plus	ORF	0	A1S_1395
CP000521	1639925	1639940	16	Plus	TTerm	90	TERM85790
CP000521	1640111	1640111	1	Plus	TSS	2.31211	TSS_CP000521_1640111+
CP000521	1640179	1640874	696	Plus	ORF	0	A1S_1396
CP000521	1640874	1641494	621	Plus	ORF	0	A1S_1397
CP000521	1640894	1640906	13	Plus	TTerm	76	TERM85876
CP000521	1641497	1642228	732	Plus	ORF	0	A1S_1398
CP000521	1642259	1643119	861	Plus	ORF	0	A1S_1399
CP000521	1643357	1644067	711	Plus	ORF	0	A1S_1400
CP000521	1645264	1645371	108	Plus	ORF	0	A1S_3663
CP000521	1645341	1645979	639	Plus	ORF	0	A1S_1402
CP000521	1646554	1646571	18	Plus	TTerm	79	TERM86079
CP000521	1652267	1653187	921	Plus	ORF	0	A1S_1410
CP000521	1653194	1653301	108	Plus	ORF	0	A1S_3664
CP000521	1655880	1656311	432	Plus	ORF	0	A1S_3666
CP000521	1656325	1657014	690	Plus	ORF	0	A1S_1414
CP000521	1658628	1659263	636	Plus	ORF	0	A1S_1416
CP000521	1659306	1659899	594	Plus	ORF	0	A1S_1417
CP000521	1661965	1662879	915	Plus	ORF	0	A1S_1420
CP000521	1662989	1664668	1680	Plus	ORF	0	A1S_1421
CP000521	1664668	1665552	885	Plus	ORF	0	A1S_1422
CP000521	1665555	1665854	300	Plus	ORF	0	A1S_1423
CP000521	1665847	1666698	852	Plus	ORF	0	A1S_1424
CP000521	1666695	1667522	828	Plus	ORF	0	A1S_1425
CP000521	1667519	1668121	603	Plus	ORF	0	A1S_1426
CP000521	1668134	1669072	939	Plus	ORF	0	A1S_1427
CP000521	1669121	1669537	417	Plus	ORF	0	A1S_1428
CP000521	1669530	1670294	765	Plus	ORF	0	A1S_1429
CP000521	1676119	1676994	876	Plus	ORF	0	A1S_1435
CP000521	1677169	1677636	468	Plus	ORF	0	A1S_1436
CP000521	1677765	1678349	585	Plus	ORF	0	A1S_1437
CP000521	1678360	1678396	37	Plus	TTerm	77	TERM86377
CP000521	1678364	1678393	30	Plus	TTerm	80	TERM86480
CP000521	1678799	1679353	555	Plus	ORF	0	A1S_1438
CP000521	1679478	1679918	441	Plus	ORF	0	A1S_1439
CP000521	1679946	1679962	17	Plus	TTerm	84	TERM86584
CP000521	1680114	1681580	1467	Plus	ORF	0	A1S_1440
CP000521	1681607	1681632	26	Plus	TTerm	100	TERM867100
CP000521	1681611	1681628	18	Plus	TTerm	100	TERM869100
CP000521	1683287	1684309	1023	Plus	ORF	0	A1S_1442
CP000521	1684319	1685113	795	Plus	ORF	0	A1S_1443
CP000521	1685110	1685979	870	Plus	ORF	0	A1S_1444
CP000521	1685988	1686857	870	Plus	ORF	0	A1S_1445
CP000521	1686882	1686931	50	Plus	TTerm	100	TERM870100
CP000521	1686884	1686930	47	Plus	TTerm	89	TERM87189
CP000521	1686885	1686928	44	Plus	TTerm	100	TERM872100
CP000521	1686886	1686927	42	Plus	TTerm	100	TERM873100
CP000521	1689535	1690284	750	Plus	ORF	0	A1S_1448
CP000521	1690282	1690325	44	Plus	TTerm	89	TERM87489
CP000521	1690288	1690318	31	Plus	TTerm	100	TERM875100
CP000521	1691409	1692095	687	Plus	ORF	0	A1S_1450
CP000521	1692239	1692265	27	Plus	TTerm	100	TERM877100
CP000521	1692426	1694300	1875	Plus	ORF	0	A1S_1451
CP000521	1694538	1694562	25	Plus	TTerm	84	TERM87984
CP000521	1695101	1695430	330	Plus	ORF	0	A1S_1453
CP000521	1695535	1696569	1035	Plus	ORF	0	A1S_1454
CP000521	1696620	1696637	18	Plus	TTerm	88	TERM88088
CP000521	1697665	1698225	561	Plus	ORF	0	A1S_1456
CP000521	1698225	1698746	522	Plus	ORF	0	A1S_1457
CP000521	1698759	1698790	32	Plus	TTerm	95	TERM88195
CP000521	1699166	1699732	567	Plus	ORF	0	A1S_1458
CP000521	1699630	1699752	123	Plus	ORF	0	A1S_3668
CP000521	1699740	1700015	276	Plus	ORF	0	A1S_1459
CP000521	1700125	1700463	339	Plus	ORF	0	A1S_1460
CP000521	1700483	1700506	24	Plus	TTerm	100	TERM884100
CP000521	1714323	1714742	420	Plus	ORF	0	A1S_1469
CP000521	1714739	1715224	486	Plus	ORF	0	A1S_1470
CP000521	1715469	1716068	600	Plus	ORF	0	A1S_1471
CP000521	1716133	1716765	633	Plus	ORF	0	A1S_1472
CP000521	1723735	1724205	471	Plus	ORF	0	A1S_1478
CP000521	1724225	1724243	19	Plus	TTerm	95	TERM89395
CP000521	1725586	1726107	522	Plus	ORF	0	A1S_1480
CP000521	1726118	1726135	18	Plus	TTerm	93	TERM89793
CP000521	1734927	1734927	1	Plus	TSS	11.1268	TSS_CP000521_1734927+
CP000521	1734929	1734929	1	Plus	TSS	3.20899	TSS_CP000521_1734929+
CP000521	1734982	1735746	765	Plus	ORF	0	A1S_1489
CP000521	1735764	1735782	19	Plus	TTerm	100	TERM901100
CP000521	1736105	1736105	1	Plus	TSS	30	TSS_CP000521_1736105+
CP000521	1736283	1737176	894	Plus	ORF	0	A1S_1490
CP000521	1737271	1738113	843	Plus	ORF	0	A1S_1491
CP000521	1738116	1738793	678	Plus	ORF	0	A1S_1492
CP000521	1738813	1739550	738	Plus	ORF	0	A1S_1493
CP000521	1739567	1739582	16	Plus	TTerm	95	TERM90495
CP000521	1741263	1741733	471	Plus	ORF	0	A1S_1495
CP000521	1741733	1741758	26	Plus	TTerm	78	TERM90578
CP000521	1741738	1741753	16	Plus	TTerm	100	TERM907100
CP000521	1744241	1745104	864	Plus	ORF	0	A1S_1499
CP000521	1745050	1745154	105	Plus	ORF	0	A1S_3673
CP000521	1745269	1745293	25	Plus	TTerm	100	TERM909100
CP000521	1745665	1746108	444	Plus	ORF	0	A1S_3674
CP000521	1746192	1746767	576	Plus	ORF	0	A1S_1501
CP000521	1746982	1747016	35	Plus	TTerm	100	TERM910100
CP000521	1746989	1747009	21	Plus	TTerm	100	TERM912100
CP000521	1747328	1747342	15	Plus	TTerm	77	TERM91377
CP000521	1748336	1748773	438	Plus	ORF	0	A1S_1503
CP000521	1752100	1752951	852	Plus	ORF	0	A1S_1506
CP000521	1753584	1753612	29	Plus	TTerm	100	TERM917100
CP000521	1759558	1759770	213	Plus	ORF	0	A1S_3677
CP000521	1762022	1763482	1461	Plus	ORF	0	A1S_1513
CP000521	1764239	1764239	1	Plus	TSS	5.55722	TSS_CP000521_1764239+
CP000521	1764262	1764855	594	Plus	ORF	0	A1S_1515
CP000521	1764993	1765265	273	Plus	ORF	0	A1S_1516
CP000521	1765280	1765396	117	Plus	ORF	0	A1S_3678
CP000521	1766488	1766488	1	Plus	TSS	2.02592	TSS_CP000521_1766488+
CP000521	1766691	1767251	561	Plus	ORF	0	A1S_1518
[truncated: 5,594 more rows]

## Sheet: S. epidermidis
chr	start	end	width	strand	type	score	feature_ID	gene_name
Name of the reference sequence.	Start position of the feature on the reference sequence.	End position of the feature on the reference sequence.	Width of the feature.	Strand of the feature.	Type of feature. TSS stand for transcription start site detected with the TSS-EMOTE protocol; ORF stands for annotated ORF of the reference sequence; TTerm stand for transcription terminator detected by the software TransTermHP [Kingsford et al. 2007].	A confidence score for the feature. For TSSs, the score is set to -log10(p-value); for TTerm it is set to the prediction score assigned by software TransTermHP; for ORFs it is always set to 0.	A unique identifier of the feature.	A common gene name (when available).
NC_004461	158	158	1	Plus	TSS	9.26181	TSS_NC_004461_158+
NC_004461	362	1717	1356	Plus	ORF	0	SE0001	dnaA
NC_004461	1791	1791	1	Plus	TSS	10.3181	TSS_NC_004461_1791+
NC_004461	2026	3159	1134	Plus	ORF	0	SE0002	SE0002
NC_004461	3212	3234	23	Plus	TTerm	100	TERM1100
NC_004461	3559	3559	1	Plus	TSS	15.7447	TSS_NC_004461_3559+
NC_004461	3822	4937	1116	Plus	ORF	0	SE0003	recF
NC_004461	4948	6879	1932	Plus	ORF	0	SE0004	SE0004
NC_004461	6916	9597	2682	Plus	ORF	0	SE0005	SE0005
NC_004461	9184	9184	1	Plus	TSS	30	TSS_NC_004461_9184+
NC_004461	9761	9788	28	Plus	TTerm	100	TERM3100
NC_004461	11339	11339	1	Plus	TSS	30	TSS_NC_004461_11339+
NC_004461	11648	12934	1287	Plus	ORF	0	SE0007	SE0007
NC_004461	12981	13012	32	Plus	TTerm	100	TERM5100
NC_004461	14829	15521	693	Plus	ORF	0	SE0009	SE0009
NC_004461	15518	15847	330	Plus	ORF	0	SE0010	SE0010
NC_004461	15906	15906	1	Plus	TSS	2.61443	TSS_NC_004461_15906+
NC_004461	16136	17104	969	Plus	ORF	0	SE0011	SE0011
NC_004461	17338	17338	1	Plus	TSS	5.51537	TSS_NC_004461_17338+
NC_004461	17340	17340	1	Plus	TSS	30	TSS_NC_004461_17340+
NC_004461	17353	18279	927	Plus	ORF	0	SE0012	SE0012
NC_004461	18105	18105	1	Plus	TSS	30	TSS_NC_004461_18105+
NC_004461	18308	20275	1968	Plus	ORF	0	SE0013	SE0013
NC_004461	20272	20718	447	Plus	ORF	0	SE0014	rplI
NC_004461	20889	22289	1401	Plus	ORF	0	SE0015	SE0015
NC_004461	22300	22335	36	Plus	TTerm	100	TERM6100
NC_004461	22534	22534	1	Plus	TSS	4.92099	TSS_NC_004461_22534+
NC_004461	22536	22536	1	Plus	TSS	30	TSS_NC_004461_22536+
NC_004461	22537	22537	1	Plus	TSS	7.46125	TSS_NC_004461_22537+
NC_004461	22567	23850	1284	Plus	ORF	0	SE0016	SE0016
NC_004461	24001	24034	34	Plus	TTerm	91	TERM791
NC_004461	24004	24031	28	Plus	TTerm	93	TERM893
NC_004461	24274	24348	75	Plus	ORF	0	SEt01	SEt01
NC_004461	24354	24426	73	Plus	ORF	0	SEt02	SEt02
NC_004461	24430	24451	22	Plus	TTerm	100	TERM9100
NC_004461	24713	24713	1	Plus	TSS	2.48838	TSS_NC_004461_24713+
NC_004461	24716	24716	1	Plus	TSS	7.47889	TSS_NC_004461_24716+
NC_004461	24765	24857	93	Plus	ORF	0	SE0017	SE0017
NC_004461	24782	24782	1	Plus	TSS	24.3042	TSS_NC_004461_24782+
NC_004461	24901	25602	702	Plus	ORF	0	SE0018	SE0018
NC_004461	25615	27447	1833	Plus	ORF	0	SE0019	SE0019
NC_004461	27431	28777	1347	Plus	ORF	0	SE0020	SE0020
NC_004461	28778	29569	792	Plus	ORF	0	SE0021	SE0021
NC_004461	29752	29779	28	Plus	TTerm	86	TERM1086
NC_004461	29984	29984	1	Plus	TSS	5.46497	TSS_NC_004461_29984+
NC_004461	29986	29986	1	Plus	TSS	9.10903	TSS_NC_004461_29986+
NC_004461	30189	30989	801	Plus	ORF	0	SE0022	SE0022
NC_004461	31013	31039	27	Plus	TTerm	88	TERM1188
NC_004461	32031	32510	480	Plus	ORF	0	SE0023	SE0023
NC_004461	32998	32998	1	Plus	TSS	7.74389	TSS_NC_004461_32998+
NC_004461	33035	35362	2328	Plus	ORF	0	SE0025	SE0025
NC_004461	34501	34501	1	Plus	TSS	17.3724	TSS_NC_004461_34501+
NC_004461	35389	35424	36	Plus	TTerm	100	TERM13100
NC_004461	40427	41650	1224	Plus	ORF	0	SE0035	SE0035
NC_004461	41812	41839	28	Plus	TTerm	100	TERM18100
NC_004461	42672	42672	1	Plus	TSS	4.30079	TSS_NC_004461_42672+
NC_004461	49340	49340	1	Plus	TSS	12.2028	TSS_NC_004461_49340+
NC_004461	49457	50611	1155	Plus	ORF	0	SE0041	SE0041
NC_004461	49573	49573	1	Plus	TSS	3.48085	TSS_NC_004461_49573+
NC_004461	50641	51441	801	Plus	ORF	0	SE0042	SE0042
NC_004461	51486	51530	45	Plus	TTerm	84	TERM2284
NC_004461	51626	51769	144	Plus	ORF	0	SE0043	SE0043
NC_004461	51762	52964	1203	Plus	ORF	0	SE0044	SE0044
NC_004461	58163	58163	1	Plus	TSS	2.24152	TSS_NC_004461_58163+
NC_004461	62622	62741	120	Plus	ORF	0	SE0059	SE0059
NC_004461	63338	63338	1	Plus	TSS	2.78263	TSS_NC_004461_63338+
NC_004461	63848	63946	99	Plus	ORF	0	SE0061	SE0061
NC_004461	64066	66000	1935	Plus	ORF	0	SE0062	SE0062
NC_004461	64875	64875	1	Plus	TSS	30	TSS_NC_004461_64875+
NC_004461	66606	66636	31	Plus	TTerm	95	TERM2995
NC_004461	66609	66633	25	Plus	TTerm	100	TERM30100
NC_004461	66674	66674	1	Plus	TSS	3.96284	TSS_NC_004461_66674+
NC_004461	68125	68125	1	Plus	TSS	3.52053	TSS_NC_004461_68125+
NC_004461	68194	68763	570	Plus	ORF	0	SE0068	SE0068
NC_004461	68808	69965	1158	Plus	ORF	0	SE0069	SE0069
NC_004461	69996	70015	20	Plus	TTerm	100	TERM32100
NC_004461	70136	70372	237	Plus	ORF	0	SE0070	SE0070
NC_004461	70397	71071	675	Plus	ORF	0	SE0071	SE0071
NC_004461	71651	71651	1	Plus	TSS	11.8583	TSS_NC_004461_71651+
NC_004461	71653	71653	1	Plus	TSS	30	TSS_NC_004461_71653+
NC_004461	71655	71655	1	Plus	TSS	30	TSS_NC_004461_71655+
NC_004461	71690	71690	1	Plus	TSS	7.20391	TSS_NC_004461_71690+
NC_004461	71924	72112	189	Plus	ORF	0	SE0073	SE0073
NC_004461	72251	72290	40	Plus	TTerm	100	TERM33100
NC_004461	72254	72287	34	Plus	TTerm	100	TERM34100
NC_004461	72366	73133	768	Plus	ORF	0	SE0074	SE0074
NC_004461	73272	73272	1	Plus	TSS	23.8428	TSS_NC_004461_73272+
NC_004461	73390	75798	2409	Plus	ORF	0	SE0075	SE0075
NC_004461	77768	79282	1515	Plus	ORF	0	SE0077	SE0077
NC_004461	79289	79304	16	Plus	TTerm	77	TERM3577
NC_004461	79294	79327	34	Plus	TTerm	100	TERM36100
NC_004461	79295	79326	32	Plus	TTerm	95	TERM3795
NC_004461	79296	79325	30	Plus	TTerm	100	TERM38100
NC_004461	79510	80172	663	Plus	ORF	0	SE0078	SE0078
NC_004461	80356	80376	21	Plus	TTerm	93	TERM3993
NC_004461	80475	80518	44	Plus	TTerm	100	TERM42100
NC_004461	80485	80508	24	Plus	TTerm	100	TERM45100
NC_004461	80557	80575	19	Plus	TTerm	93	TERM4793
NC_004461	81610	81610	1	Plus	TSS	30	TSS_NC_004461_81610+
NC_004461	81622	82983	1362	Plus	ORF	0	SE0080	SE0080
NC_004461	83074	83101	28	Plus	TTerm	100	TERM48100
NC_004461	83272	83272	1	Plus	TSS	30	TSS_NC_004461_83272+
NC_004461	83283	83690	408	Plus	ORF	0	SE0081	SE0081
NC_004461	83707	84060	354	Plus	ORF	0	SE0082	SE0082
NC_004461	84057	84737	681	Plus	ORF	0	SE0083	SE0083
NC_004461	84863	85210	348	Plus	ORF	0	SE0084	SE0084
NC_004461	85268	86911	1644	Plus	ORF	0	SE0085	SE0085
NC_004461	86993	87643	651	Plus	ORF	0	SE0086	SE0086
NC_004461	87818	87840	23	Plus	TTerm	100	TERM51100
NC_004461	87821	87837	17	Plus	TTerm	100	TERM52100
NC_004461	88583	88798	216	Plus	ORF	0	SE0088	SE0088
NC_004461	88823	89104	282	Plus	ORF	0	SE0089	SE0089
NC_004461	90096	90206	111	Plus	ORF	0	SE0091	SE0091
NC_004461	90209	90245	37	Plus	TTerm	100	TERM54100
NC_004461	90514	90514	1	Plus	TSS	30	TSS_NC_004461_90514+
NC_004461	90561	91256	696	Plus	ORF	0	SE0092	SE0092
NC_004461	91264	91306	43	Plus	TTerm	100	TERM57100
NC_004461	91998	91998	1	Plus	TSS	30	TSS_NC_004461_91998+
NC_004461	92040	92768	729	Plus	ORF	0	SE0094	SE0094
NC_004461	92765	93859	1095	Plus	ORF	0	SE0095	SE0095
NC_004461	93874	94821	948	Plus	ORF	0	SE0096	SE0096
NC_004461	94729	94729	1	Plus	TSS	3.29369	TSS_NC_004461_94729+
NC_004461	94836	95441	606	Plus	ORF	0	SE0097	SE0097
NC_004461	95450	95501	52	Plus	TTerm	100	TERM58100
NC_004461	95456	95495	40	Plus	TTerm	100	TERM59100
NC_004461	95718	96347	630	Plus	ORF	0	SE0098	SE0098
NC_004461	96362	96604	243	Plus	ORF	0	SE0099	SE0099
NC_004461	96452	96452	1	Plus	TSS	2.19489	TSS_NC_004461_96452+
NC_004461	97011	97052	42	Plus	TTerm	78	TERM6078
NC_004461	97044	97044	1	Plus	TSS	3.92617	TSS_NC_004461_97044+
NC_004461	97062	97193	132	Plus	ORF	0	SE0100	SE0100
NC_004461	97329	97913	585	Plus	ORF	0	SE0101	SE0101
NC_004461	101777	101777	1	Plus	TSS	16.933	TSS_NC_004461_101777+
NC_004461	102631	102631	1	Plus	TSS	30	TSS_NC_004461_102631+
NC_004461	104447	104447	1	Plus	TSS	3.25767	TSS_NC_004461_104447+
NC_004461	105274	105441	168	Plus	ORF	0	SE0108	SE0108
NC_004461	105460	105518	59	Plus	TTerm	100	TERM61100
NC_004461	105461	105516	56	Plus	TTerm	100	TERM62100
NC_004461	105473	105568	96	Plus	ORF	0	SE0109	SE0109
NC_004461	105641	105679	39	Plus	TTerm	93	TERM6393
NC_004461	105642	105678	37	Plus	TTerm	90	TERM6490
NC_004461	109771	109947	177	Plus	ORF	0	SE0113	SE0113
NC_004461	110112	110149	38	Plus	TTerm	91	TERM7091
NC_004461	110268	111083	816	Plus	ORF	0	SE0114	SE0114
NC_004461	111123	111157	35	Plus	TTerm	79	TERM7179
NC_004461	112049	112954	906	Plus	ORF	0	SE0117	SE0117
NC_004461	112929	114050	1122	Plus	ORF	0	SE0118	SE0118
NC_004461	114016	114627	612	Plus	ORF	0	SE0119	SE0119
NC_004461	114705	115373	669	Plus	ORF	0	SE0120	SE0120
NC_004461	115361	116452	1092	Plus	ORF	0	SE0121	SE0121
NC_004461	116720	116751	32	Plus	TTerm	100	TERM73100
NC_004461	116959	117099	141	Plus	ORF	0	SE0122	SE0122
NC_004461	117286	117286	1	Plus	TSS	30	TSS_NC_004461_117286+
NC_004461	117360	118736	1377	Plus	ORF	0	SE0123	SE0123
NC_004461	118769	118794	26	Plus	TTerm	88	TERM7488
NC_004461	119284	119607	324	Plus	ORF	0	SE0124	SE0124
NC_004461	119612	119770	159	Plus	ORF	0	SE0125	SE0125
NC_004461	119824	119860	37	Plus	TTerm	100	TERM75100
NC_004461	120124	120142	19	Plus	TTerm	90	TERM7690
NC_004461	120143	120172	30	Plus	TTerm	86	TERM7786
NC_004461	120232	122256	2025	Plus	ORF	0	SE0126	SE0126
NC_004461	122271	123704	1434	Plus	ORF	0	SE0127	SE0127
NC_004461	123724	124206	483	Plus	ORF	0	SE0128	SE0128
NC_004461	124246	124295	50	Plus	TTerm	100	TERM79100
NC_004461	127207	127207	1	Plus	TSS	13.9017	TSS_NC_004461_127207+
NC_004461	127235	127495	261	Plus	ORF	0	SE0132	SE0132
NC_004461	127492	128250	759	Plus	ORF	0	SE0133	SE0133
NC_004461	127966	127966	1	Plus	TSS	9.18894	TSS_NC_004461_127966+
NC_004461	133060	133380	321	Plus	ORF	0	SE0139	SE0139
NC_004461	133371	133385	15	Plus	TTerm	93	TERM8193
NC_004461	133468	134352	885	Plus	ORF	0	SE0140	SE0140
NC_004461	134366	134494	129	Plus	ORF	0	SE0141	SE0141
NC_004461	134536	134576	41	Plus	TTerm	93	TERM8293
NC_004461	134539	134573	35	Plus	TTerm	84	TERM8384
NC_004461	134847	135632	786	Plus	ORF	0	SE0142	SE0142
NC_004461	135756	135875	120	Plus	ORF	0	SE0143	SE0143
NC_004461	135950	136705	756	Plus	ORF	0	SE0144	SE0144
NC_004461	137049	137810	762	Plus	ORF	0	SE0145	SE0145
NC_004461	138029	138054	26	Plus	TTerm	83	TERM8483
NC_004461	138088	138088	1	Plus	TSS	4.37001	TSS_NC_004461_138088+
NC_004461	138167	139054	888	Plus	ORF	0	SE0146	SE0146
NC_004461	139086	139121	36	Plus	TTerm	100	TERM85100
NC_004461	139251	139251	1	Plus	TSS	3.26865	TSS_NC_004461_139251+
NC_004461	139419	140231	813	Plus	ORF	0	SE0147	SE0147
NC_004461	141348	141348	1	Plus	TSS	18.251	TSS_NC_004461_141348+
NC_004461	141504	142406	903	Plus	ORF	0	SE0149	SE0149
NC_004461	142468	142496	29	Plus	TTerm	95	TERM8795
NC_004461	142718	142903	186	Plus	ORF	0	SE0151	SE0151
NC_004461	144362	144460	99	Plus	ORF	0	SE0155	SE0155
NC_004461	144714	144738	25	Plus	TTerm	76	TERM9376
NC_004461	145911	145911	1	Plus	TSS	30	TSS_NC_004461_145911+
NC_004461	145913	145913	1	Plus	TSS	30	TSS_NC_004461_145913+
NC_004461	145948	147438	1491	Plus	ORF	0	SE0157	SE0157
NC_004461	147488	147528	41	Plus	TTerm	100	TERM94100
NC_004461	147886	147886	1	Plus	TSS	8.39475	TSS_NC_004461_147886+
NC_004461	148212	148979	768	Plus	ORF	0	SE0160	SE0160
NC_004461	149194	149226	33	Plus	TTerm	91	TERM9591
NC_004461	149562	149606	45	Plus	TTerm	100	TERM96100
NC_004461	151527	151527	1	Plus	TSS	2.03597	TSS_NC_004461_151527+
NC_004461	151552	152931	1380	Plus	ORF	0	SE0164	uhpT
NC_004461	152954	152990	37	Plus	TTerm	77	TERM9777
NC_004461	152955	152989	35	Plus	TTerm	82	TERM9882
NC_004461	159193	159193	1	Plus	TSS	8.89718	TSS_NC_004461_159193+
NC_004461	159229	159360	132	Plus	ORF	0	SE0169	SE0169
NC_004461	159477	159504	28	Plus	TTerm	100	TERM100100
NC_004461	161289	161408	120	Plus	ORF	0	SE0171	SE0171
NC_004461	162323	162323	1	Plus	TSS	7.07836	TSS_NC_004461_162323+
NC_004461	162394	162966	573	Plus	ORF	0	SE0172	SE0172
NC_004461	163010	163282	273	Plus	ORF	0	SE0173	SE0173
NC_004461	163488	163640	153	Plus	ORF	0	SE0174	SE0174
NC_004461	163689	163712	24	Plus	TTerm	100	TERM102100
NC_004461	164003	164003	1	Plus	TSS	7.94025	TSS_NC_004461_164003+
NC_004461	164059	168468	4410	Plus	ORF	0	SE0175	SE0175
NC_004461	164750	164750	1	Plus	TSS	2.69853	TSS_NC_004461_164750+
NC_004461	168486	168513	28	Plus	TTerm	100	TERM103100
NC_004461	168674	168674	1	Plus	TSS	3.06275	TSS_NC_004461_168674+
NC_004461	168697	168697	1	Plus	TSS	2.21079	TSS_NC_004461_168697+
NC_004461	168725	168877	153	Plus	ORF	0	SE0177	SE0177
NC_004461	168912	168941	30	Plus	TTerm	85	TERM10485
NC_004461	169216	169887	672	Plus	ORF	0	SE0179	SE0179
NC_004461	169880	171235	1356	Plus	ORF	0	SE0180	SE0180
NC_004461	171246	172379	1134	Plus	ORF	0	SE0181	SE0181
NC_004461	172372	173058	687	Plus	ORF	0	SE0182	SE0182
NC_004461	173071	173115	45	Plus	TTerm	95	TERM10595
NC_004461	173072	173114	43	Plus	TTerm	89	TERM10689
NC_004461	175128	175128	1	Plus	TSS	5.32535	TSS_NC_004461_175128+
NC_004461	175180	177111	1932	Plus	ORF	0	SE0185	SE0185
NC_004461	177133	177169	37	Plus	TTerm	100	TERM108100
NC_004461	177252	177650	399	Plus	ORF	0	SE0186	SE0186
NC_004461	177776	178036	261	Plus	ORF	0	SE0187	SE0187
NC_004461	178108	178136	29	Plus	TTerm	100	TERM109100
NC_004461	179093	179278	186	Plus	ORF	0	SE0190	SE0190
NC_004461	181282	181398	117	Plus	ORF	0	SE0192	SE0192
NC_004461	181742	181742	1	Plus	TSS	9.14295	TSS_NC_004461_181742+
NC_004461	181771	182766	996	Plus	ORF	0	SE0193	SE0193
NC_004461	182050	182050	1	Plus	TSS	2.47081	TSS_NC_004461_182050+
NC_004461	182904	182942	39	Plus	TTerm	78	TERM11178
NC_004461	183147	184085	939	Plus	ORF	0	SE0194	SE0194
NC_004461	184168	187185	3018	Plus	ORF	0	SE0195	SE0195
NC_004461	187214	188590	1377	Plus	ORF	0	SE0196	SE0196
NC_004461	188743	188743	1	Plus	TSS	8.5955	TSS_NC_004461_188743+
NC_004461	188759	189532	774	Plus	ORF	0	SE0197	SE0197
NC_004461	189571	189614	44	Plus	TTerm	93	TERM11293
NC_004461	190998	191837	840	Plus	ORF	0	SE0201	SE0201
NC_004461	191834	192649	816	Plus	ORF	0	SE0202	SE0202
NC_004461	192642	193934	1293	Plus	ORF	0	SE0203	SE0203
NC_004461	193418	193510	93	Plus	ORF	0	SE0204	SE0204
NC_004461	193985	195583	1599	Plus	ORF	0	SE0205	SE0205
NC_004461	195596	196531	936	Plus	ORF	0	SE0206	SE0206
NC_004461	196528	197406	879	Plus	ORF	0	SE0208	SE0208
NC_004461	197393	198208	816	Plus	ORF	0	SE0209	SE0209
NC_004461	198201	198950	750	Plus	ORF	0	SE0210	SE0210
NC_004461	198962	200152	1191	Plus	ORF	0	SE0211	SE0211
NC_004461	200864	201559	696	Plus	ORF	0	SE0212	SE0212
NC_004461	201561	202334	774	Plus	ORF	0	SE0213	SE0213
NC_004461	202529	202551	23	Plus	TTerm	100	TERM113100
NC_004461	202800	205046	2247	Plus	ORF	0	SE0214	SE0214
NC_004461	205068	205823	756	Plus	ORF	0	SE0215	SE0215
NC_004461	205171	205171	1	Plus	TSS	5.31143	TSS_NC_004461_205171+
NC_004461	205843	205870	28	Plus	TTerm	100	TERM115100
NC_004461	207533	208891	1359	Plus	ORF	0	SE0217	SE0217
NC_004461	208181	208181	1	Plus	TSS	2.14605	TSS_NC_004461_208181+
NC_004461	209022	209064	43	Plus	TTerm	100	TERM117100
NC_004461	209026	209062	37	Plus	TTerm	100	TERM118100
NC_004461	209033	209054	22	Plus	TTerm	100	TERM119100
NC_004461	209276	209276	1	Plus	TSS	30	TSS_NC_004461_209276+
NC_004461	209357	209896	540	Plus	ORF	0	SE0218	SE0218
NC_004461	209913	209945	33	Plus	TTerm	100	TERM120100
NC_004461	210026	210928	903	Plus	ORF	0	SE0219	SE0219
NC_004461	210928	211893	966	Plus	ORF	0	SE0220	SE0220
NC_004461	211890	212378	489	Plus	ORF	0	SE0221	SE0221
NC_004461	212513	213700	1188	Plus	ORF	0	SE0222	SE0222
NC_004461	213697	214332	636	Plus	ORF	0	SE0223	SE0223
NC_004461	214351	215310	960	Plus	ORF	0	SE0224	SE0224
NC_004461	215313	215960	648	Plus	ORF	0	SE0225	SE0225
NC_004461	216001	216768	768	Plus	ORF	0	SE0226	SE0226
NC_004461	216790	216790	1	Plus	TSS	2.42345	TSS_NC_004461_216790+
NC_004461	216939	216974	36	Plus	TTerm	100	TERM121100
NC_004461	221091	221091	1	Plus	TSS	30	TSS_NC_004461_221091+
NC_004461	221209	221433	225	Plus	ORF	0	SE0230	SE0230
NC_004461	221458	221483	26	Plus	TTerm	93	TERM12393
NC_004461	221537	221965	429	Plus	ORF	0	SE0231	SE0231
NC_004461	222073	222948	876	Plus	ORF	0	SE0232	SE0232
NC_004461	222419	222419	1	Plus	TSS	2.11087	TSS_NC_004461_222419+
NC_004461	223086	223113	28	Plus	TTerm	100	TERM124100
NC_004461	223191	223283	93	Plus	ORF	0	SE0233	SE0233
NC_004461	223258	224199	942	Plus	ORF	0	SE0234	SE0234
NC_004461	224504	225607	1104	Plus	ORF	0	SE0235	gldA
NC_004461	225623	226585	963	Plus	ORF	0	SE0236	SE0236
NC_004461	226640	227215	576	Plus	ORF	0	SE0237	SE0237
NC_004461	226942	226942	1	Plus	TSS	2.34816	TSS_NC_004461_226942+
NC_004461	227219	227593	375	Plus	ORF	0	SE0238	SE0238
NC_004461	227615	227654	40	Plus	TTerm	100	TERM126100
NC_004461	229453	229701	249	Plus	ORF	0	SE0240	SE0240
NC_004461	229922	229950	29	Plus	TTerm	90	TERM12790
NC_004461	229925	229948	24	Plus	TTerm	95	TERM12895
NC_004461	230038	230048	11	Plus	TTerm	81	TERM12981
NC_004461	230158	230158	1	Plus	TSS	2.05148	TSS_NC_004461_230158+
NC_004461	230262	231680	1419	Plus	ORF	0	SE0241	SE0241
NC_004461	231725	231750	26	Plus	TTerm	95	TERM13095
NC_004461	232102	232102	1	Plus	TSS	2.19489	TSS_NC_004461_232102+
NC_004461	232133	233443	1311	Plus	ORF	0	SE0242	SE0242
NC_004461	233602	240804	7203	Plus	ORF	0	SE0243	SE0243
NC_004461	238087	238087	1	Plus	TSS	2.69853	TSS_NC_004461_238087+
NC_004461	240814	241437	624	Plus	ORF	0	SE0244	SE0244
NC_004461	241044	241044	1	Plus	TSS	30	TSS_NC_004461_241044+
NC_004461	241447	241497	51	Plus	TTerm	79	TERM13179
NC_004461	241456	241489	34	Plus	TTerm	91	TERM13291
NC_004461	241808	243994	2187	Plus	ORF	0	SE0245	SE0245
NC_004461	243105	243105	1	Plus	TSS	4.19909	TSS_NC_004461_243105+
NC_004461	244017	244056	40	Plus	TTerm	86	TERM13386
NC_004461	244143	244198	56	Plus	TTerm	78	TERM13478
NC_004461	244158	244184	27	Plus	TTerm	100	TERM136100
NC_004461	244210	245613	1404	Plus	ORF	0	SE0247	SE0247
NC_004461	244248	244248	1	Plus	TSS	30	TSS_NC_004461_244248+
NC_004461	245627	245665	39	Plus	TTerm	100	TERM137100
NC_004461	245720	245720	1	Plus	TSS	2.08753	TSS_NC_004461_245720+
NC_004461	245768	247471	1704	Plus	ORF	0	SE0248	SE0248
NC_004461	247560	248063	504	Plus	ORF	0	SE0249	SE0249
NC_004461	248134	248134	1	Plus	TSS	5.94609	TSS_NC_004461_248134+
NC_004461	248198	249100	903	Plus	ORF	0	SE0250	SE0250
NC_004461	252078	252078	1	Plus	TSS	3.96284	TSS_NC_004461_252078+
NC_004461	252123	253532	1410	Plus	ORF	0	SE0253	SE0253
NC_004461	253574	254527	954	Plus	ORF	0	SE0254	SE0254
NC_004461	254598	255638	1041	Plus	ORF	0	SE0255	SE0255
NC_004461	255652	256929	1278	Plus	ORF	0	SE0256	SE0256
NC_004461	256972	257013	42	Plus	TTerm	95	TERM13995
NC_004461	256975	257010	36	Plus	TTerm	100	TERM140100
NC_004461	257220	257336	117	Plus	ORF	0	SE0257	SE0257
NC_004461	257387	257419	33	Plus	TTerm	100	TERM141100
NC_004461	257573	257573	1	Plus	TSS	30	TSS_NC_004461_257573+
NC_004461	257613	258125	513	Plus	ORF	0	SE0258	SE0258
NC_004461	258181	258225	45	Plus	TTerm	100	TERM143100
NC_004461	260037	260037	1	Plus	TSS	30	TSS_NC_004461_260037+
NC_004461	260051	260623	573	Plus	ORF	0	SE0260	SE0260
NC_004461	260214	260214	1	Plus	TSS	5.51537	TSS_NC_004461_260214+
NC_004461	262700	262700	1	Plus	TSS	2.09805	TSS_NC_004461_262700+
NC_004461	262701	262701	1	Plus	TSS	2.66313	TSS_NC_004461_262701+
NC_004461	262702	262702	1	Plus	TSS	15.1308	TSS_NC_004461_262702+
NC_004461	262734	263711	978	Plus	ORF	0	SE0263	SE0263
NC_004461	263872	263900	29	Plus	TTerm	87	TERM14787
NC_004461	264831	264935	105	Plus	ORF	0	SE0265	SE0265
NC_004461	265108	265127	20	Plus	TTerm	100	TERM149100
NC_004461	267552	268070	519	Plus	ORF	0	SE0267	SE0267
NC_004461	268175	268203	29	Plus	TTerm	100	TERM155100
NC_004461	269297	269713	417	Plus	ORF	0	SE0269	SE0269
NC_004461	269741	269773	33	Plus	TTerm	100	TERM156100
NC_004461	269950	270762	813	Plus	ORF	0	SE0270	hisZ
NC_004461	270787	271401	615	Plus	ORF	0	SE0271	hisG
NC_004461	271394	272638	1245	Plus	ORF	0	SE0272	SE0272
NC_004461	272754	273332	579	Plus	ORF	0	SE0273	hisB
NC_004461	273329	273907	579	Plus	ORF	0	SE0274	hisH
NC_004461	273900	274604	705	Plus	ORF	0	SE0275	SE0275
NC_004461	274209	274209	1	Plus	TSS	2.34816	TSS_NC_004461_274209+
NC_004461	274601	275359	759	Plus	ORF	0	SE0276	SE0276
NC_004461	275356	275991	636	Plus	ORF	0	SE0277	SE0277
NC_004461	277124	277234	111	Plus	ORF	0	SE0280	SE0280
NC_004461	277291	279357	2067	Plus	ORF	0	SE0281	SE0281
NC_004461	278791	278791	1	Plus	TSS	11.5087	TSS_NC_004461_278791+
NC_004461	279598	279639	42	Plus	TTerm	100	TERM157100
NC_004461	280023	281036	1014	Plus	ORF	0	SE0282	SE0282
NC_004461	282654	282654	1	Plus	TSS	10.0546	TSS_NC_004461_282654+
NC_004461	282655	282655	1	Plus	TSS	2.17459	TSS_NC_004461_282655+
NC_004461	282683	283144	462	Plus	ORF	0	SE0284	SE0284
NC_004461	282935	282935	1	Plus	TSS	2.2896	TSS_NC_004461_282935+
NC_004461	283165	283728	564	Plus	ORF	0	SE0285	SE0285
NC_004461	283259	283259	1	Plus	TSS	2.80175	TSS_NC_004461_283259+
NC_004461	283718	284725	1008	Plus	ORF	0	SE0286	SE0286
NC_004461	284323	284323	1	Plus	TSS	10.3279	TSS_NC_004461_284323+
NC_004461	284739	287192	2454	Plus	ORF	0	SE0287	SE0287
NC_004461	287370	287406	37	Plus	TTerm	100	TERM159100
NC_004461	287375	287401	27	Plus	TTerm	100	TERM160100
NC_004461	287444	287444	1	Plus	TSS	2.37299	TSS_NC_004461_287444+
NC_004461	287657	287657	1	Plus	TSS	30	TSS_NC_004461_287657+
NC_004461	287671	287671	1	Plus	TSS	6.19891	TSS_NC_004461_287671+
NC_004461	287683	289056	1374	Plus	ORF	0	SE0288	SE0288
NC_004461	289110	290168	1059	Plus	ORF	0	SE0289	SE0289
NC_004461	289379	289379	1	Plus	TSS	7.22073	TSS_NC_004461_289379+
NC_004461	290335	290335	1	Plus	TSS	9.89731	TSS_NC_004461_290335+
NC_004461	290401	290401	1	Plus	TSS	13.5065	TSS_NC_004461_290401+
NC_004461	290578	292032	1455	Plus	ORF	0	SE0290	gltX
NC_004461	292042	292042	1	Plus	TSS	12.1776	TSS_NC_004461_292042+
NC_004461	292095	292095	1	Plus	TSS	2.56554	TSS_NC_004461_292095+
NC_004461	292097	292097	1	Plus	TSS	30	TSS_NC_004461_292097+
NC_004461	292099	292099	1	Plus	TSS	30	TSS_NC_004461_292099+
NC_004461	292278	292310	33	Plus	TTerm	100	TERM161100
NC_004461	292405	293046	642	Plus	ORF	0	SE0291	SE0291
NC_004461	293030	294430	1401	Plus	ORF	0	SE0292	cysS
NC_004461	294423	294821	399	Plus	ORF	0	SE0293	SE0293
NC_004461	294532	294532	1	Plus	TSS	4.69829	TSS_NC_004461_294532+
NC_004461	294811	295578	768	Plus	ORF	0	SE0294	SE0294
NC_004461	295417	295417	1	Plus	TSS	8.01097	TSS_NC_004461_295417+
NC_004461	295575	296102	528	Plus	ORF	0	SE0295	SE0295
NC_004461	295866	295866	1	Plus	TSS	2.11087	TSS_NC_004461_295866+
NC_004461	296172	296747	576	Plus	ORF	0	SE0296	SE0296
NC_004461	296780	296780	1	Plus	TSS	2.0639	TSS_NC_004461_296780+
NC_004461	296830	296830	1	Plus	TSS	3.87683	TSS_NC_004461_296830+
NC_004461	296843	296843	1	Plus	TSS	30	TSS_NC_004461_296843+
NC_004461	296845	296845	1	Plus	TSS	30	TSS_NC_004461_296845+
NC_004461	296846	296846	1	Plus	TSS	2.07271	TSS_NC_004461_296846+
NC_004461	296848	296848	1	Plus	TSS	30	TSS_NC_004461_296848+
NC_004461	296856	296856	1	Plus	TSS	3.36356	TSS_NC_004461_296856+
NC_004461	296857	296857	1	Plus	TSS	5.89442	TSS_NC_004461_296857+
NC_004461	296859	296859	1	Plus	TSS	3.68262	TSS_NC_004461_296859+
NC_004461	296871	297014	144	Plus	ORF	0	SE0297	rpmG
NC_004461	297077	297259	183	Plus	ORF	0	SE0298	secE
NC_004461	297270	297818	549	Plus	ORF	0	SE0299	SE0299
NC_004461	298049	298049	1	Plus	TSS	3.31815	TSS_NC_004461_298049+
NC_004461	298050	298050	1	Plus	TSS	30	TSS_NC_004461_298050+
NC_004461	298069	298085	17	Plus	TTerm	82	TERM16282
NC_004461	298150	298572	423	Plus	ORF	0	SE0300	rplK
NC_004461	298785	299480	696	Plus	ORF	0	SE0301	rplA
NC_004461	299501	299531	31	Plus	TTerm	100	TERM163100
NC_004461	299573	299573	1	Plus	TSS	25.271	TSS_NC_004461_299573+
NC_004461	299574	299574	1	Plus	TSS	30	TSS_NC_004461_299574+
NC_004461	299575	299575	1	Plus	TSS	23.093	TSS_NC_004461_299575+
NC_004461	299575	299694	120	Plus	ORF	0	SE0302	SE0302
NC_004461	299675	299701	27	Plus	TTerm	100	TERM164100
NC_004461	299756	300256	501	Plus	ORF	0	SE0303	rplJ
NC_004461	300294	300662	369	Plus	ORF	0	SE0304	rplL
NC_004461	300764	300785	22	Plus	TTerm	100	TERM165100
NC_004461	300854	301462	609	Plus	ORF	0	SE0305	SE0305
NC_004461	301494	301494	1	Plus	TSS	30	TSS_NC_004461_301494+
NC_004461	301496	301496	1	Plus	TSS	30	TSS_NC_004461_301496+
NC_004461	301678	305229	3552	Plus	ORF	0	SE0306	rpoB
NC_004461	305361	308984	3624	Plus	ORF	0	SE0307	SE0307
NC_004461	308879	308879	1	Plus	TSS	5.27396	TSS_NC_004461_308879+
NC_004461	309110	309148	39	Plus	TTerm	76	TERM16676
NC_004461	309277	309277	1	Plus	TSS	30	TSS_NC_004461_309277+
NC_004461	309278	309278	1	Plus	TSS	30	TSS_NC_004461_309278+
NC_004461	309279	309279	1	Plus	TSS	30	TSS_NC_004461_309279+
NC_004461	309312	309572	261	Plus	ORF	0	SE0308	SE0308
NC_004461	309569	309591	23	Plus	TTerm	77	TERM16777
NC_004461	309663	310076	414	Plus	ORF	0	SE0309	rpsL
NC_004461	310134	310134	1	Plus	TSS	17.1168	TSS_NC_004461_310134+
NC_004461	310147	310617	471	Plus	ORF	0	SE0310	SE0310
NC_004461	310737	312818	2082	Plus	ORF	0	SE0311	SE0311
NC_004461	312861	312861	1	Plus	TSS	30	TSS_NC_004461_312861+
NC_004461	312862	312862	1	Plus	TSS	30	TSS_NC_004461_312862+
NC_004461	312926	312926	1	Plus	TSS	30	TSS_NC_004461_312926+
NC_004461	312928	312928	1	Plus	TSS	30	TSS_NC_004461_312928+
NC_004461	313037	314221	1185	Plus	ORF	0	SE0312	tuf
NC_004461	314241	314258	18	Plus	TTerm	100	TERM168100
NC_004461	316174	316599	426	Plus	ORF	0	SE0314	SE0314
NC_004461	316851	317801	951	Plus	ORF	0	SE0315	SE0315
NC_004461	317820	317855	36	Plus	TTerm	93	TERM17093
NC_004461	317824	317851	28	Plus	TTerm	90	TERM17190
NC_004461	318357	319313	957	Plus	ORF	0	SE0317	SE0317
NC_004461	319733	319733	1	Plus	TSS	30	TSS_NC_004461_319733+
NC_004461	319770	320846	1077	Plus	ORF	0	SE0318	SE0318
NC_004461	321117	321833	717	Plus	ORF	0	SE0319	ispD
NC_004461	321826	322857	1032	Plus	ORF	0	SE0320	SE0320
NC_004461	322874	324568	1695	Plus	ORF	0	SE0321	SE0321
NC_004461	324743	324743	1	Plus	TSS	18.8325	TSS_NC_004461_324743+
NC_004461	324890	324890	1	Plus	TSS	30	TSS_NC_004461_324890+
NC_004461	324892	324892	1	Plus	TSS	30	TSS_NC_004461_324892+
NC_004461	324937	325632	696	Plus	ORF	0	SE0322	SE0322
NC_004461	325645	325692	48	Plus	TTerm	100	TERM173100
NC_004461	325651	325686	36	Plus	TTerm	100	TERM175100
NC_004461	329274	329274	1	Plus	TSS	2.0639	TSS_NC_004461_329274+
NC_004461	329498	329498	1	Plus	TSS	11.6589	TSS_NC_004461_329498+
NC_004461	329533	330039	507	Plus	ORF	0	SE0327	SE0327
NC_004461	329778	329778	1	Plus	TSS	4.21281	TSS_NC_004461_329778+
NC_004461	330044	330044	1	Plus	TSS	5.82359	TSS_NC_004461_330044+
NC_004461	330109	330109	1	Plus	TSS	14.1716	TSS_NC_004461_330109+
NC_004461	330207	331085	879	Plus	ORF	0	SE0329	SE0329
NC_004461	331090	331656	567	Plus	ORF	0	SE0330	SE0330
NC_004461	331702	331736	35	Plus	TTerm	100	TERM177100
NC_004461	332101	335271	3171	Plus	ORF	0	SE0331	SE0331
NC_004461	335498	335530	33	Plus	TTerm	100	TERM178100
NC_004461	337623	337724	102	Plus	ORF	0	SE0333	SE0333
NC_004461	338772	338870	99	Plus	ORF	0	SE0336	SE0336
NC_004461	341106	341837	732	Plus	ORF	0	SE0340	SE0340
NC_004461	341906	341906	1	Plus	TSS	25.5838	TSS_NC_004461_341906+
NC_004461	341907	341907	1	Plus	TSS	30	TSS_NC_004461_341907+
NC_004461	341908	341908	1	Plus	TSS	30	TSS_NC_004461_341908+
NC_004461	341946	342578	633	Plus	ORF	0	SE0341	SE0341
NC_004461	342580	343128	549	Plus	ORF	0	SE0342	SE0342
NC_004461	343145	343174	30	Plus	TTerm	100	TERM183100
NC_004461	343250	343897	648	Plus	ORF	0	SE0343	SE0343
NC_004461	343980	343980	1	Plus	TSS	5.60449	TSS_NC_004461_343980+
NC_004461	344015	345250	1236	Plus	ORF	0	SE0344	SE0344
NC_004461	345250	345375	126	Plus	ORF	0	SE0345	SE0345
NC_004461	345378	346526	1149	Plus	ORF	0	SE0346	SE0346
NC_004461	346297	346297	1	Plus	TSS	6.13967	TSS_NC_004461_346297+
NC_004461	346298	346298	1	Plus	TSS	3.77566	TSS_NC_004461_346298+
NC_004461	346492	346854	363	Plus	ORF	0	SE0347	SE0347
NC_004461	346858	347118	261	Plus	ORF	0	SE0348	SE0348
NC_004461	347773	347810	38	Plus	TTerm	85	TERM18485
NC_004461	347774	347809	36	Plus	TTerm	100	TERM185100
NC_004461	348220	348252	33	Plus	TTerm	86	TERM18986
NC_004461	350465	350465	1	Plus	TSS	13.0263	TSS_NC_004461_350465+
NC_004461	350478	351128	651	Plus	ORF	0	SE0351	SE0351
NC_004461	351129	351497	369	Plus	ORF	0	SE0352	SE0352
NC_004461	351453	351453	1	Plus	TSS	2.66313	TSS_NC_004461_351453+
NC_004461	351522	351890	369	Plus	ORF	0	SE0353	SE0353
NC_004461	351962	351997	36	Plus	TTerm	86	TERM19186
NC_004461	351986	351986	1	Plus	TSS	9.99171	TSS_NC_004461_351986+
NC_004461	351987	351987	1	Plus	TSS	22.3318	TSS_NC_004461_351987+
NC_004461	351988	351988	1	Plus	TSS	30	TSS_NC_004461_351988+
NC_004461	351990	351990	1	Plus	TSS	15.8435	TSS_NC_004461_351990+
NC_004461	352006	353496	1491	Plus	ORF	0	SE0354	SE0354
NC_004461	353566	353598	33	Plus	TTerm	100	TERM192100
NC_004461	356781	356781	1	Plus	TSS	25.0573	TSS_NC_004461_356781+
NC_004461	356818	357807	990	Plus	ORF	0	SE0359	eutD
NC_004461	357807	358646	840	Plus	ORF	0	SE0360	SE0360
NC_004461	358684	358708	25	Plus	TTerm	100	TERM197100
NC_004461	359056	359056	1	Plus	TSS	12.8062	TSS_NC_004461_359056+
NC_004461	359097	359097	1	Plus	TSS	6.89957	TSS_NC_004461_359097+
NC_004461	359434	360273	840	Plus	ORF	0	SE0361	SE0361
NC_004461	360278	361261	984	Plus	ORF	0	SE0362	SE0362
NC_004461	361274	362350	1077	Plus	ORF	0	SE0363	SE0363
NC_004461	362401	362424	24	Plus	TTerm	91	TERM19891
NC_004461	362511	362511	1	Plus	TSS	30	TSS_NC_004461_362511+
NC_004461	362512	362512	1	Plus	TSS	30	TSS_NC_004461_362512+
NC_004461	362564	362905	342	Plus	ORF	0	SE0364	SE0364
NC_004461	362911	362954	44	Plus	TTerm	100	TERM200100
NC_004461	362917	362948	32	Plus	TTerm	100	TERM202100
NC_004461	363067	363109	43	Plus	TTerm	100	TERM204100
NC_004461	365116	365116	1	Plus	TSS	16.2965	TSS_NC_004461_365116+
NC_004461	365145	366083	939	Plus	ORF	0	SE0367	SE0367
NC_004461	365690	365690	1	Plus	TSS	2.89341	TSS_NC_004461_365690+
NC_004461	365787	365787	1	Plus	TSS	3.96284	TSS_NC_004461_365787+
NC_004461	366102	366131	30	Plus	TTerm	100	TERM206100
NC_004461	366104	366129	26	Plus	TTerm	100	TERM207100
NC_004461	366664	366664	1	Plus	TSS	30	TSS_NC_004461_366664+
NC_004461	366700	367176	477	Plus	ORF	0	SE0368	SE0368
NC_004461	367268	368566	1299	Plus	ORF	0	SE0369	SE0369
NC_004461	368195	368195	1	Plus	TSS	12.0321	TSS_NC_004461_368195+
NC_004461	368623	369129	507	Plus	ORF	0	SE0370	SE0370
NC_004461	373459	373459	1	Plus	TSS	3.71452	TSS_NC_004461_373459+
NC_004461	373552	373552	1	Plus	TSS	6.87074	TSS_NC_004461_373552+
NC_004461	373594	374616	1023	Plus	ORF	0	SE0375	SE0375
NC_004461	373718	373718	1	Plus	TSS	5.50217	TSS_NC_004461_373718+
NC_004461	374697	374924	228	Plus	ORF	0	SE0376	SE0376
NC_004461	374948	375088	141	Plus	ORF	0	SE0377	SE0377
NC_004461	375201	375311	111	Plus	ORF	0	SE0378	SE0378
NC_004461	375427	375473	47	Plus	TTerm	100	TERM208100
NC_004461	375429	375471	43	Plus	TTerm	100	TERM209100
NC_004461	375435	375465	31	Plus	TTerm	76	TERM21076
NC_004461	375544	375544	1	Plus	TSS	3.07589	TSS_NC_004461_375544+
NC_004461	375545	375545	1	Plus	TSS	30	TSS_NC_004461_375545+
NC_004461	375547	375547	1	Plus	TSS	13.9902	TSS_NC_004461_375547+
NC_004461	375548	375548	1	Plus	TSS	30	TSS_NC_004461_375548+
NC_004461	375566	375994	429	Plus	ORF	0	SE0379	SE0379
NC_004461	375991	377652	1662	Plus	ORF	0	SE0380	argS
NC_004461	377676	377706	31	Plus	TTerm	91	TERM21191
NC_004461	377909	378544	636	Plus	ORF	0	SE0381	SE0381
NC_004461	378586	378586	1	Plus	TSS	8.55852	TSS_NC_004461_378586+
NC_004461	378599	379351	753	Plus	ORF	0	SE0382	SE0382
NC_004461	379361	379390	30	Plus	TTerm	91	TERM21291
NC_004461	379762	379762	1	Plus	TSS	14.8675	TSS_NC_004461_379762+
NC_004461	379800	380687	888	Plus	ORF	0	SE0383	SE0383
NC_004461	380763	380792	30	Plus	TTerm	79	TERM21379
NC_004461	380765	380790	26	Plus	TTerm	93	TERM21493
NC_004461	380966	381910	945	Plus	ORF	0	SE0384	SE0384
NC_004461	381943	381943	1	Plus	TSS	15.2906	TSS_NC_004461_381943+
NC_004461	381969	382697	729	Plus	ORF	0	SE0385	SE0385
NC_004461	382681	383472	792	Plus	ORF	0	SE0386	SE0386
NC_004461	383636	383636	1	Plus	TSS	30	TSS_NC_004461_383636+
NC_004461	383675	384184	510	Plus	ORF	0	SE0387	SE0387
NC_004461	384321	384321	1	Plus	TSS	2.37299	TSS_NC_004461_384321+
NC_004461	384365	384365	1	Plus	TSS	3.15984	TSS_NC_004461_384365+
NC_004461	384366	384366	1	Plus	TSS	5.46497	TSS_NC_004461_384366+
NC_004461	384429	385148	720	Plus	ORF	0	SE0388	SE0388
NC_004461	385163	385194	32	Plus	TTerm	100	TERM215100
NC_004461	385296	385296	1	Plus	TSS	3.19832	TSS_NC_004461_385296+
NC_004461	385340	385340	1	Plus	TSS	30	TSS_NC_004461_385340+
NC_004461	385341	385341	1	Plus	TSS	30	TSS_NC_004461_385341+
NC_004461	385357	386133	777	Plus	ORF	0	SE0389	SE0389
NC_004461	386156	386191	36	Plus	TTerm	86	TERM21686
NC_004461	389264	389368	105	Plus	ORF	0	SE0393	SE0393
NC_004461	389400	389546	147	Plus	ORF	0	SE0394	SE0394
NC_004461	390824	393226	2403	Plus	ORF	0	SE0397	SE0397
NC_004461	393213	393638	426	Plus	ORF	0	SE0398	SE0398
NC_004461	393635	393979	345	Plus	ORF	0	SE0399	SE0399
NC_004461	393969	395471	1503	Plus	ORF	0	SE0400	SE0400
NC_004461	395468	395950	483	Plus	ORF	0	SE0401	SE0401
NC_004461	395947	396249	303	Plus	ORF	0	SE0402	SE0402
NC_004461	396224	396688	465	Plus	ORF	0	SE0403	SE0403
NC_004461	396706	396745	40	Plus	TTerm	100	TERM221100
NC_004461	396831	396831	1	Plus	TSS	2.9891	TSS_NC_004461_396831+
NC_004461	397137	399176	2040	Plus	ORF	0	SE0404	SE0404
NC_004461	399852	399876	25	Plus	TTerm	79	TERM22379
NC_004461	402522	402522	1	Plus	TSS	30	TSS_NC_004461_402522+
NC_004461	402523	402523	1	Plus	TSS	25.5838	TSS_NC_004461_402523+
NC_004461	402541	403185	645	Plus	ORF	0	SE0408	SE0408
NC_004461	403197	403220	24	Plus	TTerm	78	TERM22478
NC_004461	403198	403219	22	Plus	TTerm	82	TERM22582
NC_004461	403343	403343	1	Plus	TSS	4.25506	TSS_NC_004461_403343+
NC_004461	404235	405029	795	Plus	ORF	0	SE0410	SE0410
NC_004461	404237	404237	1	Plus	TSS	3.19832	TSS_NC_004461_404237+
NC_004461	406108	406108	1	Plus	TSS	6.65499	TSS_NC_004461_406108+
NC_004461	406113	406113	1	Plus	TSS	18.5966	TSS_NC_004461_406113+
NC_004461	406144	406144	1	Plus	TSS	6.57383	TSS_NC_004461_406144+
NC_004461	406233	407045	813	Plus	ORF	0	SE0412	SE0412
NC_004461	407201	407237	37	Plus	TTerm	100	TERM228100
NC_004461	407202	407236	35	Plus	TTerm	100	TERM229100
NC_004461	407338	407338	1	Plus	TSS	2.92933	TSS_NC_004461_407338+
NC_004461	407368	408459	1092	Plus	ORF	0	SE0413	SE0413
NC_004461	408459	409523	1065	Plus	ORF	0	SE0414	SE0414
NC_004461	408528	408528	1	Plus	TSS	2.20602	TSS_NC_004461_408528+
NC_004461	409614	409614	1	Plus	TSS	7.91452	TSS_NC_004461_409614+
NC_004461	409616	409616	1	Plus	TSS	30	TSS_NC_004461_409616+
NC_004461	409658	410056	399	Plus	ORF	0	SE0415	SE0415
NC_004461	410198	410308	111	Plus	ORF	0	SE0416	SE0416
NC_004461	410314	410351	38	Plus	TTerm	100	TERM230100
NC_004461	410397	410546	150	Plus	ORF	0	SE0417	SE0417
NC_004461	410849	410849	1	Plus	TSS	30	TSS_NC_004461_410849+
NC_004461	410851	410851	1	Plus	TSS	7.50609	TSS_NC_004461_410851+
NC_004461	411040	412767	1728	Plus	ORF	0	SE0418	SE0418
NC_004461	412384	412384	1	Plus	TSS	12.1402	TSS_NC_004461_412384+
NC_004461	412774	412805	32	Plus	TTerm	78	TERM23178
NC_004461	412871	412871	1	Plus	TSS	11.3184	TSS_NC_004461_412871+
NC_004461	413053	414282	1230	Plus	ORF	0	SE0419	SE0419
NC_004461	414312	414353	42	Plus	TTerm	100	TERM232100
NC_004461	414791	414791	1	Plus	TSS	30	TSS_NC_004461_414791+
NC_004461	414819	415652	834	Plus	ORF	0	SE0420	SE0420
NC_004461	415251	415251	1	Plus	TSS	5.72528	TSS_NC_004461_415251+
NC_004461	415891	415891	1	Plus	TSS	4.93786	TSS_NC_004461_415891+
NC_004461	415893	415893	1	Plus	TSS	18.5822	TSS_NC_004461_415893+
NC_004461	416011	416808	798	Plus	ORF	0	SE0421	SE0421
NC_004461	416852	416878	27	Plus	TTerm	100	TERM233100
NC_004461	417089	417089	1	Plus	TSS	30	TSS_NC_004461_417089+
NC_004461	417128	417628	501	Plus	ORF	0	SE0422	SE0422
NC_004461	417640	417673	34	Plus	TTerm	100	TERM234100
NC_004461	417823	417823	1	Plus	TSS	30	TSS_NC_004461_417823+
NC_004461	417825	417825	1	Plus	TSS	30	TSS_NC_004461_417825+
NC_004461	417940	418920	981	Plus	ORF	0	SE0423	SE0423
NC_004461	418270	418270	1	Plus	TSS	2.52414	TSS_NC_004461_418270+
NC_004461	418275	418275	1	Plus	TSS	17.2598	TSS_NC_004461_418275+
NC_004461	418276	418276	1	Plus	TSS	12.3759	TSS_NC_004461_418276+
NC_004461	419075	419118	44	Plus	TTerm	78	TERM23578
NC_004461	419158	419158	1	Plus	TSS	9.17487	TSS_NC_004461_419158+
NC_004461	419199	420248	1050	Plus	ORF	0	SE0424	SE0424
NC_004461	420542	420583	42	Plus	TTerm	100	TERM236100
NC_004461	420543	420582	40	Plus	TTerm	100	TERM237100
NC_004461	421422	422345	924	Plus	ORF	0	SE0426	SE0426
NC_004461	422364	423038	675	Plus	ORF	0	SE0427	SE0427
NC_004461	423031	424071	1041	Plus	ORF	0	SE0428	SE0428
NC_004461	423204	423204	1	Plus	TSS	4.38658	TSS_NC_004461_423204+
NC_004461	424133	424133	1	Plus	TSS	19.7087	TSS_NC_004461_424133+
NC_004461	424217	424978	762	Plus	ORF	0	SE0429	SE0429
NC_004461	424956	426857	1902	Plus	ORF	0	SE0430	SE0430
NC_004461	426933	426976	44	Plus	TTerm	100	TERM238100
NC_004461	427189	427189	1	Plus	TSS	6.14273	TSS_NC_004461_427189+
NC_004461	427190	427190	1	Plus	TSS	4.85811	TSS_NC_004461_427190+
NC_004461	427379	427996	618	Plus	ORF	0	SE0431	SE0431
NC_004461	428011	429021	1011	Plus	ORF	0	SE0432	SE0432
NC_004461	429059	429100	42	Plus	TTerm	100	TERM240100
NC_004461	430390	430390	1	Plus	TSS	5.64581	TSS_NC_004461_430390+
NC_004461	430425	431084	660	Plus	ORF	0	SE0434	SE0434
NC_004461	431347	433521	2175	Plus	ORF	0	SE0435	SE0435
NC_004461	433604	433604	1	Plus	TSS	15.6087	TSS_NC_004461_433604+
NC_004461	433627	433995	369	Plus	ORF	0	SE0436	SE0436
NC_004461	434067	434096	30	Plus	TTerm	100	TERM242100
NC_004461	434220	434220	1	Plus	TSS	4.17452	TSS_NC_004461_434220+
NC_004461	434222	434222	1	Plus	TSS	30	TSS_NC_004461_434222+
NC_004461	434248	434964	717	Plus	ORF	0	SE0437	SE0437
NC_004461	434964	435440	477	Plus	ORF	0	SE0438	SE0438
NC_004461	435465	435490	26	Plus	TTerm	95	TERM24395
NC_004461	435661	435696	36	Plus	TTerm	86	TERM24486
NC_004461	436500	436500	1	Plus	TSS	2.08753	TSS_NC_004461_436500+
NC_004461	436521	436521	1	Plus	TSS	4.62871	TSS_NC_004461_436521+
NC_004461	436522	436522	1	Plus	TSS	5.68554	TSS_NC_004461_436522+
NC_004461	436538	437683	1146	Plus	ORF	0	SE0440	SE0440
NC_004461	437703	437888	186	Plus	ORF	0	SE0441	SE0441
NC_004461	437932	437976	45	Plus	TTerm	100	TERM245100
NC_004461	437935	437973	39	Plus	TTerm	100	TERM246100
NC_004461	438077	438077	1	Plus	TSS	5.74255	TSS_NC_004461_438077+
NC_004461	438162	438162	1	Plus	TSS	25.5838	TSS_NC_004461_438162+
NC_004461	438171	438770	600	Plus	ORF	0	SE0442	SE0442
NC_004461	439037	439705	669	Plus	ORF	0	SE0443	SE0443
NC_004461	439102	439102	1	Plus	TSS	2.65003	TSS_NC_004461_439102+
NC_004461	439763	440971	1209	Plus	ORF	0	SE0444	SE0444
NC_004461	440471	440471	1	Plus	TSS	17.6115	TSS_NC_004461_440471+
NC_004461	440587	440587	1	Plus	TSS	30	TSS_NC_004461_440587+
NC_004461	440963	440963	1	Plus	TSS	3.49001	TSS_NC_004461_440963+
NC_004461	440978	441466	489	Plus	ORF	0	SE0445	SE0445
NC_004461	441483	441518	36	Plus	TTerm	100	TERM248100
NC_004461	442619	442619	1	Plus	TSS	5.63016	TSS_NC_004461_442619+
NC_004461	442621	442621	1	Plus	TSS	30	TSS_NC_004461_442621+
NC_004461	442650	443072	423	Plus	ORF	0	SE0447	SE0447
NC_004461	443122	443122	1	Plus	TSS	12.1332	TSS_NC_004461_443122+
NC_004461	443124	443124	1	Plus	TSS	13.9744	TSS_NC_004461_443124+
NC_004461	443204	443500	297	Plus	ORF	0	SE0448	SE0448
NC_004461	443590	443590	1	Plus	TSS	20.9128	TSS_NC_004461_443590+
NC_004461	443591	443591	1	Plus	TSS	2.2896	TSS_NC_004461_443591+
NC_004461	443617	444174	558	Plus	ORF	0	SE0449	SE0449
NC_004461	444418	444453	36	Plus	TTerm	89	TERM25189
NC_004461	446379	446843	465	Plus	ORF	0	SE0453	SE0453
NC_004461	448149	449843	1695	Plus	ORF	0	SE0455	SE0455
NC_004461	449840	451534	1695	Plus	ORF	0	SE0456	SE0456
NC_004461	451539	451590	52	Plus	TTerm	100	TERM253100
NC_004461	451546	451583	38	Plus	TTerm	100	TERM255100
NC_004461	451551	451578	28	Plus	TTerm	100	TERM256100
NC_004461	452334	452334	1	Plus	TSS	3.08753	TSS_NC_004461_452334+
NC_004461	452440	453366	927	Plus	ORF	0	SE0459	SE0459
NC_004461	453194	453194	1	Plus	TSS	2.36279	TSS_NC_004461_453194+
NC_004461	453379	453681	303	Plus	ORF	0	SE0460	SE0460
NC_004461	453718	453773	56	Plus	TTerm	100	TERM258100
NC_004461	453724	453766	43	Plus	TTerm	100	TERM259100
NC_004461	453804	454751	948	Plus	ORF	0	SE0461	SE0461
NC_004461	454885	456441	1557	Plus	ORF	0	SE0462	SE0462
NC_004461	455660	455660	1	Plus	TSS	10.7599	TSS_NC_004461_455660+
NC_004461	456477	456513	37	Plus	TTerm	100	TERM260100
NC_004461	456638	458011	1374	Plus	ORF	0	SE0463	SE0463
NC_004461	459249	459249	1	Plus	TSS	30	TSS_NC_004461_459249+
NC_004461	459355	460518	1164	Plus	ORF	0	SE0466	SE0466
NC_004461	460582	460624	43	Plus	TTerm	100	TERM262100
NC_004461	460812	460812	1	Plus	TSS	9.18894	TSS_NC_004461_460812+
NC_004461	460840	461310	471	Plus	ORF	0	SE0467	SE0467
NC_004461	461315	461342	28	Plus	TTerm	90	TERM26390
NC_004461	461396	461396	1	Plus	TSS	2.49765	TSS_NC_004461_461396+
NC_004461	461398	461398	1	Plus	TSS	7.56803	TSS_NC_004461_461398+
NC_004461	461424	461906	483	Plus	ORF	0	SE0468	SE0468
NC_004461	462137	462895	759	Plus	ORF	0	SE0470	SE0470
NC_004461	462289	462289	1	Plus	TSS	4.48877	TSS_NC_004461_462289+
NC_004461	462892	463812	921	Plus	ORF	0	SE0471	SE0471
NC_004461	463546	463546	1	Plus	TSS	2.44573	TSS_NC_004461_463546+
NC_004461	463818	465770	1953	Plus	ORF	0	SE0472	SE0472
NC_004461	465829	465865	37	Plus	TTerm	100	TERM264100
NC_004461	466100	466100	1	Plus	TSS	10.1985	TSS_NC_004461_466100+
NC_004461	466144	467316	1173	Plus	ORF	0	SE0473	SE0473
NC_004461	466740	466740	1	Plus	TSS	5.26075	TSS_NC_004461_466740+
NC_004461	467362	467362	1	Plus	TSS	5.68726	TSS_NC_004461_467362+
NC_004461	467365	467365	1	Plus	TSS	2.02239	TSS_NC_004461_467365+
NC_004461	467411	467411	1	Plus	TSS	30	TSS_NC_004461_467411+
NC_004461	467553	468902	1350	Plus	ORF	0	SE0474	SE0474
NC_004461	468921	468953	33	Plus	TTerm	100	TERM265100
NC_004461	469073	469073	1	Plus	TSS	30	TSS_NC_004461_469073+
NC_004461	469117	469956	840	Plus	ORF	0	SE0475	SE0475
NC_004461	470098	470190	93	Plus	ORF	0	SE0476	SE0476
NC_004461	470129	470129	1	Plus	TSS	3.68975	TSS_NC_004461_470129+
NC_004461	470159	471265	1107	Plus	ORF	0	SE0477	SE0477
NC_004461	470986	470986	1	Plus	TSS	6.60885	TSS_NC_004461_470986+
NC_004461	471272	471315	44	Plus	TTerm	100	TERM268100
NC_004461	474421	474519	99	Plus	ORF	0	SE0482	SE0482
NC_004461	474529	474561	33	Plus	TTerm	76	TERM27176
NC_004461	477923	478510	588	Plus	ORF	0	SE0488	SE0488
NC_004461	478500	479651	1152	Plus	ORF	0	SE0489	SE0489
NC_004461	479653	480261	609	Plus	ORF	0	SE0490	SE0490
NC_004461	480310	480516	207	Plus	ORF	0	SE0491	SE0491
NC_004461	480535	481266	732	Plus	ORF	0	SE0492	SE0492
NC_004461	481254	482258	1005	Plus	ORF	0	SE0493	SE0493
NC_004461	482433	482433	1	Plus	TSS	2.65003	TSS_NC_004461_482433+
NC_004461	482553	482553	1	Plus	TSS	6.55123	TSS_NC_004461_482553+
NC_004461	482810	484750	1941	Plus	ORF	0	SE0494	SE0494
NC_004461	484801	484843	43	Plus	TTerm	89	TERM27489
NC_004461	484804	484841	38	Plus	TTerm	100	TERM275100
NC_004461	484805	484840	36	Plus	TTerm	100	TERM276100
NC_004461	485083	485199	117	Plus	ORF	0	SE0495	SE0495
NC_004461	485248	485280	33	Plus	TTerm	86	TERM27886
NC_004461	486831	486929	99	Plus	ORF	0	SE0498	SE0498
NC_004461	488072	488072	1	Plus	TSS	30	TSS_NC_004461_488072+
NC_004461	488073	488073	1	Plus	TSS	5.06308	TSS_NC_004461_488073+
NC_004461	488149	490032	1884	Plus	ORF	0	SE0500	SE0500
NC_004461	490043	491824	1782	Plus	ORF	0	SE0501	SE0501
NC_004461	491834	491864	31	Plus	TTerm	95	TERM28095
NC_004461	491894	491906	13	Plus	TTerm	77	TERM28177
NC_004461	491974	491974	1	Plus	TSS	6.76571	TSS_NC_004461_491974+
NC_004461	491976	491976	1	Plus	TSS	4.58901	TSS_NC_004461_491976+
NC_004461	492024	492998	975	Plus	ORF	0	SE0502	SE0502
NC_004461	492991	494505	1515	Plus	ORF	0	SE0503	SE0503
NC_004461	494532	494568	37	Plus	TTerm	100	TERM282100
NC_004461	494666	494666	1	Plus	TSS	12.3127	TSS_NC_004461_494666+
NC_004461	494708	495763	1056	Plus	ORF	0	SE0504	SE0504
NC_004461	495817	495817	1	Plus	TSS	10.4737	TSS_NC_004461_495817+
NC_004461	495826	495826	1	Plus	TSS	6.13967	TSS_NC_004461_495826+
NC_004461	495858	495858	1	Plus	TSS	25.5838	TSS_NC_004461_495858+
NC_004461	495860	495860	1	Plus	TSS	2.51753	TSS_NC_004461_495860+
NC_004461	495886	496425	540	Plus	ORF	0	SE0505	SE0505
NC_004461	496437	496468	32	Plus	TTerm	100	TERM283100
NC_004461	505011	505409	399	Plus	ORF	0	SE0512	nrdI
NC_004461	505372	507477	2106	Plus	ORF	0	SE0513	SE0513
NC_004461	507596	508564	969	Plus	ORF	0	SE0514	nrdF
NC_004461	508337	508337	1	Plus	TSS	2.75726	TSS_NC_004461_508337+
NC_004461	508580	508609	30	Plus	TTerm	100	TERM287100
NC_004461	508647	508647	1	Plus	TSS	3.82573	TSS_NC_004461_508647+
NC_004461	508737	508737	1	Plus	TSS	6.43401	TSS_NC_004461_508737+
NC_004461	508818	509792	975	Plus	ORF	0	SE0515	SE0515
NC_004461	509776	510735	960	Plus	ORF	0	SE0516	SE0516
NC_004461	510732	511511	780	Plus	ORF	0	SE0517	SE0517
NC_004461	511590	512633	1044	Plus	ORF	0	SE0518	SE0518
NC_004461	512706	512756	51	Plus	TTerm	82	TERM28882
NC_004461	512707	512755	49	Plus	TTerm	100	TERM289100
NC_004461	514312	514312	1	Plus	TSS	3.20851	TSS_NC_004461_514312+
NC_004461	514813	515703	891	Plus	ORF	0	SE0522	SE0522
NC_004461	515775	515775	1	Plus	TSS	30	TSS_NC_004461_515775+
NC_004461	515852	516172	321	Plus	ORF	0	SE0523	SE0523
NC_004461	516286	516286	1	Plus	TSS	5.75574	TSS_NC_004461_516286+
NC_004461	516443	517573	1131	Plus	ORF	0	SE0524	SE0524
NC_004461	517604	517661	58	Plus	TTerm	79	TERM29179
NC_004461	517610	517655	46	Plus	TTerm	100	TERM292100
NC_004461	521576	521576	1	Plus	TSS	2.56554	TSS_NC_004461_521576+
NC_004461	521805	522884	1080	Plus	ORF	0	SE0529	SE0529
NC_004461	522893	522936	44	Plus	TTerm	100	TERM295100
NC_004461	523702	523702	1	Plus	TSS	30	TSS_NC_004461_523702+
NC_004461	523703	523703	1	Plus	TSS	6.58766	TSS_NC_004461_523703+
NC_004461	523731	524597	867	Plus	ORF	0	SE0531	SE0531
NC_004461	525101	526003	903	Plus	ORF	0	SE0532	SE0532
NC_004461	525996	526670	675	Plus	ORF	0	SE0533	SE0533
NC_004461	526694	526694	1	Plus	TSS	22.0964	TSS_NC_004461_526694+
NC_004461	526731	527300	570	Plus	ORF	0	SE0534	SE0534
NC_004461	527756	527756	1	Plus	TSS	3.64097	TSS_NC_004461_527756+
NC_004461	527923	527923	1	Plus	TSS	30	TSS_NC_004461_527923+
NC_004461	527926	527926	1	Plus	TSS	30	TSS_NC_004461_527926+
NC_004461	527966	530500	2535	Plus	ORF	0	SE0535	secA
NC_004461	529085	529085	1	Plus	TSS	6.27815	TSS_NC_004461_529085+
NC_004461	530521	530562	42	Plus	TTerm	100	TERM296100
NC_004461	530525	530558	34	Plus	TTerm	86	TERM29786
NC_004461	530656	530656	1	Plus	TSS	6.95952	TSS_NC_004461_530656+
NC_004461	530659	530659	1	Plus	TSS	30	TSS_NC_004461_530659+
NC_004461	530814	531812	999	Plus	ORF	0	SE0536	SE0536
NC_004461	530912	530912	1	Plus	TSS	8.93538	TSS_NC_004461_530912+
NC_004461	531819	531858	40	Plus	TTerm	93	TERM29893
NC_004461	532114	532114	1	Plus	TSS	2.61443	TSS_NC_004461_532114+
NC_004461	532152	532952	801	Plus	ORF	0	SE0537	SE0537
NC_004461	533104	533140	37	Plus	TTerm	100	TERM299100
NC_004461	533220	533220	1	Plus	TSS	7.11602	TSS_NC_004461_533220+
NC_004461	533239	533239	1	Plus	TSS	3.34335	TSS_NC_004461_533239+
NC_004461	533261	533902	642	Plus	ORF	0	SE0538	SE0538
NC_004461	533908	534141	234	Plus	ORF	0	SE0539	SE0539
NC_004461	534487	534530	44	Plus	TTerm	89	TERM30089
NC_004461	534489	534528	40	Plus	TTerm	95	TERM30195
NC_004461	534619	534619	1	Plus	TSS	5.1082	TSS_NC_004461_534619+
NC_004461	534698	536683	1986	Plus	ORF	0	SE0541	SE0541
NC_004461	536691	539525	2835	Plus	ORF	0	SE0542	uvrA
NC_004461	539837	539837	1	Plus	TSS	3.80789	TSS_NC_004461_539837+
NC_004461	539880	540812	933	Plus	ORF	0	SE0543	SE0543
NC_004461	540818	541657	840	Plus	ORF	0	SE0544	SE0544
NC_004461	541654	542190	537	Plus	ORF	0	SE0545	SE0545
NC_004461	541936	541936	1	Plus	TSS	15.6835	TSS_NC_004461_541936+
NC_004461	542067	542067	1	Plus	TSS	17.3082	TSS_NC_004461_542067+
NC_004461	542157	543596	1440	Plus	ORF	0	SE0546	SE0546
NC_004461	542451	542473	23	Plus	TTerm	87	TERM30387
NC_004461	543633	543633	1	Plus	TSS	30	TSS_NC_004461_543633+
NC_004461	543661	544593	933	Plus	ORF	0	SE0547	SE0547
NC_004461	543966	543966	1	Plus	TSS	3.03777	TSS_NC_004461_543966+
NC_004461	544721	544721	1	Plus	TSS	22.7221	TSS_NC_004461_544721+
NC_004461	544735	544735	1	Plus	TSS	4.55867	TSS_NC_004461_544735+
NC_004461	544769	545677	909	Plus	ORF	0	SE0548	SE0548
NC_004461	544849	544849	1	Plus	TSS	13.1754	TSS_NC_004461_544849+
NC_004461	545441	545441	1	Plus	TSS	6.01189	TSS_NC_004461_545441+
NC_004461	545677	546672	996	Plus	ORF	0	SE0549	SE0549
NC_004461	546709	546709	1	Plus	TSS	10.2652	TSS_NC_004461_546709+
NC_004461	546801	547745	945	Plus	ORF	0	SE0550	SE0550
NC_004461	548046	548046	1	Plus	TSS	14.3557	TSS_NC_004461_548046+
NC_004461	548073	548657	585	Plus	ORF	0	SE0551	clpP
NC_004461	548697	548740	44	Plus	TTerm	90	TERM30690
NC_004461	550680	550680	1	Plus	TSS	4.58794	TSS_NC_004461_550680+
NC_004461	550875	551525	651	Plus	ORF	0	SE0554	SE0554
NC_004461	551650	551688	39	Plus	TTerm	100	TERM308100
NC_004461	552185	552185	1	Plus	TSS	30	TSS_NC_004461_552185+
NC_004461	552290	553303	1014	Plus	ORF	0	SE0556	SE0556
NC_004461	553355	554365	1011	Plus	ORF	0	SE0557	SE0557
NC_004461	554487	554517	31	Plus	TTerm	100	TERM309100
NC_004461	554559	555749	1191	Plus	ORF	0	SE0558	pgk
NC_004461	555784	555784	1	Plus	TSS	16.2201	TSS_NC_004461_555784+
NC_004461	555880	556641	762	Plus	ORF	0	SE0559	tpiA
NC_004461	556644	558161	1518	Plus	ORF	0	SE0560	SE0560
NC_004461	558271	558271	1	Plus	TSS	10.2123	TSS_NC_004461_558271+
NC_004461	558273	558273	1	Plus	TSS	30	TSS_NC_004461_558273+
NC_004461	558300	559604	1305	Plus	ORF	0	SE0561	eno
NC_004461	559661	559690	30	Plus	TTerm	100	TERM310100
NC_004461	559770	560228	459	Plus	ORF	0	SE0562	SE0562
NC_004461	560269	560269	1	Plus	TSS	10.6489	TSS_NC_004461_560269+
NC_004461	560270	560270	1	Plus	TSS	30	TSS_NC_004461_560270+
NC_004461	560285	560285	1	Plus	TSS	2.0639	TSS_NC_004461_560285+
NC_004461	560297	560530	234	Plus	ORF	0	SE0563	secG
NC_004461	560632	560654	23	Plus	TTerm	100	TERM311100
NC_004461	560677	560677	1	Plus	TSS	2.56554	TSS_NC_004461_560677+
NC_004461	560718	560718	1	Plus	TSS	12.826	TSS_NC_004461_560718+
NC_004461	560831	561571	741	Plus	ORF	0	SE0564	SE0564
NC_004461	561172	561172	1	Plus	TSS	2.17319	TSS_NC_004461_561172+
NC_004461	561606	563984	2379	Plus	ORF	0	SE0565	SE0565
NC_004461	564009	564479	471	Plus	ORF	0	SE0566	smpB
NC_004461	564098	564098	1	Plus	TSS	2.99038	TSS_NC_004461_564098+
NC_004461	564111	564111	1	Plus	TSS	2.55245	TSS_NC_004461_564111+
NC_004461	564406	564406	1	Plus	TSS	2.2896	TSS_NC_004461_564406+
NC_004461	564525	564525	1	Plus	TSS	15.751	TSS_NC_004461_564525+
NC_004461	564685	564685	1	Plus	TSS	5.8606	TSS_NC_004461_564685+
NC_004461	564689	564689	1	Plus	TSS	3.68757	TSS_NC_004461_564689+
NC_004461	564690	564690	1	Plus	TSS	5.51978	TSS_NC_004461_564690+
NC_004461	564693	564693	1	Plus	TSS	5.08354	TSS_NC_004461_564693+
NC_004461	564950	564974	25	Plus	TTerm	91	TERM31391
NC_004461	565025	565045	21	Plus	TTerm	100	TERM315100
NC_004461	570723	571067	345	Plus	ORF	0	SE0573	SE0573
NC_004461	571243	571272	30	Plus	TTerm	85	TERM32085
NC_004461	573991	574932	942	Plus	ORF	0	SE0577	SE0577
NC_004461	575615	575660	46	Plus	TTerm	81	TERM32381
NC_004461	575616	575658	43	Plus	TTerm	83	TERM32483
NC_004461	576187	576187	1	Plus	TSS	30	TSS_NC_004461_576187+
NC_004461	576298	576498	201	Plus	ORF	0	SE0578	SE0578
NC_004461	576519	576546	28	Plus	TTerm	100	TERM325100
NC_004461	578778	579014	237	Plus	ORF	0	SE0582	SE0582
NC_004461	579022	579070	49	Plus	TTerm	90	TERM32690
NC_004461	580634	580634	1	Plus	TSS	15.8373	TSS_NC_004461_580634+
NC_004461	580697	580900	204	Plus	ORF	0	SE0585	SE0585
NC_004461	581104	581104	1	Plus	TSS	4.40015	TSS_NC_004461_581104+
NC_004461	581275	581275	1	Plus	TSS	30	TSS_NC_004461_581275+
NC_004461	581324	581929	606	Plus	ORF	0	SE0587	SE0587
NC_004461	583325	583441	117	Plus	ORF	0	SE0590	SE0590
NC_004461	583492	583524	33	Plus	TTerm	100	TERM331100
NC_004461	584181	584181	1	Plus	TSS	8.57236	TSS_NC_004461_584181+
NC_004461	584208	584924	717	Plus	ORF	0	SE0592	SE0592
NC_004461	584970	584970	1	Plus	TSS	6.83276	TSS_NC_004461_584970+
NC_004461	585005	585547	543	Plus	ORF	0	SE0593	SE0593
NC_004461	585387	585387	1	Plus	TSS	3.24135	TSS_NC_004461_585387+
NC_004461	585689	585714	26	Plus	TTerm	100	TERM333100
NC_004461	586092	586092	1	Plus	TSS	15.8285	TSS_NC_004461_586092+
NC_004461	586170	586170	1	Plus	TSS	24.0761	TSS_NC_004461_586170+
NC_004461	586196	586549	354	Plus	ORF	0	SE0595	SE0595
NC_004461	586694	586694	1	Plus	TSS	30	TSS_NC_004461_586694+
NC_004461	586723	587103	381	Plus	ORF	0	SE0596	SE0596
NC_004461	587114	587139	26	Plus	TTerm	100	TERM335100
NC_004461	587246	587300	55	Plus	TTerm	77	TERM33677
NC_004461	587252	587294	43	Plus	TTerm	86	TERM33786
NC_004461	587254	587291	38	Plus	TTerm	88	TERM33888
NC_004461	587257	587349	93	Plus	ORF	0	SE0597	SE0597
NC_004461	587329	587329	1	Plus	TSS	17.0059	TSS_NC_004461_587329+
NC_004461	587363	587749	387	Plus	ORF	0	SE0598	SE0598
NC_004461	587742	588038	297	Plus	ORF	0	SE0599	SE0599
NC_004461	588075	588075	1	Plus	TSS	4.72853	TSS_NC_004461_588075+
NC_004461	588076	588076	1	Plus	TSS	30	TSS_NC_004461_588076+
NC_004461	588077	588077	1	Plus	TSS	7.71237	TSS_NC_004461_588077+
NC_004461	588216	588249	34	Plus	TTerm	100	TERM339100
NC_004461	588291	589316	1026	Plus	ORF	0	SE0600	SE0600
NC_004461	589309	590004	696	Plus	ORF	0	SE0601	SE0601
NC_004461	590025	590837	813	Plus	ORF	0	SE0602	SE0602
NC_004461	590889	590922	34	Plus	TTerm	100	TERM340100
NC_004461	591355	591355	1	Plus	TSS	3.72561	TSS_NC_004461_591355+
NC_004461	591411	591411	1	Plus	TSS	17.5033	TSS_NC_004461_591411+
NC_004461	591414	591414	1	Plus	TSS	30	TSS_NC_004461_591414+
NC_004461	591440	591631	192	Plus	ORF	0	SE0604	SE0604
NC_004461	591652	591681	30	Plus	TTerm	100	TERM343100
NC_004461	592791	592791	1	Plus	TSS	30	TSS_NC_004461_592791+
NC_004461	592848	592848	1	Plus	TSS	9.17441	TSS_NC_004461_592848+
NC_004461	592879	593640	762	Plus	ORF	0	SE0606	SE0606
NC_004461	593735	595042	1308	Plus	ORF	0	SE0607	SE0607
NC_004461	595110	596351	1242	Plus	ORF	0	SE0608	SE0608
NC_004461	595505	595505	1	Plus	TSS	4.53564	TSS_NC_004461_595505+
NC_004461	596341	596805	465	Plus	ORF	0	SE0609	SE0609
NC_004461	596861	596861	1	Plus	TSS	3.25767	TSS_NC_004461_596861+
NC_004461	597011	598408	1398	Plus	ORF	0	SE0610	SE0610
NC_004461	598427	598522	96	Plus	ORF	0	SE0611	SE0611
NC_004461	598959	599228	270	Plus	ORF	0	SE0612	SE0612
NC_004461	599571	599571	1	Plus	TSS	7.31095	TSS_NC_004461_599571+
NC_004461	599699	599699	1	Plus	TSS	3.29369	TSS_NC_004461_599699+
NC_004461	599731	600756	1026	Plus	ORF	0	SE0613	SE0613
NC_004461	600856	600885	30	Plus	TTerm	78	TERM34478
NC_004461	601113	601113	1	Plus	TSS	4.73807	TSS_NC_004461_601113+
NC_004461	601123	601971	849	Plus	ORF	0	SE0614	SE0614
NC_004461	601984	602811	828	Plus	ORF	0	SE0615	SE0615
NC_004461	602897	604216	1320	Plus	ORF	0	SE0616	SE0616
NC_004461	603566	603566	1	Plus	TSS	2.35698	TSS_NC_004461_603566+
NC_004461	604274	604274	1	Plus	TSS	30	TSS_NC_004461_604274+
NC_004461	604305	605219	915	Plus	ORF	0	SE0617	SE0617
NC_004461	605406	605795	390	Plus	ORF	0	SE0618	SE0618
NC_004461	605798	605836	39	Plus	TTerm	93	TERM34593
NC_004461	606212	606212	1	Plus	TSS	26.5362	TSS_NC_004461_606212+
NC_004461	606240	606674	435	Plus	ORF	0	SE0620	SE0620
NC_004461	606674	607453	780	Plus	ORF	0	SE0621	SE0621
NC_004461	607495	608466	972	Plus	ORF	0	SE0622	SE0622
NC_004461	608473	608515	43	Plus	TTerm	100	TERM347100
NC_004461	608591	608591	1	Plus	TSS	15.3693	TSS_NC_004461_608591+
NC_004461	608597	608597	1	Plus	TSS	25.5838	TSS_NC_004461_608597+
NC_004461	608729	608729	1	Plus	TSS	10.8052	TSS_NC_004461_608729+
NC_004461	608730	608730	1	Plus	TSS	4.77804	TSS_NC_004461_608730+
NC_004461	608742	608742	1	Plus	TSS	12.698	TSS_NC_004461_608742+
NC_004461	608871	609017	147	Plus	ORF	0	SE0623	SE0623
NC_004461	609016	609016	1	Plus	TSS	4.95503	TSS_NC_004461_609016+
NC_004461	609033	610490	1458	Plus	ORF	0	SE0624	SE0624
NC_004461	610487	611701	1215	Plus	ORF	0	SE0625	SE0625
NC_004461	611719	611955	237	Plus	ORF	0	SE0626	SE0626
NC_004461	611952	613190	1239	Plus	ORF	0	SE0627	SE0627
NC_004461	613336	613377	42	Plus	TTerm	100	TERM348100
NC_004461	613761	614774	1014	Plus	ORF	0	SE0628	SE0628
NC_004461	617295	617615	321	Plus	ORF	0	SE0631	SE0631
NC_004461	617767	617797	31	Plus	TTerm	100	TERM352100
NC_004461	619127	619127	1	Plus	TSS	30	TSS_NC_004461_619127+
NC_004461	619152	619397	246	Plus	ORF	0	SE0633	SE0633
NC_004461	619326	619326	1	Plus	TSS	7.91548	TSS_NC_004461_619326+
NC_004461	619427	619786	360	Plus	ORF	0	SE0634	SE0634
NC_004461	619879	619879	1	Plus	TSS	2.42345	TSS_NC_004461_619879+
NC_004461	619880	619880	1	Plus	TSS	30	TSS_NC_004461_619880+
NC_004461	619985	619985	1	Plus	TSS	2.91842	TSS_NC_004461_619985+
NC_004461	620056	621264	1209	Plus	ORF	0	SE0635	SE0635
[truncated: 5,138 more rows]
